# Supplementary material for: Spatially resolved transcriptomics reveals genes associated with the vulnerability of middle temporal gyrus in Alzheimer’s disease
Source: Acta Neuropathol Commun. 2022 Dec 21;10:188. doi: 10.1186/s40478-022-01494-6 (PMC9773466; doi:10.1186/s40478-022-01494-6)
Supplement: Supplementary file 3 — Additional file 3: Table S2. Overview of Visium SRT sample sequencing information and 3,000 gene features used fro SCTransform. [file 40478_2022_1494_MOESM3_ESM.xlsx]

## Sheet: Sample sequencing info
Overview of Visium SRT data
						Web Summary			expression matrix
Case ID	RIN-bioanalyzer	RIN-tape station	PMI	Q30	Reads Mapped to Genome	Number of spots	Mean reads per spot	Total reads per sequence	Total transcriptome	Mean transcriptome per spot	StandarDeviation	Number of noise spot
CT1	NA	7.7	8.2	0.964	0.975	3742	45820	171458440	27263774	7285.88	4036.76	99
CT2	9.4	6	4.6	0.922	0.789	4225	43186	182460850	33779132	7995.06	3524.43	72
CT3	9.3	6.6	3.33	0.921	0.895	4701	42484	199717284	43210081	9191.68	8769.75	6
AD1	9.2	7	3.33	0.961	0.868	4348	63212	274845776	47943623	11026.6	4403.31	59
AD2	9.2	6.1	2.16	0.921	0.829	3445	36569	125980205	30380093	8818.6	4276.07	0
AD3	NA	6	12.6	0.919	0.866	4832	33660	162645120	41180024	8522.36	4789.88	9
Total						25293	44155.2	1.11682e+09	223756727	8806.7		245
Note: RIN-bioanalyzer, original RNA integrity number provided by the Brain Bank using the Qiagen RNeasy Plus mini kit and bioanalyzer; NA: Not available. RIN-tape station, RNA integrity number measured at OSU using the extraction method of Trizol reagent and tape station. PMI, postmortem interval; Q30, quality score of 30.

## Sheet: 3,000 features for SCTransform
The 3,000 features were selected as highly variable genes according to the function “SCTransform” based on the Seurat tutorial and corresponding paper (Chritoph et al., 2019) .
ref
HBA2
MBP
PLP1
HBA1
NPY
SST
CRYAB
SPP1
MOBP
GFAP
DBNDD2
MALAT1
CNP
ENC1
BCAS1
AQP1
TAGLN
CLDN11
SELENOP
TF
SNAP25
LINC00844
NKX6-2
SERPINA3
CHI3L1
PAQR6
MT-ND5
AL732509.1
LINC00632
CTNNA3
TMSB10
AC100793.2
MGP
SLC1A2
ERMN
LAMP2
GLUL
PPP1R14A
AL158071.4
S100A9
AL355481.1
AC083809.1
MAL
SPARC
CCNE2
UCHL1
MYL9
AC004951.1
LAMA5-AS1
AL158151.1
CCK
MAG
MTRNR2L8
PCDHB1
MTRNR2L12
TSPAN8
CAPN13
LPAR1
TUBA1B
APOD
SLC44A1
TP53INP2
EDIL3
Z97200.1
S100A8
LINC00706
HSPA2
FGF1
PIP4K2A
PLAAT3
PLLP
PTMA
CLDND1
SEPTIN4
ACTA2
AP000547.3
APLNR
AC006141.1
ACKR1
OPALIN
FAM107B
LINC01550
CST3
HIPK2
EVI2A
NDRG1
CLU
GPR37
AC093433.2
NRGN
QDPR
MYO7B
PROM2
ADARB2-AS1
CNR1
NSUN7
CD9
CHN1
BOK
EFHD1
ENPP2
SOX2-OT
MYRF
VSNL1
MT-CO3
CD74
UGT8
ANLN
GSN
AL121908.1
PCK1
AL606834.1
CXCL10
AIF1L
RTN1
AC004083.1
CARTPT
RPS12
CHST9
SOX10
AL731574.1
SUN2
LINC01877
LINC01515
CRNDE
NGFR
LHPP
CCDC15
CNDP1
TGFB3
CR1
AC110285.5
MT-CO1
PTGDS
AP002748.4
TMEM144
ACP5
ASPG
SLCO1A2
GRIK1-AS1
TM4SF19-AS1
AQP4
AC131571.1
MOG
C11orf96
CYSLTR2
RHBDL2
GPIHBP1
CXCL3
CDKN1C
USH1C
S1PR5
LINC02606
AC092053.4
MYH11
FA2H
SEMA3B
RASSF2
PCP4
TMEM253
GPR17
LINC00940
GAD1
AL596442.2
SCD
HIST1H2BG
APOE
AL592435.1
GLDN
MAP4K4
CATSPER3
MT2A
SLC5A11
AL133304.3
CPE
TMIGD3
Z99716.2
RNASE1
PREX1
IP6K3
GREM1
CORT
CD44
MT-ND4L
CAPN3
AGMO
SYT1
AC016590.4
CHI3L2
FOLH1
DES
PAIP2B
SOX8
AL031121.2
C2orf73
CLDN5
AC084866.1
ZC3H12D
LIPA
LDB3
LINC00836
KRT18
ANGPTL7
RDH16
AC026691.1
MAP6D1
TUBA1A
AC106886.3
BST1
TJP2
GPR39
SCNN1G
FCN3
TMEM246-AS1
AL160314.2
AL158071.3
CCDC175
TMEM51-AS1
LURAP1L-AS1
TRBC1
VIM
HHIP
TCF19
AL354809.1
MID1IP1
LINC01608
S100A4
MSLN
LINC01299
SPARCL1
DUSP10
CNTN2
PVALB
LCA5L
TMEM98
ADA
AL590062.1
SFRP2
ID3
AC005921.2
PLPP2
LINC00323
MTURN
CARNS1
HPN-AS1
S100B
TMEM139
TUBB2A
RPS6
TLR6
PRR18
SRRM2-AS1
SCGB1D2
DPEP2
RELN
CDC25A
PCSK6
CCRL2
OASL
TTYH2
LINC01094
AC012636.1
YWHAH
LINC00899
AC092958.1
AC095055.1
AKNAD1
MAP1B
TMC6
EXOC3L1
AL592211.2
SHTN1
RTN3
EPHA5-AS1
POU2AF1
SLC31A2
CERCAM
AC002451.1
HBM
PTCHD4
LRP2
ASPA
SLC15A5
ADAMTS4
CALM3
RBP7
CD22
NIFK-AS1
ZC3H12A
EEF1A1
AL592494.2
AP000255.1
VWA1
AL035670.1
AL162586.1
SLAIN1
GBP1
ACOT6
AL451050.2
AL353194.1
SLC7A14-AS1
GJB1
LNCOC1
SFRP1
SYDE2
AL359091.1
NPC1
AC016044.1
ADAMTSL3
RPL30
LCN6
LINC02256
SYNPR
LINC00894
CCDC17
MFAP5
AC093330.1
FIBCD1
CENPQ
AL162511.1
CCN5
AC104407.1
COL1A1
FAM53A
LAMP5
AC013553.4
PTP4A2
AC064807.4
ACADL
AZGP1
RAB6D
CYB5R2
FAM107A
TMEM235
AD000090.1
AC083862.2
CXCL14
MT-ATP8
ARHGEF5
RGS1
ACP7
ICOSLG
ABI3BP
TMSB4X
SIRT2
GPR62
AC005759.1
KIRREL2
JAM3
JSRP1
WDR49
AC011346.1
AL355916.2
DYSF
AC018450.1
AC022034.1
GNAS
GAPDH
AL356055.1
JPH2
TRDN
ATF3
MYL7
RPS23
CENPB
KIF1C
ANKRD18A
AL121890.5
RASGRP3
SPOCK3
CCDC80
DAAM2
AC096564.1
RNF125
AC010624.1
AC245297.2
SLC1A3
DNAH17
TAPT1-AS1
GPM6B
FTH1
DCST1-AS1
NINJ2
KLK6
HHIP-AS1
AL135925.1
CCDC173
CBR1
MT-ATP6
NKX6-1
MT1H
AF165147.1
KLRC3
ANP32B
C21orf91
AC083843.3
ELN
LINC02177
MATN1-AS1
AC107464.3
FAM184B
PLAC8
ALB
ANKRD20A4
AL031056.1
AP001437.1
CMTM5
AL392083.1
GHRL
AL358216.1
AC022916.1
ADGRE2
MYOT
NRTN
CD72
IGFBP5
FOXP4-AS1
GJA1
GPRC5B
S100A7
EPCAM-DT
ST18
PKP4
TMTC4
AC020909.2
NPR1
C3
LENG8-AS1
SLC17A7
BAIAP2L1
OGN
SLPI
PADI2
AL359091.4
GAB1
RAC2
FOXD4
LINC01792
LINC02188
TPPP3
AC012459.1
CES1
ZEB2-AS1
CDC42EP1
PRR26
FEZ1
RTKN
CAV1
COL4A5
WIPF1
P2RY12
LINC01235
AC100786.1
CLMN
C1QC
PRR5L
SEMA4D
CP
RSPH4A
SMIM5
ABCA2
AC005034.4
AC007786.1
RPS27A
AC092924.2
AL355974.2
AC011008.1
NIPAL4
FRMD4B
APLP1
NFE2L3
CA2
RPS27
AC008505.1
QKI
PTPRH
TEX22
THRB-AS1
PLD1
ARRDC2
AL627171.2
PHLDB1
KIF19
ACSL1
AC008280.3
THY1
PMP22
NUAK2
AC007406.4
ZFAT
CCL2
AL445524.1
ZDHHC9
ZNF652
AC079921.1
TXNIP
AL031595.3
AC084782.3
BIRC3
FXYD4
IL15
SYTL3
LINC01678
FGFR2
ZNF713
CALM1
GINS4
AC138474.1
RFX3-AS1
AC019069.1
AL354696.2
AC007423.1
SCARNA9
AC105411.1
AC133785.1
TAGAP
PACRG-AS3
AL590399.1
AK5
TMEM125
PLEKHB1
NCKAP5
TAC1
TP53TG5
LINC00320
OLMALINC
MAN2A1
TSC22D4
AC108134.2
AC009902.2
RPL37
PLBD1-AS1
CLCA4
NTM-AS1
SNHG5
AC233263.6
ITGAL
DDB2
AKAP14
CHST3
MT3
DIP2B
AC140912.1
CSTA
MIATNB
SERPINE1
HLA-F-AS1
AC008164.1
MT1G
ACTL10
PROCR
AC100830.3
MIR155HG
AC078881.1
BAZ1A
LINC01088
GIPR
TRIM56
MYO15B
FOXC2
AC090772.3
AF001548.2
FABP4
C5orf64
PLEKHH1
HIST1H1E
RPL21
SLC37A2
CREB5
SPHK1
AC046195.1
CDH1
AC004908.2
FABP7
TMEM217
VCAN
AC004522.5
LINC00924
PPFIA1
AEBP1
PIGY-DT
TRIM59
AC104417.2
TSPAN19
BX005266.2
KLHL14
EFS
LINC00471
ITGB4
TTC23L
DOCK5
NOTCH3
TPT1
CLIC4
SLFN12
TEX45
LRRC46
LINC02712
COL14A1
CHD7
VANGL2
UNC5CL
LMO7-AS1
TYMSOS
AC009065.1
SEMA3B-AS1
FTL
MT1X
MARCKSL1
TMCC3
LINC01310
IGSF5
AC135893.1
H3F3B
ADAM28
LPAR4
AL020994.2
NKG7
ATG4C
S100A10
A2M
AGT
BLNK
SLC45A3
AC025569.1
FAM71F1
HAMP
AC024361.1
PIEZO2
TNFRSF6B
HCG25
STMN1
CCDC134
GBP2
ABCA8
TNFAIP8L2
LINC01630
PIRT
SNX31
NCKAP1L
NEFH
ABCB4
ADAMTS1
CRIP1
CDH19
RPL37A
OLR1
GAL3ST1
TYROBP
LGALS3BP
FAM222A
OLIG2
COL9A2
ZNF880
TMC7
ACY3
RGCC
CYTL1
AC087742.1
AL353135.2
PRELID2
AC082651.1
GALNT6
MAP2K1
HSPA1A
LRIG2-DT
TNRC6C-AS1
GLIPR2
LY6H
C8orf31
SLC12A2
SMC1A
AGAP2-AS1
RAB11B-AS1
MIA
TGFA
AC064801.1
SEPSECS
MND1
AC110285.1
GJC2
EBF1
TYMS
MYO1E
LINC01023
AOX1
PPP3CB-AS1
CHODL
MICALL1
LACC1
MORF4L2-AS1
AC090945.1
IFT74-AS1
EDN1
SMOC1
AC009063.2
CAPN9
SEMA6A
AC007920.2
AC040174.2
CSRP2
SCIN
NPTX1
C1QA
KCNJ2-AS1
PDGFRA
EEF1D
TMC3-AS1
AL360012.1
AL159169.3
CDK18
C1QB
C2CD4B
ABCA6
AC005736.1
NDUFA4
SMN2
HOPX
HAPLN2
NR4A2
AC134312.3
LINC01730
CYP1A1
TMC1
ANKRD40
RPL19
MAP3K7CL
AC016597.1
DKK2
LINC00621
AC008035.1
AL589787.2
SPIN4
AMER2
CASZ1
SAMD11
NMB
LINC01285
BIN1
CMKLR1
TACR3
GALNT15
AC010378.2
SPART-AS1
ARHGAP36
ADIRF
DAPP1
NOMO3
LINC02649
AL139384.1
LINC00910
SPN
TFEB
SYTL4
CR381653.1
CRB2
AC027307.2
LINC02251
PTGIR
AC097359.2
SLC24A1
MIF-AS1
AATK
AIF1
LGR5
PIK3CD-AS2
SNX22
TAL1
TET1
AL391069.3
FGL2
C2CD6
OLIG1
SPATA13
OLFM1
ERBIN
PRRX1
SGCA
DDR1
CNN2
LINC01170
HAGLR
LINC01268
CCDC190
PGAM2
AL355574.1
TLR10
SHISAL2A
KRT17
CSF2RB
HIST1H2BJ
DKK3
MMP14
CD14
FBN2
AC009090.3
HTRA3
AC008429.1
COL4A3
IFI27
CHADL
ZEB2
PI16
MMP25
PLPPR1
ZSCAN20
LRRC1
ZNF536
PENK
SLC26A9
GLTP
AL512343.2
IGFBP7
NEK3
ROR1
TREM2
TCP11L2
HLA-E
MEG3
PRAM1
MUSTN1
PRIMA1
CSF1R
APOC1
MPO
NEAT1
PLD4
CDH26
RHOU
LRRC25
AL137025.1
AL121956.6
ZBTB20
ADAMTS15
AC010531.6
AHNAK
AC096642.1
ALG11
C10orf90
HCRTR2
AL160254.1
DOCK10
LAYN
ABI3
HLA-DPA1
AC025580.3
CCP110
HLA-B
CHRM5
ATP11A
TJAP1
AC004918.4
ARHGEF37
CYSLTR1
LARP6
PRF1
GTSF1
AP001830.1
TBC1D12
AC110619.1
PAUPAR
AL590652.1
LINC02381
F2RL1
SHROOM4
CERS2
MCAM
ITGBL1
ITGB1BP2
LUCAT1
RPL41
AL157813.1
INHBA
TTN
ERBB3
P2RY6
RPS29
IFITM2
ZNF252P-AS1
AC016355.1
STMN2
AC020907.1
PDE1C
SNORC
CD37
TMEM63A
RAMP3
PHGDH
FOS
FMO3
MAFF
AC010976.2
PPIA
ANGPT1
B2M
OTUD7B
DMC1
RPS18
AL591895.1
LINC01411
MAML3
DDX11-AS1
HEXA-AS1
PIK3CG
RNF32
LIPE
AC134312.6
COL3A1
FAT4
BNC2
AC018647.1
AC016747.3
SNX20
NEFL
GNLY
IQCD
YBX3
KLHL5
CCL5
CCDC160
DCN
TGFB2-AS1
C10orf105
TMEM102
ADH1B
CA14
FGF14-AS2
CC2D2B
AC023043.1
NEFM
CPED1
AC010491.1
CYP26A1
OBSCN-AS1
SGK1
ITGAX
LITAF
PLA2G4D
BISPR
IFITM3
SGK2
LAPTM5
AC027251.1
DYNC1LI2
CCN2
BCL2A1
AC005082.1
AC025154.2
TIMP1
AL035681.1
SYPL1
AL031429.2
VRK2
AP001062.3
MTUS1
AQP5
GPR132
SEMA3C
HSP90AB1
LYVE1
CALM2
RMST
SGMS1
VWF
DPF3
GIPC2
ZAP70
AL033523.1
GPM6A
AC114980.1
NUDT13
PLEKHG3
CD82
LINC00987
HIP1
APOBR
RPL26
ADAM21
SAPCD1
SIGLEC11
FZD4-DT
FCGBP
RPLP1
FAM111A-DT
ODF3L2
AC092164.1
S100A11
PARP14
AL450384.2
HTRA1
SHC4
RRBP1
AC026401.3
RPS8
PXK
NPC2
BTBD16
AD000671.3
TMEM273
MYO1D
AC097468.3
DNER
SOCS1
AC135050.3
AC006064.5
TNNC1
CD300LF
MCM7
PDE8A
MT1E
APOC2
ZCCHC24
EIF5B
KCNMB1
DMRT2
SRGN
CDR2L
AL033384.1
LINC00886
PAQR8
AC010487.2
NFIA-AS2
SILC1
PCOLCE2
WARS2-AS1
CAPS
GNGT2
KCNQ1OT1
RHOG
PRH1
FCER1G
ICAM1
GOLGA7
AC116667.1
BBX
AC092354.1
OR7A5
DLL4
PDE6B
PLIN1
HLA-DOA
AL359881.1
FOXO4
SPTLC2
PRCD
RPL28
AP000424.1
RFFL
ASAH2
AC007786.4
AC108134.4
AC021321.1
SMIM6
MYLK
CPXM2
AC012368.1
RPS3
CAVIN1
ARHGAP17
HPCAL1
BEST3
ADAT3
AL139286.2
MMRN1
CSRP1
NSRP1
CDKN2C
HHATL
ADARB2
LRRIQ1
ITGA2
DCXR-DT
IRF7
LINC01736
AC068535.1
MRAP
IGFBP4
PTPN22
AC012511.1
AC022098.1
TMIGD2
PRRG1
AC087273.2
AC002550.2
C1orf198
CPLX3
WNK1
FLT1
IGLL1
AC092809.2
AP000254.2
RASL12
LILRB4
ADAMTS9-AS2
UHRF1
SEMA3E
DNM1
CD99
BVES
RPS16
LRIG1
GAB2
VCAM1
RTN4
LRRC8D
SPNS3
KCNMB4
SPX
ZFHX3
GTF2IRD2B
NKAIN4
VAMP3
HS3ST4
UNC5B
CYBB
MYO3B
ITPKB
HIST1H3E
PRNP
KIFC1
IFI44L
AC062037.3
CCDC114
SEPTIN10
TMTC2
GPR65
SLC14A1
PRR11
HPN
JUNB
LINC02804
AC092821.3
C8orf37-AS1
AC023282.1
PLPP4
NIBAN1
LINC01739
DBI
RPL10
YBX1
SYNGR2
ARRDC4
RDX
RPS19
AC015813.4
FCHSD2
PARD6G-AS1
NCF2
BGN
ADD3-AS1
AC092902.4
KCNH8
LMOD3
AC100801.1
CENPK
AASS
PARP4
AL121603.2
OTOS
EEPD1
KTN1-AS1
C7
C18orf54
KLHL31
CKB
SLCO3A1
TRIM34
CEP83-DT
MAN1A2
IGFN1
CYP27A1
AL445423.1
ATP1B1
C21orf62
LINC01410
RAD9B
PROX1-AS1
AC040977.1
FBP1
CALB2
HIST1H4H
CPM
NAPA-AS1
AL450306.1
SDC4
NALT1
2022-03-03
RPS9
SNHG18
HLA-DRA
RPL34
HLA-DPB1
ADIPOR2
CRTAP
GPR82
AC010999.2
NUPR1
NDE1
RGS5
MTFR1
ZRANB2-AS2
MT-CO2
PTN
LINC01978
MTRNR2L10
METRN
AFMID
CTSV
ITGB2
ITM2A
TSPAN7
CDK19
MKRN3
RAI14
CARD6
YWHAG
PLIN3
PPFIBP2
CXCR4
RFTN2
SH3TC2
CYBA
ENG
CNTLN
LINC00265
AP001462.1
PLOD3
RPS28
CASP1
MOB3B
TPM2
GJA4
C2orf88
AC104088.3
RAB13
AC068888.1
LINC02019
PINK1-AS
CREB3L2
AC100810.3
DTNA
HSP90AA1
CUEDC1
EDA2R
FILIP1
CLSTN2
RASAL2-AS1
S100A6
KIF13B
SYCP2L
TM4SF1
EMX2
THBS1
ANKRD36C
FCGR2A
REST
RPLP2
DOHH
HIP1R
PDCD4-AS1
ZKSCAN2-DT
NFIA
NCF4
WAS
COL13A1
CPLX2
CKAP2L
CYP4F3
KLRC2
DIRAS2
DEF6
PTGFR
SFR1
PRRT3-AS1
IQGAP1
AC103591.3
TAGLN2
ITGB1-DT
SUSD3
ZHX2
AL353748.3
NOS1
AL049840.5
RPL12
OFD1
HK2
LILRB1
TENT5C
NADSYN1
SH3BGR
KIF5B
ZNF234
SERPINA1
FYB1
DLL1
EMP3
PFKFB2
HDAC2-AS2
SNCG
PLEK
AP001363.2
AP000802.1
AC091271.1
KIAA0930
AL445228.2
FAM178B
PSAT1
GATM
AC026316.5
AL121658.1
CCDC7
CWF19L2
SLC35D2
SELPLG
LCP1
AC016831.5
AL139022.2
MMP2
COL9A3
AC009779.2
AL162457.2
MLKL
AL078590.2
RPS24
LMNA
FUT8
BASP1
KCTD11
PSEN1
FANCB
FMNL2
LSS
DOCK1
PDK4
TMEM51
HLA-DRB1
ELOVL1
TENT5A
PLCL1
AC106820.3
LINC00467
CNTNAP4
SH3BP4
ENO2
RGS22
AC126178.1
AL355377.3
FIRRE
AC079447.1
HEATR4
KCNN3
SERINC5
RAD51B
TOB2
IL1RAPL1
PACS2
ZBTB7B
CSF1
CASP8
GPNMB
ITGAM
AC245060.5
PRRX2
CX3CR1
IDS
SELL
VEGFC
CDC42EP2
TRPM6
YY2
REEP3
AC109460.1
NCK1-DT
SLC6A9
RPS15
RASSF4
DEPDC7
MT1F
SALL1
ENPP6
MX2
AC010173.1
TBX19
KLRK1
TMEM171
SLC7A2
TMEM229A
CLEC9A
ANKRD7
KLHL32
OLFML2B
PHLDA2
RPL13
AL035587.2
ANGPT2
ARRDC3
MSR1
ACTB
ARF4-AS1
SAMD9L
TSPAN10
GOLIM4
2022-03-01
KYNU
KIAA1755
MNS1
THBS2
GPR151
PGA5
SPON1
TSPO
NDRG2
SMAD9
C20orf197
RNASET2
AC106845.1
FAXDC2
CTDSP1
ATP1A2
GM2A
DUSP1
AC110285.2
CD34
SYN2
IQUB
TNFRSF1B
SYK
TICAM2
PCED1B-AS1
ALG1L
SLC6A1
SP1
LINC01270
MTTP
RPS13
WSB1
ITGB1
MSX1
SLC2A1
AP000704.1
MYH15
HLA-A
ATP6V0A4
FABP5
PPIC
HMGN5
MRC1
C17orf53
METAP2
NOTCH1
ZFP36L1
GBP3
MT1M
AL136038.5
UST
AC145124.1
KIAA0040
UACA
NEK7
AC007114.1
IFI30
IGFBP3
AC091563.1
AL358780.1
LINC00463
SCLT1
EZR
AC107294.2
PYCARD
TMEM189
AC005856.1
B3GAT2
SERPINI2
PLAAT4
BMPR1B-DT
ZFP36L2
STON2
NEXN
MBNL3
CFL2
DIPK1C
RPL23A
SLC4A5
PIK3AP1
EEF1B2
USP54
KDR
BRD7
CD55
SMARCC1
APOLD1
AC006059.1
NAA20
NCDN
APBB2
KIAA1958
HPX
KCNE4
MS4A6A
CDC20
ACOX2
FBLN1
EGLN3
GPR34
HOMER3
AL137186.2
PFN1
LAT2
FBXW4
H2AFJ
KIF25
RHBDD1
SLC6A8
LDLRAP1
TWSG1
SP110
AL137802.2
CCDC144A
AC114811.2
WHRN
ASCL1
LINC01252
PTAFR
NR2F2-AS1
RPS21
CHGA
RPL36AL
BARD1
ATP11C
CPNE2
KLHL7-DT
C19orf38
MTMR10
LINC00877
AC107375.1
PIK3R5
AC066613.1
AC027279.1
BEX1
LINC00653
MIR663AHG
RPL13A
ADIPOR1
TNFSF10
HLA-DQA1
ITGB2-AS1
RPL11
TRIM6
TMEM156
MUTYH
TLE4
TENT5B
ESF1
NTRK2
AC114757.1
LINC01554
IGF2BP2
SLC11A1
SUCLG2
LINC01322
LILRA2
LY86
ANKAR
PABPC1
AOPEP
IKZF1
MVB12B
HEATR5A
DNM2
SOX9
LARP7
AC090469.1
CHST6
TMEM176B
OSR1
WNT6
GNG8
KIF20B
HRC
LRATD2
PHLPP1
KANK1
TMEM165
AL158071.5
LPAR5
ITM2B
GJC3
TLR2
CAMK2N1
SNAP23
GASK1B
PIH1D2
RBMS3-AS3
FRK
CSPG4
CNKSR3
FCGR3A
NUDT1
HEPACAM
EVI2B
IFI16
ZNF24
AL080250.1
AAMDC
PTPRZ1
PAX6
LAMA2
LURAP1
MLC1
HIGD1B
HEY2
HYAL2
PRKCQ
ANXA2
CD38
RUNX3
GGT5
LY6K
DIAPH3
KDM4A-AS1
UBB
ENOSF1
TMEM38B
TGFBR2
SH3D19
SYNJ2
CCDC150
ENTPD3-AS1
AP000866.1
DPYSL2
AC048382.5
NUSAP1
FLNA
TRPS1
CMTM6
ICK
DDIT4
PHACTR3
PWRN1
RHOBTB3
KIF6
AC107027.1
BEST1
PMP2
AC016590.1
LINC02185
POU3F3
AC010641.2
APOBEC3G
PON2
TRMT10A
ALDH1A1
FAM200B
DNAJC27-AS1
SLCO2B1
B3GNT5
AL021368.2
BAMBI
CCDC88A
PSAP
FAM227B
FNBP1
AL033527.4
RPL39
SLC2A5
AC087623.3
TBX2
HLA-DMB
APBB1IP
NXPE3
KTN1
CISH
RIPOR3
ANGPTL4
AVPR1A
OAS3
ZFHX4
RNF213
CDK2AP1
SH2D4A
RPL32
MGST1
AL023806.1
GRAMD2B
MFSD9
TLR1
ARHGAP23
ZNHIT6
TJP1
TLR5
RPS15A
MSN
LINC01232
WASF2
ZNF599
NKX2-1
SNHG6
TBXAS1
AL359921.2
CPQ
AC100779.1
RCAN3
METTL7A
RAP1A
PRKD3
UXT
HMG20B
TRIM22
SLC46A2
BMP2K
CD53
EPHA2
PCBP4
ARPC1B
ALMS1
ANGPTL2
SLC4A2
CAPG
SP100
HVCN1
LRRC75A
PIEZO1
RNF141
CAHM
SH2D4B
LYZ
TNFRSF13C
RAPGEF3
AC091607.2
ZDHHC20
MCM5
FER
SNX6
PHLDA3
SLC16A9
SLC25A13
CLDN15
SLF2
NFAM1
CCNJ
IL2RG
LIX1
ANXA5
NPAS3
FAM177A1
KLHL24
SLC38A5
AC099343.3
FMO4
ARHGAP11A
PLTP
ALOX5AP
ALPL
TBX6
TRAF3IP3
PFN4
PUM3
TANC1
CENPM
EFNA1
TMEM123
ZNF677
DNAJC1
AC026689.1
AP000688.2
LCAT
NDUFA4L2
INMT
AC007038.1
COL6A2
ID1
CNN3
C11orf21
CLSPN
CRLF1
PLXNB1
BX323043.1
MYOZ1
RPLP0
FGFR3
ABHD17B
TMX1
UFL1
CCDC13
DHCR7
SH2D6
TNR
KLF6
SH3GL3
LRRCC1
PACC1
AC053513.1
PLVAP
RPL18A
MPST
HDAC11
PLPP3
LPCAT2
AL445426.1
LINC01534
MVP
INPP5D
ZC3H13
PLCG1-AS1
DRAM1
COLEC12
JUP
AC005498.2
ATP6V0C
TSHZ2
AL008729.1
SRPX
AC027097.2
IKZF2
AC021097.2
HSPB8
TNS2
CYP7B1
MYBPC1
ODC1-DT
AL449403.2
AC009108.3
EPS8L1
SECTM1
ZNF460
IPO9-AS1
F11-AS1
HIPK1-AS1
SPANXA2-OT1
CACNA1C-AS2
MSMP
PRTN3
CCDC152
RFX8
CYP39A1
AC128687.2
OVOL2
AL445222.1
AL356056.1
ZBTB8A
SSSCA1-AS1
AC007383.2
AC007029.1
AL034397.3
AL592211.1
ARHGAP15
LRCOL1
CGN
AL031600.3
IGFBP7-AS1
ZNF337-AS1
AL353801.3
AL122035.2
AL135744.1
BDKRB2
TMEM215
TMEM71
AL357079.1
AC122697.1
SLC16A12
AP002026.1
STK32B
AP001267.1
ACVR2B-AS1
AC073575.2
AC007541.1
AC012510.1
AL358473.1
AC008269.1
SNHG26
AC006111.2
ZNF850
CRYBG1
INAVA
VWA2
SIGLEC1
FAM71F2
NDUFB2-AS1
MAP3K19
HARBI1
AC078909.2
CARD14
AC118754.1
AL161938.1
THEMIS2
AC093627.5
AL358852.1
AC069294.1
AC010210.1
ITGA4
AC004832.5
KIF7
LINC02055
IL1A
LINC02028
EIF3CL
AC093827.4
AC008738.2
AC008738.4
AC074032.1
DISC1
AC139019.1
CRHBP
IGSF1
AL442125.1
AZU1
GMDS-DT
CCDC88C
AC068733.3
OXCT1-AS1
PLXNB3
AC027097.1
TMEM202-AS1
AL008727.1
MATR3.1
CNNM3
AL731537.1
PCED1B
AC007405.1
AC064836.3
AL121655.1
VWA3B
GAD2
PABPN1L
AC009955.4
FAM167A-AS1
KRT31
ODF3L1
CBLN3
GAS5-AS1
FAM66B
AP001992.2
LINC01144
C1orf56
UXT-AS1
FZD10
AC010359.2
YEATS2-AS1
TMSB15A
AC138150.1
AC012313.5
AC021755.3
FABP1
LOXL4
CT66
NPIPB2
PIBF1
PEX11G
AC123567.2
FAM181A-AS1
AC005332.2
NR4A1
NAPSA
LINC01783
IBA57-DT
AP000692.2
CACNA2D4
FZD2
MPP4
CCDC77
AL031587.3
DLEU7
AC025449.2
AL121672.2
REM1
OR7C1
KLHL41
CHMP4C
MYC
LINC01731
SLC22A1
LIPC
AC092667.1
AC008751.3
ADRB3
AL592156.2
TNFRSF11B
LIX1L-AS1
AC010624.5
ANXA1
ADAMTS6
AL731571.1
AL390067.1
SNCA
KRTAP5-10
GPT
AC091544.4
AC126177.3
SNTG2
AC006064.4
GPR55
AC011462.5
AL133243.2
F13A1
AC026329.1
LINC02828
DCAF4L1
RFPL3S
[truncated: 1,001 more rows]
