# Supplementary material for: Spatially resolved transcriptomics reveals genes associated with the vulnerability of middle temporal gyrus in Alzheimer’s disease
Source: Acta Neuropathol Commun. 2022 Dec 21;10:188. doi: 10.1186/s40478-022-01494-6 (PMC9773466; doi:10.1186/s40478-022-01494-6)
Supplement: Supplementary file 4 — Additional file 4: Table S3. The layer-specific markers found from our human postmortem Visium SRT dataset and the previously known layer markers. [file 40478_2022_1494_MOESM4_ESM.xlsx]

## Sheet: All Layer specific markers
The table displays all the layer-specific markers found from our Visium datasets. Those genes are visualized in Fig. 2 and Fig. S3. We discovered four layer 1 specific markers conserved in five samples except Sample AD-2 (layer 1 was missing in this sample). Layer-specific markers of Layer 3 was identified only conserved in the five samples except Sample CT-2. All the rest layer specific markers …
ID	Marker genes	Combined P value	Layers
1	SPARC	0	Layer 1
2	MALAT1	3.78994e-167	Layer 1
3	CXCL14	1.00826e-127	Layer 1
4	ADIRF	5.09523e-120	Layer 1
5	ENC1	2.14703e-232	Layer 2
6	HPCAL1	2.73837e-229	Layer 2
7	CALB2	3.49157e-103	Layer 2
8	HOPX	1.98169e-162	Layer 3
9	RORB	1.09232e-129	Layer 4
10	NUAK1	8.68036e-37	Layer 4
11	TUBA1B	8.81078e-190	Layer 5
12	TMSB10	2.63656e-177	Layer 5
13	SYT1	3.06965e-148	Layer 5
14	STMN2	9.73769e-136	Layer 5
15	MAP1B	1.38093e-129	Layer 5
16	SNAP25	4.7935e-124	Layer 5
17	PCP4	3.26136e-120	Layer 5
18	UCHL1	4.09913e-120	Layer 5
19	CLSTN2	3.44201e-112	Layer 5
20	SNCG	3.03394e-107	Layer 5
21	SMYD2	5.89141e-106	Layer 5
22	RTN1	8.85755e-94	Layer 5
23	STMN1	2.19964e-91	Layer 5
24	RTN3	2.92709e-84	Layer 5
25	NEFL	5.18229e-82	Layer 5
26	SNRPN	2.08357e-75	Layer 5
27	BASP1	4.01031e-75	Layer 5
28	SYN2	8.52247e-75	Layer 5
29	CALM3	9.6311e-73	Layer 5
30	ENO2	2.14946e-67	Layer 5
31	SNCA	4.43262e-67	Layer 5
32	GAP43	4.61134e-62	Layer 5
33	NAPB	2.57477e-58	Layer 5
34	ELAVL4	6.14661e-56	Layer 5
35	FXYD6	2.47128e-55	Layer 5
36	NDRG4	8.3908e-52	Layer 5
37	NRSN1	7.74884e-51	Layer 5
38	RAB3C	9.09414e-50	Layer 5
39	UHMK1	5.11226e-42	Layer 5
40	SNAP91	4.04214e-40	Layer 5
41	ATP6V1B2	1.04114e-39	Layer 5
42	SLC25A22	8.54463e-33	Layer 5
43	MAP2K1	2.04076e-120	Layer 6
44	DIRAS2	2.04903e-104	Layer 6
45	KRT17	2.69944e-78	Layer 6
46	MBP	0	White Matter
47	CLDND1	2.60318e-247	White Matter
48	BCAS1	9.00122e-218	White Matter
49	MTURN	1.29734e-216	White Matter
50	PAQR6	7.85127e-215	White Matter
51	HIPK2	1.48911e-201	White Matter
52	DYNC1LI2	1.24482e-87	White Matter

## Sheet: Layer specific markers heatmap
The table displays the layer-specific marker from our Visium datasets. Those genes are visualized in Fig. 2 and Fig. S3.
Layer 1	Layer 2	Layer 3	Layer 4	Layer 5	Layer 6	White Matter
SPARC	HPCAL1	N/A	RORB	PCP4	MAP2K1	MBP
CXCL14	CALB2	N/A	NUAK1	SMYD2	DIRAS2	CLDND1
				SNCA	KRT17	BCAS1
				RAB3C		MTURN
				SLC25A22		PAQR6
						HIPK2
						DYNC1LI2

## Sheet: Known Layer markers
The table displays the layer-specific marker identified by previous study (Maynard et al. 2021)
Layer 1	Layer 2	Layer 3	Layer 4	Layer 5	Layer 6	White Matter
Reln	C1ql2	Cartpt	Rorb	Pcp4	Oprk1	MBP
	Rasgrf2	Mfge8	Pdyn	Htr2c	Synpr	MOBP
	Cartpt	Prss12	Chrna3	Vat1l	Anxa1
	Wfs1	Sv2c	Kcnip2	Etv1	Pcdh17
			Kcnip1	Crim1	Tle4
			Cyp39a1	Nefh	Syt6
				Opn3	Th
				Oma1	Foxp2
				Foxo1	Lxn
				S100A10	Akr1c2
				Lix1	Akr1c3
				Ldb2	Nr4a3
				Cntn6	Sema3c
				Syt9	Syt10
					Npy2r
					Ppp1r1b
