# Supplementary material for: Spatially resolved transcriptomics reveals genes associated with the vulnerability of middle temporal gyrus in Alzheimer’s disease
Source: Acta Neuropathol Commun. 2022 Dec 21;10:188. doi: 10.1186/s40478-022-01494-6 (PMC9773466; doi:10.1186/s40478-022-01494-6)
Supplement: Supplementary file 5 — Additional file 5: Table S4. The proportion of spots with Aβ+, AT8+, Aβ+/AT8+ pathology which is normalized to the total number of spots in each layer from three AD cases. [file 40478_2022_1494_MOESM5_ESM.xlsx]

## Sheet: Aβ+ spots
This table presents the proportion of spots with Aβ pathology which is normalized to the total number of spots in each layer from three AD cases.
AD-1	Layer 1	Layer 2	Layer 3	Layer 4	Layer 5	Layer 6	White Matter
Total spots in layer	136	256	1575	606	646	700	370
Aβ+ spots	14	64	399	143	85	44	11
Percentage of Aβ+ spots in layer	10.29%	25%	25.33%	23.6%	13.16%	6.29%	2.97%
AD-2	Layer 1	Layer 2	Layer 3	Layer 4	Layer 5	Layer 6	White Matter
Total spots in layer	0	155	642	272	866	524	986
Aβ+ spots	0	59	231	76	163	81	37
Percentage of Aβ+ spots in layer	n/a	38.06%	35.98%	27.94%	18.82%	15.46%	3.75%
AD-3	Layer 1	Layer 2	Layer 3	Layer 4	Layer 5	Layer 6	White Matter
Total spots in layer	504	548	1128	442	777	450	974
Aβ+ spots	72	106	130	49	77	27	4
Percentage of Aβ+ spots in layer	14.29%	19.34%	11.52%	11.09%	9.91%	6%	0.41%

## Sheet: AT8+ spots
This table presents the proportion of spots with AT8 pathology which is normalized to the total number of spots in each layer from three AD cases.
AD-1	Layer 1	Layer 2	Layer 3	Layer 4	Layer 5	Layer 6	White Matter
Total spots in layer	136	256	1575	606	646	700	370
AT8+ spots	14	48	513	207	513	99	7
Percentage of AT8+ spots in layer	10.29%	18.75%	32.57%	34.16%	79.41%	14.14%	1.89%
AD-2	Layer 1	Layer 2	Layer 3	Layer 4	Layer 5	Layer 6	White Matter
Total spots in layer	0	155	642	272	866	524	986
AT8+ spots	0	129	254	53	131	34	19
Percentage of AT8+ spots in layer	n/a	83.23%	39.56%	19.49%	15.13%	6.49%	1.93%
AD-3	Layer 1	Layer 2	Layer 3	Layer 4	Layer 5	Layer 6	White Matter
Total spots in layer	504	548	1128	442	777	450	974
AT8+ spots	10	31	169	121	194	57	37
Percentage of AT8+ spots in layer	1.98%	5.66%	14.98%	27.38%	24.97%	12.67%	3.8%

## Sheet: Aβ+ & AT8+ spots
This table presents the proportion of spots with Aβ and AT8 pathology which is normalized to the total number of spots in each layer from three AD cases.
AD-1	Layer 1	Layer 2	Layer 3	Layer 4	Layer 5	Layer 6	White Matter
Total spots in layer	136	256	1575	606	646	700	370
Aβ+/AT8+ spots	1	18	142	56	63	10	0
Percentage of Aβ+/AT8+ spots in layer	0.0074	0.0703	0.0902	0.0924	0.0975	0.0143	0
AD-2	Layer 1	Layer 2	Layer 3	Layer 4	Layer 5	Layer 6	White Matter
Total spots in layer	0	155	642	272	866	524	986
Aβ+/AT8+ spots	0	52	100	14	27	9	1
Percentage of Aβ+/AT8+ spots in layer	n/a	0.3355	0.1558	0.0515	0.0312	0.0172	0.001
AD-3	Layer 1	Layer 2	Layer 3	Layer 4	Layer 5	Layer 6	White Matter
Total spots in layer	504	548	1128	442	777	450	974
Aβ+/AT8+ spots	2	2	24	12	20	2	0
Percentage of Aβ+/AT8+ spots in layer	0.004	0.0036	0.0213	0.0271	0.0257	0.0044	0
