# Supplementary material for: Spatially resolved transcriptomics reveals genes associated with the vulnerability of middle temporal gyrus in Alzheimer’s disease
Source: Acta Neuropathol Commun. 2022 Dec 21;10:188. doi: 10.1186/s40478-022-01494-6 (PMC9773466; doi:10.1186/s40478-022-01494-6)
Supplement: Supplementary file 6 — Additional file 6: Table S5. The deconvolution analyses result using the snRNA-Seq dataset from the human MTG (Hodge et al., 2019) and the cell type proportion correlation result by comparing cell type proportion from our Visium SRT dataset with pciSeq dataset (Langseth et al., 2021). [file 40478_2022_1494_MOESM6_ESM.xlsx]

## Sheet: Cell type proportion
This table depicts the results of deconvolution analyses using Cell2location. The seven cell subpopulations were identified and classified by previous study (Hodge et al). The value in each cell showcases the average probability of the spots from a certain layer (column) belonging to a corresponding subpopulations (rows).
CT1										CT2										CT3
	PERLayer1	PERLayer2	PERLayer3	PERLayer4	PERLayer5	PERLayer6	PERWhiteMatter				PERLayer1	PERLayer2	PERLayer3	PERLayer4	PERLayer5	PERLayer6	PERWhiteMatter				PERLayer1	PERLayer2	PERLayer3	PERLayer4	PERLayer5	PERLayer6	PERWhiteMatter
Astro	0.22065	0.126525	0.105126	0.103022	0.0999094	0.120076	0.198015			Astro	0.208431	0.193385	0.204969	0.163851	0.145277	0.148037	0.190201			Astro	0.316945	0.137631	0.136792	0.121124	0.108466	0.122606	0.204471
Endo	0.0190668	0.0116582	0.0124885	0.0120039	0.0113006	0.011797	0.0113372			Endo	0.0517971	0.051599	0.0516594	0.0465144	0.0436277	0.042426	0.0355237			Endo	0.0331974	0.0173136	0.0171356	0.0161957	0.0144678	0.0152325	0.0170804
Exc	0.35496	0.460373	0.45878	0.43287	0.448627	0.457664	0.168072			Exc	0.257359	0.274082	0.266334	0.295227	0.311833	0.324002	0.323761			Exc	0.113899	0.396177	0.392387	0.386826	0.40782	0.395172	0.146645
Inh	0.327294	0.351449	0.369147	0.38811	0.374399	0.311301	0.160654			Inh	0.248982	0.247389	0.245988	0.271122	0.278	0.266872	0.254936			Inh	0.259362	0.281474	0.28924	0.30676	0.304423	0.278325	0.208117
Micro	0.0200631	0.0114374	0.00829457	0.00745384	0.00691784	0.00871074	0.0273948			Micro	0.0363366	0.0321265	0.0298981	0.0220711	0.0220504	0.019311	0.0122324			Micro	0.0635505	0.0274093	0.0230633	0.0209961	0.0198386	0.0218926	0.0334328
OPC	0.0291904	0.0215462	0.0202563	0.0200185	0.0188225	0.0228753	0.0410154			OPC	0.0569781	0.065375	0.0613639	0.0583645	0.057164	0.0526252	0.0423958			OPC	0.0926881	0.0722212	0.0667194	0.065055	0.0597656	0.0582879	0.0653292
Oligo	0.028776	0.0170107	0.0259074	0.0365221	0.0400237	0.0675762	0.393511			Oligo	0.140116	0.136045	0.139787	0.14285	0.142048	0.146726	0.14095			Oligo	0.120358	0.0677734	0.0746632	0.0830427	0.0852193	0.108484	0.324924
AD1										AD2										AD3
	PERLayer1	PERLayer2	PERLayer3	PERLayer4	PERLayer5	PERLayer6	PERWhiteMatter				PERLayer1	PERLayer2	PERLayer3	PERLayer4	PERLayer5	PERLayer6	PERWhiteMatter				PERLayer1	PERLayer2	PERLayer3	PERLayer4	PERLayer5	PERLayer6	PERWhiteMatter
Astro	0.298011	0.198499	0.229784	0.170544	0.146383	0.134781	0.181241			Astro	NA	0.189757	0.232818	0.209941	0.183948	0.178753	0.202493			Astro	0.297181	0.220469	0.187875	0.183571	0.169864	0.182894	0.254805
Endo	0.0211121	0.0158892	0.0190875	0.014476	0.0116215	0.0115274	0.0136338			Endo	NA	0.01248	0.0178939	0.0143529	0.0136372	0.0127352	0.0131209			Endo	0.0306083	0.021472	0.0191383	0.0184856	0.0180279	0.0183134	0.0181978
Exc	0.259744	0.398153	0.321684	0.356107	0.379373	0.408602	0.130373			Exc	NA	0.403412	0.327078	0.34615	0.354942	0.344444	0.198594			Exc	0.21419	0.31065	0.351311	0.332072	0.334968	0.315882	0.20361
Inh	0.242421	0.269535	0.277282	0.300067	0.310459	0.273641	0.137955			Inh	NA	0.301349	0.299785	0.31214	0.319236	0.299145	0.205681			Inh	0.245549	0.27421	0.276094	0.286782	0.293647	0.282197	0.217446
Micro	0.045491	0.0218396	0.0248016	0.0203741	0.0212852	0.0263817	0.0732019			Micro	NA	0.027731	0.0352216	0.0334752	0.0294502	0.030725	0.0500291			Micro	0.0714641	0.0524709	0.0445793	0.0420764	0.041666	0.0465151	0.0612105
OPC	0.0428947	0.0409744	0.0444831	0.0397213	0.0320237	0.0299995	0.0393656			OPC	NA	0.0356323	0.0394042	0.0386925	0.0380743	0.040074	0.0471769			OPC	0.0509014	0.057394	0.0551785	0.056852	0.0523494	0.0508018	0.0418157
Oligo	0.0903267	0.0551105	0.0828783	0.0987104	0.0988543	0.115068	0.424229			Oligo	NA	0.0296383	0.0477999	0.0452476	0.0607126	0.0941239	0.282905			Oligo	0.090106	0.0633339	0.065824	0.080161	0.0894778	0.103396	0.202915

## Sheet: Correlation
This table compares the cell type proportion results from our Visium deconvolution data with the cell type proportion result from pciSeq data (Langseth et al., 2021). Column P and Q shows the Pearson r and P-value respectively.
Cell type proportion in each cortical layer (Langseth et al., 2021)								Predicated cell type proportion in each cortical layer							Pearson correlation	P-value
	L1	L2	L3	L4	L5	L6			L1	L2	L3	L4	L5	L6
Astro	0.418986	0.297425	0.322452	0.245743	0.226784	0.209235		Astro	0.268244	0.177711	0.182894	0.158676	0.142308	0.147858	0.966767	0.0008
Endo	0.314061	0.117462	0.157625	0.161881	0.14993	0.152906		Endo	0.0311563	0.0217354	0.0229005	0.0203381	0.0187805	0.0186719	0.892843	0.0083
Exc	0.00249822	0.246545	0.185977	0.241169	0.242348	0.140059		Exc	0.24003	0.373808	0.352929	0.358209	0.372927	0.374294	0.883477	0.0098
Inh	0.0588865	0.147613	0.110498	0.133926	0.0984955	0.043572		Inh	0.264721	0.287568	0.292923	0.31083	0.313361	0.285247	0.518161	0.1462
Micro	0.136331	0.139447	0.14567	0.128335	0.161046	0.221004		Micro	0.0473811	0.0288358	0.0276431	0.0244078	0.0235347	0.0255894	-0.305429	0.278
Oligo	0.038187	0.0138191	0.0424521	0.0663278	0.0964204	0.210044		Oligo	0.0939365	0.0614853	0.07281	0.0810889	0.086056	0.105896	0.799875	0.028
OPC	0.0310493	0.0376884	0.0353257	0.0226175	0.02505	0.0231785		OPC	0.0545305	0.0488572	0.0479009	0.0464506	0.0430333	0.042444	0.57875	0.1144
