# Supplementary material for: Spatially resolved transcriptomics reveals genes associated with the vulnerability of middle temporal gyrus in Alzheimer’s disease
Source: Acta Neuropathol Commun. 2022 Dec 21;10:188. doi: 10.1186/s40478-022-01494-6 (PMC9773466; doi:10.1186/s40478-022-01494-6)
Supplement: Supplementary file 7 — Additional file 7: Table S6. The AD upregulated DEGs, downregulated DEGs, and the GO pathway analyses of those DEGs in our Visium SRT dataset. We also include the 14 published AD-related gene lists, the overlapped genes between 14 previously published AD-related gene lists and AD upregulated/downregulated DEGs identified in our Visium SRT datasets, and the Fisher exact test results in this table. [file 40478_2022_1494_MOESM7_ESM.xlsx]

## Sheet: AD upregulated 1008 genes
AD upregulated DEGs identified in our Visium datasets were selected if the adjusted p-value was less than 0.05 and the absolute value of log-fold change was higher than 0.25.
	Gene	p_val	avg_log2FC	pct.1	pct.2	p_val_adj
1	ENO1	0	0.354684	0.996	0.977	0
2	KIF1B	0	0.369833	0.932	0.847	0
3	FBXO2	0	0.371044	0.933	0.852	0
4	C1QA	0	0.864544	0.659	0.252	0
5	C1QC	0	0.696246	0.594	0.236	0
6	C1QB	0	1.06053	0.813	0.477	0
7	SH3BGRL3	0	0.48037	0.893	0.741	0
8	LAPTM5	0	0.439041	0.468	0.21	0
9	PTP4A2	0	0.447725	0.753	0.571	0
10	HPCAL4	0	0.611575	0.901	0.739	0
11	YBX1	0	0.409011	0.578	0.339	0
12	RNF11	0	0.381626	0.935	0.848	0
13	DNAJC6	0	0.429747	0.91	0.788	0
14	AK5	0	0.441693	0.932	0.84	0
15	LINC02607	0	0.406342	0.431	0.193	0
16	PLPPR4	0	0.509175	0.544	0.258	0
17	SORT1	0	0.40472	0.945	0.855	0
18	PDE4DIP	0	0.495054	0.837	0.655	0
19	ENSA	0	0.341014	0.854	0.726	0
20	S100A11	0	0.406855	0.423	0.186	0
21	S100A6	0	0.667635	0.925	0.812	0
22	ATP1A2	0	0.50554	0.985	0.931	0
23	PEA15	0	0.743203	0.998	0.979	0
24	FCER1G	0	0.379403	0.349	0.133	0
25	CHI3L1	0	1.55419	0.745	0.231	0
26	ATP2B4	0	0.544279	0.865	0.699	0
27	CNTN2	0	0.496329	0.595	0.332	0
28	CDK18	0	0.413023	0.418	0.198	0
29	ITPKB	0	0.433946	0.656	0.448	0
30	ARF1	0	0.40211	0.956	0.879	0
31	KIF3C	0	0.367873	0.943	0.842	0
32	MAPRE3	0	0.348101	0.887	0.77	0
33	CALM2	0	0.301745	1	1	0
34	SPTBN1	0	0.3675	0.989	0.964	0
35	RTN4	0	0.316497	0.999	0.998	0
36	XPO1	0	0.419737	0.587	0.337	0
37	TMSB10	0	0.255158	1	1	0
38	MAT2A	0	0.406632	0.653	0.433	0
39	RPL31	0	0.347703	0.999	1	0
40	MAP4K4	0	0.633782	0.684	0.377	0
41	DBI	0	0.662027	0.975	0.898	0
42	BIN1	0	0.44368	0.863	0.708	0
43	KIF5C	0	0.402508	0.953	0.87	0
44	ERMN	0	0.476523	0.499	0.234	0
45	PKP4	0	0.413875	0.557	0.315	0
46	CHN1	0	0.390914	1	0.994	0
47	MAP2	0	0.385144	0.997	0.983	0
48	RPL37A	0	0.257392	1	1	0
49	DNAJB2	0	0.465107	0.877	0.719	0
50	ITM2C	0	0.308215	0.995	0.983	0
51	PTMA	0	0.619917	0.997	0.971	0
52	EFHD1	0	0.567281	0.63	0.363	0
53	KIF1A	0	0.388414	0.996	0.964	0
54	SYN2	0	0.578272	0.973	0.917	0
55	RPL32	0	0.267744	1	1	0
56	RPSA	0	0.343645	0.983	0.966	0
57	MOBP	0	0.442468	0.656	0.39	0
58	MAP4	0	0.35239	0.954	0.895	0
59	CAMKV	0	0.369027	0.861	0.743	0
60	FAM107A	0	0.476633	1	0.983	0
61	CLDND1	0	0.75475	0.847	0.623	0
62	TAGLN3	0	0.379232	0.969	0.914	0
63	TF	0	0.588209	0.665	0.366	0
64	RAB6B	0	0.385908	0.985	0.94	0
65	CLSTN2	0	0.480453	0.597	0.334	0
66	CLDN11	0	0.51491	0.536	0.258	0
67	EIF4A2	0	0.314213	0.998	0.995	0
68	APOD	0	0.791839	0.971	0.845	0
69	PPP2R2C	0	0.365191	0.846	0.715	0
70	QDPR	0	1.08269	0.952	0.822	0
71	UCHL1	0	0.354438	1	0.999	0
72	SCD5	0	0.498386	0.971	0.905	0
73	SPP1	0	1.25989	0.933	0.683	0
74	SNCA	0	0.516519	0.94	0.855	0
75	ANK2	0	0.44856	0.982	0.929	0
76	CAMK2D	0	0.432963	0.739	0.546	0
77	ANXA5	0	0.385711	0.442	0.215	0
78	CPE	0	0.327733	1	0.999	0
79	GPM6A	0	0.376222	1	0.999	0
80	TPPP	0	0.476873	0.946	0.846	0
81	BASP1	0	0.371007	0.992	0.972	0
82	SLC1A3	0	0.328747	0.991	0.933	0
83	SELENOP	0	0.571475	0.707	0.498	0
84	ERBIN	0	0.490952	0.566	0.309	0
85	EDIL3	0	0.527529	0.818	0.621	0
86	SEPTIN8	0	0.399826	0.865	0.737	0
87	SPOCK1	0	0.509615	0.923	0.788	0
88	NDFIP1	0	0.320263	0.986	0.961	0
89	CD74	0	0.92501	0.927	0.677	0
90	SYNPO	0	0.419665	0.825	0.658	0
91	GRIA1	0	0.38658	0.563	0.341	0
92	CANX	0	0.48106	0.955	0.86	0
93	RNF130	0	0.442218	0.706	0.486	0
94	RACK1	0	0.371675	0.938	0.863	0
95	ID4	0	0.504299	0.612	0.323	0
96	TUBB	0	0.353988	0.961	0.921	0
97	HLA-B	0	0.451575	0.812	0.692	0
98	AIF1	0	0.420678	0.379	0.142	0
99	HSPA1A	0	0.576679	0.73	0.603	0
100	HLA-DRA	0	0.573221	0.626	0.3	0
101	HLA-DRB1	0	0.427804	0.441	0.195	0
102	MTCH1	0	0.381227	0.991	0.978	0
103	HSP90AB1	0	0.547822	1	0.999	0
104	EEF1A1	0	0.30993	1	1	0
105	SNX3	0	0.396727	0.93	0.859	0
106	TSPYL1	0	0.377597	0.994	0.968	0
107	GJA1	0	0.557267	0.979	0.864	0
108	SERINC1	0	0.344829	0.997	0.987	0
109	SGK1	0	0.5014	0.407	0.149	0
110	SOD2	0	0.786397	0.947	0.805	0
111	QKI	0	0.616016	0.944	0.832	0
112	RNASET2	0	0.417055	0.495	0.259	0
113	ACTB	0	0.421757	1	1	0
114	RAC1	0	0.360059	0.953	0.896	0
115	HNRNPA2B1	0	0.471364	0.979	0.914	0
116	MTURN	0	0.544617	0.986	0.94	0
117	ANLN	0	0.53843	0.4	0.132	0
118	PPIA	0	0.286307	1	1	0
119	GTF2I	0	0.321625	0.991	0.96	0
120	RHBDD2	0	0.392035	0.968	0.913	0
121	HSPB1	0	0.955019	0.943	0.809	0
122	YWHAG	0	0.364642	0.998	0.994	0
123	PEG10	0	0.492498	0.698	0.481	0
124	TSC22D4	0	0.524274	0.945	0.833	0
125	PTPRZ1	0	0.45117	0.77	0.573	0
126	AUXG01000058.1	0	0.4226	0.861	0.704	0
127	MTPN	0	0.433274	0.917	0.775	0
128	HIPK2	0	0.621848	0.785	0.563	0
129	AGAP3	0	0.391837	0.946	0.842	0
130	CTSB	0	0.510366	0.97	0.898	0
131	PSD3	0	0.527219	0.926	0.776	0
132	DPYSL2	0	0.384297	1	0.998	0
133	STMN4	0	0.430692	0.845	0.711	0
134	CLU	0	0.44637	1	1	0
135	SARAF	0	0.331139	0.996	0.986	0
136	PPP2CB	0	0.37674	0.93	0.849	0
137	PMP2	0	0.44158	0.817	0.635	0
138	CA2	0	0.419796	0.45	0.24	0
139	RPL30	0	0.311016	0.995	0.99	0
140	YWHAZ	0	0.435129	0.996	0.991	0
141	NDRG1	0	0.492989	0.807	0.65	0
142	LY6H	0	0.581	0.981	0.922	0
143	RPS6	0	0.405359	0.993	0.981	0
144	DNAJA1	0	0.376926	0.863	0.774	0
145	HNRNPK	0	0.408961	0.949	0.874	0
146	SLC44A1	0	0.525044	0.619	0.333	0
147	LPAR1	0	0.419351	0.414	0.188	0
148	STXBP1	0	0.320924	0.994	0.972	0
149	DNM1	0	0.389274	0.999	0.99	0
150	NCS1	0	0.381186	0.954	0.862	0
151	PRRC2B	0	0.368606	0.807	0.652	0
152	ABCA2	0	0.472419	0.832	0.686	0
153	GRIN1	0	0.301301	0.995	0.974	0
154	NSMF	0	0.413718	0.922	0.813	0
155	PFKP	0	0.472161	0.911	0.784	0
156	PIP4K2A	0	0.503483	0.671	0.428	0
157	PSAP	0	0.313488	1	1	0
158	DDIT4	0	0.519045	0.556	0.249	0
159	PPP3CB	0	0.378498	0.931	0.846	0
160	SNCG	0	0.470562	0.93	0.807	0
161	ADIRF	0	0.436982	0.924	0.767	0
162	SLIT1	0	0.401312	0.66	0.456	0
163	NKX6-2	0	0.524131	0.446	0.181	0
164	RPLP2	0	0.327895	0.996	0.992	0
165	TOLLIP	0	0.389733	0.916	0.807	0
166	CTSD	0	0.531974	0.983	0.919	0
167	CD81	0	0.310651	0.988	0.965	0
168	APBB1	0	0.358558	0.982	0.947	0
169	DKK3	0	0.445192	1	0.997	0
170	LDHA	0	0.432299	0.906	0.809	0
171	MAPK8IP1	0	0.375843	0.871	0.726	0
172	MYRF	0	0.481851	0.427	0.185	0
173	FTH1	0	0.387585	1	1	0
174	RTN3	0	0.432018	0.999	0.995	0
175	NRXN2	0	0.365874	0.785	0.597	0
176	CFL1	0	0.367969	0.999	0.997	0
177	PLEKHB1	0	0.413596	0.959	0.885	0
178	CRYAB	0	1.10711	0.996	0.914	0
179	NCAM1	0	0.470779	0.957	0.876	0
180	FXYD6	0	0.352142	0.972	0.959	0
181	THY1	0	0.544002	0.999	0.988	0
182	SCN3B	0	0.500416	0.89	0.756	0
183	WNK1	0	0.413124	0.782	0.611	0
184	GAPDH	0	0.262705	1	1	0
185	PTMS	0	0.481089	0.96	0.841	0
186	TPI1	0	0.339083	0.997	0.992	0
187	CNTN1	0	0.415565	0.931	0.837	0
188	SLC38A2	0	0.553229	0.708	0.565	0
189	ARF3	0	0.322913	0.98	0.941	0
190	DDN	0	0.445352	0.82	0.672	0
191	TUBA1B	0	0.51716	1	1	0
192	TUBA1A	0	0.490007	0.991	0.985	0
193	TMBIM6	0	0.439379	0.954	0.85	0
194	FAIM2	0	0.541213	0.997	0.954	0
195	SPRYD3	0	0.363019	0.859	0.742	0
196	PCBP2	0	0.524891	0.96	0.835	0
197	MYL6	0	0.37542	0.972	0.925	0
198	PTGES3	0	0.433109	0.917	0.821	0
199	KIF5A	0	0.402784	0.992	0.962	0
200	SYT1	0	0.366391	0.999	0.996	0
201	HSP90B1	0	0.490473	0.859	0.785	0
202	RPLP0	0	0.38179	0.933	0.855	0
203	CCDC92	0	0.447892	0.867	0.689	0
204	AMER2	0	0.414901	0.687	0.5	0
205	HSPH1	0	0.431988	0.842	0.749	0
206	TPT1	0	0.439797	0.999	0.999	0
207	ITM2B	0	0.308012	1	0.998	0
208	KCTD12	0	0.368671	0.537	0.31	0
209	HNRNPC	0	0.382856	0.892	0.788	0
210	CPNE6	0	0.413532	0.588	0.362	0
211	HSPA2	0	0.466218	0.562	0.342	0
212	CALM1	0	0.366883	1	1	0
213	ITPK1	0	0.421211	0.867	0.737	0
214	SERPINA3	0	1.7519	0.553	0.348	0
215	MEG3	0	0.368276	0.993	0.975	0
216	HSP90AA1	0	0.66621	1	1	0
217	GABRA5	0	0.505	0.578	0.283	0
218	MAP1A	0	0.452621	0.998	0.976	0
219	SERF2	0	0.441806	0.991	0.969	0
220	B2M	0	0.597392	0.985	0.928	0
221	ARPP19	0	0.370558	0.995	0.986	0
222	MAP2K1	0	0.489897	0.878	0.731	0
223	RPL4	0	0.354351	0.998	0.993	0
224	RPLP1	0	0.400805	1	1	0
225	PKM	0	0.291325	0.998	0.994	0
226	TSPAN3	0	0.465371	0.975	0.908	0
227	MORF4L1	0	0.362921	0.987	0.959	0
228	RPS17	0	0.336226	0.972	0.943	0
229	FBXL16	0	0.354004	0.983	0.95	0
230	BAIAP3	0	0.552554	0.859	0.652	0
231	RPS2	0	0.451346	0.984	0.957	0
232	ATP6V0C	0	0.33923	1	0.997	0
233	CDIP1	0	0.350709	0.932	0.83	0
234	MRTFB	0	0.371196	0.843	0.702	0
235	ARL6IP1	0	0.419125	0.982	0.933	0
236	GPRC5B	0	0.458911	0.929	0.831	0
237	NUPR1	0	0.610281	0.643	0.391	0
238	GNAO1	0	0.501384	0.95	0.845	0
239	MT3	0	0.276586	1	1	0
240	MT2A	0	0.602337	0.999	0.972	0
241	ADGRG1	0	0.48037	0.801	0.593	0
242	NDRG4	0	0.364617	0.982	0.946	0
243	RPL13	0	0.301477	1	0.999	0
244	YWHAE	0	0.427774	0.998	0.986	0
245	PFN1	0	0.431275	0.843	0.697	0
246	ATP1B2	0	0.528062	0.925	0.755	0
247	UBB	0	0.34406	1	1	0
248	USP22	0	0.375824	0.932	0.824	0
249	MTRNR2L1	0	2.70543	0.679	0.428	0
250	GIT1	0	0.376733	0.776	0.612	0
251	PIP4K2B	0	0.425093	0.901	0.745	0
252	NEUROD2	0	0.449073	0.636	0.393	0
253	THRA	0	0.36034	0.899	0.794	0
254	EIF1	0	0.378276	0.999	0.993	0
255	CNP	0	0.542863	0.915	0.815	0
256	RUNDC3A	0	0.398598	0.951	0.874	0
257	GFAP	0	0.99393	1	0.998	0
258	NSF	0	0.355505	0.974	0.929	0
259	ANKRD40	0	0.445816	0.618	0.376	0
260	MMD	0	0.505525	0.582	0.29	0
261	DDX5	0	0.359226	0.969	0.905	0
262	TTYH2	0	0.420838	0.489	0.265	0
263	TIMP2	0	0.46067	0.871	0.747	0
264	NPTX1	0	0.64919	0.982	0.9	0
265	AQP4	0	0.461143	0.984	0.92	0
266	DTNA	0	0.414311	0.882	0.758	0
267	MAPRE2	0	0.478955	0.877	0.716	0
268	CNDP1	0	0.437877	0.429	0.186	0
269	MBP	0	0.872641	0.999	0.995	0
270	BSG	0	0.363391	0.992	0.959	0
271	RPS15	0	0.308522	1	0.999	0
272	OAZ1	0	0.37156	0.997	0.99	0
273	TLE5	0	0.417456	0.994	0.972	0
274	TUBB4A	0	0.604208	0.991	0.932	0
275	C3	0	0.866648	0.725	0.287	0
276	CTXN1	0	0.43085	0.925	0.874	0
277	RPS28	0	0.346932	1	1	0
278	MAST3	0	0.513218	0.961	0.868	0
279	JUND	0	0.422532	0.974	0.905	0
280	UBA52	0	0.354999	0.991	0.977	0
281	APLP1	0	0.548312	0.993	0.964	0
282	TYROBP	0	0.377892	0.378	0.158	0
283	PPP1R14A	0	0.330696	0.579	0.333	0
284	SIRT2	0	0.401352	0.811	0.666	0
285	FCGBP	0	0.388291	0.253	0.044	0
286	PLD3	0	0.342821	0.982	0.958	0
287	RPS19	0	0.46229	0.998	0.989	0
288	APOE	0	0.459236	1	0.989	0
289	APOC1	0	0.64287	0.618	0.269	0
290	CALM3	0	0.440795	1	0.999	0
291	SLC8A2	0	0.386213	0.68	0.482	0
292	SELENOW	0	0.273795	0.999	0.997	0
293	RPL18	0	0.290777	0.994	0.987	0
294	FTL	0	0.764221	1	1	0
295	SLC17A7	0	0.658438	0.998	0.986	0
296	RPL13A	0	0.299853	0.998	0.996	0
297	RPS11	0	0.346338	0.995	0.988	0
298	MBOAT7	0	0.363794	0.844	0.727	0
299	RPL28	0	0.320558	1	0.998	0
300	FKBP1A	0	0.405195	0.877	0.744	0
301	SIRPA	0	0.446412	0.958	0.853	0
302	PRNP	0	0.460275	1	0.996	0
303	NORAD	0	0.36219	0.995	0.985	0
304	YWHAB	0	0.325511	0.986	0.967	0
305	DBNDD2	0	0.534637	0.864	0.718	0
306	PREX1	0	0.447661	0.566	0.346	0
307	ATP9A	0	0.345028	0.921	0.836	0
308	BCAS1	0	0.43863	0.637	0.41	0
309	GNAS	0	0.289387	1	1	0
310	EEF1A2	0	0.392523	0.992	0.912	0
311	STMN3	0	0.414256	0.971	0.925	0
312	APP	0	0.477948	0.997	0.982	0
313	OLIG1	0	0.475913	0.749	0.535	0
314	ITGB2	0	0.343969	0.297	0.103	0
315	MAPK1	0	0.607479	0.958	0.842	0
316	MIF	0	0.33078	0.998	0.994	0
317	YWHAH	0	0.496441	0.999	0.996	0
318	SUN2	0	0.643377	0.844	0.652	0
319	NPTXR	0	0.607582	0.94	0.861	0
320	ATF4	0	0.395092	0.79	0.634	0
321	TEF	0	0.366055	0.579	0.363	0
322	ACO2	0	0.357269	0.909	0.808	0
323	SREBF2	0	0.397531	0.845	0.696	0
324	SEPTIN3	0	0.444857	0.967	0.893	0
325	KIAA0930	0	0.5381	0.906	0.73	0
326	TMSB4X	0	0.497453	1	1	0
327	GPM6B	0	0.487144	0.999	0.986	0
328	MID1IP1	0	0.694004	0.643	0.392	0
329	SYN1	0	0.458292	0.992	0.948	0
330	ELK1	0	0.528353	0.676	0.404	0
331	SYP	0	0.544212	0.991	0.948	0
332	PLP1	0	0.983455	0.989	0.907	0
333	PGRMC1	0	0.509081	0.912	0.788	0
334	RPL39	0	0.350831	0.988	0.975	0
335	LAMP2	0	0.639952	0.712	0.463	0
336	RTL8C	0	0.341723	0.948	0.892	0
337	IDS	0	0.479632	1	0.999	0
338	SLC6A8	0	0.380515	0.598	0.374	0
339	GDI1	0	0.444494	0.997	0.979	0
340	MT-ND1	0	0.67302	1	1	0
341	MT-ND2	0	0.649476	1	1	0
342	MT-CO2	0	0.456865	1	1	0
343	MT-ATP6	0	0.630919	1	1	0
344	MT-CO3	0	0.425096	1	1	0
345	MT-ND3	0	0.750492	1	1	0
346	MT-ND4L	0	0.650643	1	0.993	0
347	MT-ND4	0	0.783088	1	1	0
348	MT-ND5	0	0.583575	1	1	0
349	MT-CYB	0	0.559542	1	1	0
350	CLIP3	4.93091e-308	0.32583	0.956	0.871	1.10492e-303
351	CTNND2	1.09976e-306	0.33827	0.871	0.749	2.46434e-302
352	GAS7	3.31269e-306	0.327999	0.91	0.803	7.42307e-302
353	RPL19	3.34385e-306	0.29482	0.995	0.989	7.4929e-302
354	SNAP25	3.83162e-306	0.296228	1	1	8.58589e-302
355	STMN1	8.44125e-306	0.284482	0.998	0.997	1.89151e-301
356	GDA	2.8877e-305	0.397819	0.707	0.533	6.47076e-301
357	FAM171B	7.63519e-305	0.374253	0.776	0.616	1.71089e-300
358	CSRP1	8.74302e-305	0.435255	0.947	0.886	1.95914e-300
359	RASD1	3.79347e-304	0.360395	0.884	0.751	8.5004e-300
360	HAPLN2	1.31223e-303	0.382275	0.413	0.206	2.94044e-299
361	NECAB1	1.42004e-302	0.359373	0.914	0.793	3.18203e-298
362	PPP2R1A	2.78155e-302	0.301633	0.986	0.952	6.2329e-298
363	IRF2BP2	4.26695e-302	0.362285	0.55	0.332	9.56138e-298
364	COBL	6.30492e-302	0.36633	0.58	0.363	1.41281e-297
365	PPP1CB	7.41782e-302	0.337563	0.921	0.834	1.66218e-297
366	BLCAP	8.24987e-302	0.345956	0.869	0.743	1.84863e-297
367	ATP8A1	1.38933e-301	0.368586	0.768	0.613	3.11321e-297
368	TMEM59L	1.85985e-301	0.331156	0.983	0.971	4.16756e-297
369	SCD	1.34236e-300	0.41174	0.902	0.827	3.00796e-296
370	YWHAQ	6.75655e-300	0.334434	0.942	0.884	1.51401e-295
371	HPCA	1.0008e-299	0.378223	0.797	0.661	2.2426e-295
372	PREPL	3.27191e-299	0.319761	0.99	0.965	7.3317e-295
373	EEF2	6.37609e-299	0.277947	0.987	0.968	1.42875e-294
374	S100A10	1.1476e-297	0.377245	0.405	0.197	2.57154e-293
375	CLSTN1	7.86301e-297	0.292969	0.997	0.989	1.76194e-292
376	CD63	9.67174e-296	0.338383	0.944	0.89	2.16724e-291
377	FMNL2	1.0961e-295	0.389873	0.648	0.45	2.45614e-291
378	NGRN	1.63799e-295	0.297436	0.989	0.969	3.67041e-291
379	GLS	2.22337e-295	0.341252	0.886	0.784	4.98212e-291
380	RPS3	3.16143e-295	0.325748	0.965	0.929	7.08413e-291
381	SH3GL2	1.05179e-292	0.356138	0.887	0.79	2.35685e-288
382	RPL27A	7.18612e-292	0.328557	0.966	0.928	1.61027e-287
383	HSPD1	1.2531e-291	0.369156	0.758	0.616	2.80796e-287
384	IFITM3	1.81698e-291	0.424089	0.885	0.744	4.07148e-287
385	SYNGR1	9.77465e-291	0.346536	0.846	0.723	2.1903e-286
386	NUCKS1	6.02431e-290	0.328819	0.935	0.864	1.34993e-285
387	CAPZB	1.94864e-289	0.350293	0.776	0.629	4.36652e-285
388	ZBTB18	2.31991e-289	0.370073	0.763	0.608	5.19845e-285
389	TRIM8	2.78468e-289	0.35116	0.508	0.298	6.23991e-285
390	VSIG4	5.42224e-289	0.321166	0.267	0.094	1.21502e-284
391	SV2A	7.46862e-289	0.341063	0.912	0.816	1.67357e-284
392	CNIH2	3.96912e-288	0.359649	0.735	0.564	8.89401e-284
393	SPOCK2	8.19627e-288	0.322711	0.912	0.8	1.83662e-283
394	STUM	4.26966e-287	0.324964	0.348	0.156	9.56746e-283
395	PPP1R16B	6.09073e-287	0.358056	0.61	0.407	1.36481e-282
396	CACNA1E	8.34363e-285	0.351737	0.474	0.269	1.86964e-280
397	RUFY3	5.583e-284	0.3393	0.827	0.692	1.25104e-279
398	GALNT16	7.15672e-284	0.34306	0.496	0.288	1.60368e-279
399	HNRNPA1	1.07135e-283	0.329021	0.904	0.824	2.40069e-279
400	PGBD5	1.13315e-283	0.365914	0.643	0.455	2.53917e-279
401	KIF1C	1.15843e-283	0.377505	0.502	0.294	2.5958e-279
402	PCBP1	1.34279e-283	0.339343	0.897	0.801	3.00892e-279
403	SOX10	3.04907e-283	0.34768	0.343	0.152	6.83236e-279
404	PRKAR1A	5.52759e-282	0.320132	0.924	0.859	1.23862e-277
405	MT-CO1	6.36339e-282	0.49894	1	1	1.42591e-277
406	ATP6V1B2	8.74938e-282	0.337273	0.925	0.843	1.96056e-277
407	MAPT	3.53238e-281	0.331346	0.847	0.722	7.91537e-277
408	CD59	1.29854e-280	0.317443	0.944	0.847	2.90976e-276
409	UBA1	2.47021e-280	0.333421	0.859	0.737	5.53525e-276
410	KCNMB4	2.53254e-280	0.375343	0.676	0.501	5.67491e-276
411	MAPK8IP2	2.70363e-280	0.310052	0.948	0.862	6.05829e-276
412	SHTN1	3.15849e-280	0.374474	0.675	0.476	7.07754e-276
413	ATP1A3	3.18492e-280	0.3245	0.953	0.912	7.13676e-276
414	CORO1A	6.81802e-280	0.344118	0.498	0.292	1.52778e-275
415	FSCN1	7.14876e-280	0.352541	0.781	0.635	1.6019e-275
416	NPTN	3.66e-279	0.334385	0.954	0.897	8.20133e-275
417	HLA-DPA1	5.2336e-279	0.365661	0.387	0.192	1.17274e-274
418	TACC1	8.14048e-279	0.348062	0.815	0.679	1.82412e-274
419	ARHGAP21	1.23187e-278	0.370332	0.785	0.662	2.76037e-274
420	ATN1	2.52558e-278	0.328348	0.809	0.64	5.65931e-274
421	EIF4G2	3.88355e-277	0.316395	0.941	0.88	8.70225e-273
422	SEPTIN7	1.04685e-276	0.301371	0.971	0.937	2.34579e-272
423	ATP2C1	2.61114e-275	0.34378	0.567	0.363	5.85105e-271
424	CYFIP2	2.81046e-275	0.333286	0.908	0.826	6.29768e-271
425	CLIC4	3.35316e-275	0.345416	0.405	0.206	7.51376e-271
426	SOD1	3.79749e-275	0.274327	0.993	0.988	8.50941e-271
427	TMEM151A	4.43308e-274	0.330724	0.48	0.274	9.93366e-270
428	NAPB	5.66913e-274	0.308516	0.974	0.953	1.27034e-269
429	RPS18	7.31897e-274	0.264672	0.997	0.994	1.64003e-269
430	SLC25A22	9.37592e-274	0.371535	0.682	0.514	2.10096e-269
431	MAOB	2.18297e-273	0.362803	0.586	0.392	4.8916e-269
432	GPI	1.68264e-272	0.27997	0.983	0.951	3.77047e-268
433	TRIM2	2.27877e-272	0.331401	0.883	0.789	5.10627e-268
434	TMEM132A	4.57559e-272	0.351248	0.744	0.593	1.0253e-267
435	TSPAN7	1.74887e-271	0.276953	0.999	0.993	3.91886e-267
436	SNAP91	1.80947e-271	0.335454	0.87	0.762	4.05465e-267
437	ENPP2	4.34959e-270	0.349607	0.422	0.218	9.74656e-266
438	CMIP	2.92981e-269	0.340128	0.586	0.386	6.56511e-265
439	CHI3L2	8.73e-269	0.267695	0.125	0.013	1.95622e-264
440	PALM	9.97322e-269	0.315724	0.864	0.74	2.2348e-264
441	MAPK3	1.68318e-268	0.324143	0.847	0.731	3.77167e-264
442	CSF1R	3.53835e-268	0.330104	0.343	0.157	7.92874e-264
443	AGAP1	2.74104e-267	0.335046	0.521	0.315	6.14212e-263
444	GPR37	4.86857e-267	0.344799	0.346	0.157	1.09095e-262
445	KCNAB2	7.77616e-267	0.321273	0.911	0.813	1.74248e-262
446	MT-ND6	3.12405e-265	0.420593	0.747	0.612	7.00036e-261
447	IGSF8	2.55577e-264	0.329821	0.8	0.666	5.72698e-260
448	NCAN	4.09858e-264	0.364774	0.599	0.416	9.1841e-260
449	RTN4R	7.09715e-264	0.334529	0.51	0.307	1.59033e-259
450	OLIG2	1.2596e-263	0.322023	0.324	0.144	2.8225e-259
451	GHITM	4.5141e-263	0.308076	0.951	0.904	1.01152e-258
452	IGFBP7	5.65582e-263	0.374949	0.808	0.679	1.26736e-258
453	GUCY1B1	8.41557e-263	0.334423	0.824	0.693	1.88576e-258
454	PRRT1	1.04343e-262	0.354493	0.727	0.58	2.33812e-258
455	RPL27	3.20409e-262	0.275789	0.988	0.976	7.17973e-258
456	PRKAR1B	4.45212e-262	0.284625	0.991	0.967	9.97631e-258
457	UHMK1	4.97993e-262	0.338339	0.603	0.406	1.1159e-257
458	TBCB	5.1024e-262	0.329874	0.862	0.76	1.14335e-257
459	PTPA	7.09292e-262	0.317615	0.826	0.698	1.58938e-257
460	EDNRB	1.31362e-261	0.315916	0.326	0.148	2.94356e-257
461	TSPO	7.41511e-261	0.328737	0.437	0.24	1.66158e-256
462	CELF5	1.82866e-260	0.343187	0.58	0.383	4.09765e-256
463	RPL5	3.37168e-260	0.285231	0.975	0.953	7.55526e-256
464	BAIAP2	4.23672e-260	0.340592	0.813	0.676	9.49363e-256
465	FAM171A1	9.9826e-260	0.346504	0.654	0.479	2.2369e-255
466	MT-ATP8	1.83364e-259	0.324054	0.991	0.96	4.10882e-255
467	CYBA	2.23546e-259	0.320961	0.374	0.185	5.00922e-255
468	RANGAP1	2.30924e-259	0.328938	0.834	0.714	5.17454e-255
469	CALR	4.59458e-259	0.406338	0.781	0.69	1.02955e-254
470	ADAR	1.0507e-258	0.333409	0.76	0.62	2.35441e-254
471	WSB2	1.80526e-258	0.334152	0.769	0.639	4.04523e-254
472	LRPAP1	1.94287e-258	0.33398	0.789	0.657	4.35359e-254
473	FABP3	2.13031e-258	0.35391	0.506	0.308	4.77359e-254
474	PLXNB1	4.0116e-258	0.350783	0.562	0.364	8.98919e-254
475	ARL2	6.82757e-258	0.321022	0.83	0.709	1.52992e-253
476	SMIM29	2.84635e-257	0.350776	0.648	0.476	6.3781e-253
477	FAM107B	6.68554e-256	0.333624	0.327	0.147	1.4981e-251
478	IGFBP5	1.83998e-255	0.392244	0.43	0.24	4.12302e-251
479	TSPYL4	1.16935e-254	0.330212	0.788	0.646	2.62028e-250
480	DGKZ	1.39142e-254	0.310194	0.892	0.807	3.11789e-250
481	KLC1	3.23008e-254	0.264445	0.994	0.981	7.23795e-250
482	EFR3A	5.54867e-254	0.351012	0.725	0.578	1.24335e-249
483	PDE2A	6.29888e-254	0.335707	0.803	0.681	1.41145e-249
484	GNAZ	6.25287e-253	0.326741	0.544	0.346	1.40114e-248
485	TMEM30A	1.46916e-252	0.320556	0.838	0.719	3.29209e-248
486	CA11	1.60869e-251	0.307061	0.906	0.821	3.60476e-247
487	IP6K2	1.75505e-251	0.336603	0.576	0.384	3.93272e-247
488	HNRNPU	1.78365e-251	0.317655	0.858	0.745	3.99679e-247
489	AATK	2.07562e-251	0.358097	0.62	0.43	4.65105e-247
490	HSPB8	3.43225e-251	0.336324	0.57	0.385	7.69098e-247
491	MBNL2	6.29326e-251	0.341168	0.778	0.641	1.41019e-246
492	ARPC5	2.87436e-250	0.324611	0.552	0.353	6.44087e-246
493	EVL	2.89966e-250	0.297125	0.899	0.803	6.49756e-246
494	RPL23	5.71082e-250	0.29148	0.957	0.926	1.27968e-245
495	RTN1	7.18695e-250	0.262461	0.998	0.996	1.61045e-245
496	NRGN	1.11884e-249	0.263897	1	0.999	2.50709e-245
497	RAP1GAP	2.03426e-249	0.329661	0.819	0.689	4.55836e-245
498	AK4	4.43491e-249	0.333999	0.44	0.251	9.93775e-245
499	CAMK2B	1.46723e-248	0.308808	0.961	0.899	3.28777e-244
500	MORF4L2	1.3321e-247	0.3111	0.926	0.849	2.98497e-243
501	C9orf16	1.59627e-247	0.295932	0.957	0.922	3.57691e-243
502	APOC2	1.81383e-247	0.311965	0.32	0.145	4.06443e-243
503	DNAJA4	2.39261e-247	0.359995	0.664	0.512	5.36137e-243
504	APLP2	3.19976e-247	0.28391	0.964	0.918	7.17002e-243
505	RPS8	4.83698e-247	0.254419	0.997	0.995	1.08387e-242
506	CACYBP	5.60922e-247	0.322156	0.823	0.715	1.25691e-242
507	PLAAT4	6.5104e-246	0.306399	0.333	0.156	1.45885e-241
508	PDIA6	1.05334e-245	0.33154	0.518	0.322	2.36031e-241
509	RAB2A	1.07768e-245	0.31292	0.86	0.757	2.41487e-241
510	CDK5R1	1.22729e-245	0.327035	0.854	0.745	2.7501e-241
511	EIF5	2.40738e-245	0.317229	0.841	0.743	5.39446e-241
512	PPP2CA	2.89786e-245	0.311623	0.851	0.74	6.49353e-241
513	CTNNB1	8.57639e-245	0.310946	0.843	0.73	1.9218e-240
514	NPC2	8.61582e-245	0.336625	0.531	0.335	1.93063e-240
515	SRCIN1	2.87987e-244	0.327162	0.497	0.305	6.45321e-240
516	HNRNPA3	3.30402e-244	0.308767	0.81	0.688	7.40365e-240
517	SHANK3	3.89168e-244	0.310413	0.483	0.288	8.72048e-240
518	MAZ	1.99843e-243	0.321843	0.6	0.412	4.47807e-239
519	RPS23	3.08239e-243	0.258038	0.999	0.997	6.90703e-239
520	HK1	1.25963e-242	0.310617	0.899	0.803	2.82258e-238
521	ELAVL3	6.97678e-241	0.320216	0.776	0.644	1.56336e-236
522	RAB7A	3.63494e-240	0.321965	0.795	0.667	8.14517e-236
523	CD9	7.82555e-240	0.327733	0.429	0.237	1.75355e-235
524	RAPGEF5	8.24014e-240	0.344906	0.664	0.507	1.84645e-235
525	AQP1	1.43508e-239	0.332697	0.313	0.139	3.21572e-235
526	RPL18A	9.98176e-239	0.26293	0.992	0.986	2.23671e-234
527	KIAA0513	1.5832e-238	0.303844	0.828	0.71	3.54764e-234
528	SEMA4D	6.04714e-238	0.313244	0.436	0.246	1.35504e-233
529	CAP2	1.37788e-237	0.337085	0.71	0.57	3.08755e-233
530	MFSD6	2.12108e-237	0.329346	0.589	0.402	4.75291e-233
531	SLC5A3	2.35034e-237	0.30347	0.338	0.165	5.26665e-233
532	FEZ1	9.46173e-237	0.327613	0.852	0.759	2.12018e-232
533	SERINC3	1.21169e-236	0.29568	0.899	0.822	2.71516e-232
534	UGT8	1.7556e-236	0.288633	0.28	0.115	3.93394e-232
535	SUB1	2.40425e-236	0.308018	0.902	0.835	5.38744e-232
536	IFI6	3.99736e-236	0.360324	0.656	0.487	8.95728e-232
537	CDK17	5.34788e-236	0.30754	0.508	0.315	1.19835e-231
538	PSD2	1.21031e-235	0.341778	0.448	0.267	2.71206e-231
539	CX3CL1	1.5086e-235	0.319381	0.561	0.373	3.38047e-231
540	C1orf115	1.70895e-235	0.344705	0.718	0.568	3.82942e-231
541	LINGO1	3.3214e-235	0.326026	0.753	0.614	7.4426e-231
542	ZFAND5	6.17604e-235	0.29693	0.912	0.837	1.38393e-230
543	NFASC	8.31532e-235	0.325568	0.581	0.396	1.8633e-230
544	ABR	2.00353e-233	0.287096	0.909	0.819	4.48951e-229
545	SOX2-OT	7.58258e-233	0.319714	0.6	0.4	1.6991e-228
546	ARHGDIA	5.27075e-232	0.299814	0.817	0.707	1.18107e-227
547	SV2B	6.04309e-232	0.3101	0.896	0.802	1.35414e-227
548	CNN3	2.00952e-231	0.323326	0.779	0.637	4.50292e-227
549	PLPPR2	4.11951e-231	0.308655	0.651	0.476	9.23099e-227
550	DST	4.39328e-231	0.323234	0.798	0.679	9.84447e-227
551	KIF5B	1.74805e-230	0.339375	0.664	0.493	3.91702e-226
552	PRDX1	2.35416e-230	0.274625	0.957	0.903	5.2752e-226
553	PAPOLA	2.52931e-230	0.318324	0.576	0.395	5.66767e-226
554	CLCN3	2.57668e-230	0.309871	0.532	0.342	5.77383e-226
555	NRCAM	3.13444e-230	0.290751	0.92	0.85	7.02365e-226
556	CELF4	3.50504e-230	0.327214	0.827	0.712	7.8541e-226
557	DCTN1	3.63982e-230	0.290529	0.893	0.82	8.1561e-226
558	GNG2	4.55397e-230	0.347572	0.731	0.596	1.02045e-225
559	PHACTR3	1.03397e-229	0.306443	0.525	0.335	2.31692e-225
560	RPL11	1.3997e-229	0.28741	0.956	0.917	3.13645e-225
561	VAPA	1.64446e-229	0.304963	0.846	0.736	3.68491e-225
562	KCNJ10	3.27621e-228	0.377104	0.535	0.364	7.34132e-224
563	GRIA2	8.37888e-228	0.292887	0.906	0.818	1.87754e-223
564	PPDPF	9.86627e-228	0.384393	0.827	0.767	2.21083e-223
565	ALOX5AP	2.76963e-227	0.261837	0.237	0.089	6.20618e-223
566	CLTB	7.63392e-227	0.291167	0.874	0.777	1.71061e-222
567	SUMO2	1.13362e-226	0.310593	0.854	0.761	2.54022e-222
568	ITPRID2	1.38461e-226	0.306822	0.41	0.231	3.10264e-222
569	CENPB	1.68533e-226	0.322207	0.471	0.289	3.7765e-222
570	SOX8	4.67538e-226	0.343047	0.424	0.243	1.04766e-221
571	HSPE1	5.84071e-226	0.311127	0.853	0.773	1.30879e-221
572	EZR	1.04174e-225	0.35021	0.636	0.468	2.33434e-221
573	SCOC	1.14323e-225	0.300706	0.846	0.742	2.56174e-221
574	SLAIN1	1.184e-225	0.327015	0.467	0.284	2.65312e-221
575	ATP6V1H	1.66869e-225	0.335606	0.855	0.768	3.7392e-221
576	SECISBP2L	2.21723e-225	0.313915	0.548	0.361	4.96838e-221
577	RPL29	2.4655e-225	0.25654	0.986	0.975	5.5247e-221
578	IPO7	3.10142e-225	0.31606	0.576	0.397	6.94967e-221
579	WDR6	3.99144e-225	0.29819	0.455	0.272	8.94402e-221
580	MAG	1.62925e-224	0.285247	0.472	0.276	3.65082e-220
581	AGAP2	1.81827e-224	0.315653	0.633	0.456	4.07437e-220
582	SLC23A2	2.06446e-224	0.31841	0.469	0.288	4.62605e-220
583	BAG4	2.93347e-224	0.31547	0.51	0.328	6.57332e-220
584	DYNC1LI2	7.24415e-224	0.340459	0.742	0.619	1.62327e-219
585	NUDT3	8.25785e-224	0.294401	0.87	0.757	1.85042e-219
586	TMEM130	1.97003e-223	0.32528	0.917	0.869	4.41444e-219
587	BHLHE41	2.94146e-223	0.311736	0.493	0.309	6.59122e-219
588	EIF4H	3.1768e-223	0.285999	0.9	0.819	7.11857e-219
589	PRKACB	6.62101e-223	0.275031	0.958	0.915	1.48364e-218
590	MYO5A	9.76965e-223	0.304774	0.85	0.745	2.18918e-218
591	TTC3	2.62993e-222	0.290049	0.873	0.778	5.89315e-218
592	NUDT4	4.06077e-222	0.336495	0.701	0.563	9.09937e-218
593	LONRF2	4.20902e-222	0.307368	0.81	0.694	9.43156e-218
594	ADD1	1.30297e-221	0.269452	0.906	0.814	2.9197e-217
595	ARRDC2	1.37752e-221	0.283357	0.29	0.131	3.08674e-217
596	MGST1	1.42326e-221	0.409342	0.703	0.598	3.18925e-217
597	CYSTM1	1.83093e-221	0.337428	0.628	0.46	4.10274e-217
598	B4GAT1	1.93163e-221	0.271114	0.96	0.913	4.32841e-217
599	GRN	2.50652e-221	0.298656	0.461	0.278	5.61662e-217
600	BCL2L2	5.62023e-221	0.310368	0.594	0.421	1.25938e-216
601	MAPK8IP3	7.26373e-221	0.291057	0.873	0.78	1.62766e-216
602	CADM1	9.9644e-221	0.314772	0.542	0.357	2.23282e-216
603	NPDC1	1.22156e-220	0.294311	0.889	0.815	2.73726e-216
604	BSN	1.32576e-220	0.307694	0.83	0.725	2.97077e-216
605	PDE1A	2.49866e-220	0.307264	0.479	0.297	5.599e-216
606	2022-03-06	1.07622e-219	0.295966	0.85	0.749	2.41159e-215
607	TMEM165	2.08744e-219	0.304045	0.401	0.224	4.67753e-215
608	DENND5A	4.49737e-219	0.317091	0.517	0.333	1.00777e-214
609	CRELD1	8.64913e-219	0.314182	0.516	0.334	1.9381e-214
610	HLA-A	1.63283e-218	0.32322	0.798	0.682	3.65885e-214
611	LARP1	4.27333e-218	0.308166	0.715	0.579	9.57568e-214
612	THRB	4.36304e-218	0.305358	0.493	0.31	9.77669e-214
613	ADAP1	1.83598e-217	0.303144	0.622	0.45	4.11406e-213
614	PPP1CC	3.86104e-217	0.312464	0.554	0.379	8.65181e-213
615	STMN2	3.93737e-217	0.293344	0.969	0.934	8.82285e-213
616	TMEM158	6.25904e-217	0.28428	0.361	0.191	1.40252e-212
617	C5orf63	1.83145e-216	0.258386	0.217	0.079	4.1039e-212
618	NFKBIA	4.52209e-216	0.325244	0.437	0.262	1.01331e-211
619	EEF1B2	5.10787e-216	0.313328	0.851	0.772	1.14457e-211
620	MGAT3	6.06359e-216	0.291371	0.47	0.286	1.35873e-211
621	CD47	7.20279e-216	0.329053	0.7	0.568	1.614e-211
622	PDZD4	8.18584e-216	0.270286	0.863	0.745	1.83428e-211
623	CTDNEP1	8.85945e-216	0.302076	0.543	0.363	1.98523e-211
624	CPLX2	3.74334e-215	0.275452	0.987	0.948	8.38809e-211
625	RAD23B	5.97463e-215	0.307663	0.601	0.429	1.3388e-210
626	NAP1L1	6.3157e-215	0.292727	0.898	0.842	1.41522e-210
627	ZMIZ1	9.13987e-215	0.30879	0.512	0.333	2.04806e-210
628	FRRS1L	1.83579e-214	0.30846	0.771	0.65	4.11364e-210
629	HEXIM1	1.18992e-213	0.298925	0.407	0.233	2.66638e-209
630	GNG7	1.74262e-213	0.299263	0.563	0.383	3.90486e-209
631	SQSTM1	2.30095e-213	0.282113	0.896	0.817	5.15596e-209
632	ATP2A2	2.36413e-213	0.27894	0.936	0.889	5.29754e-209
633	JPH4	2.81034e-213	0.301355	0.735	0.599	6.29742e-209
634	TMED9	5.46924e-213	0.291456	0.472	0.29	1.22555e-208
635	SLC25A23	1.721e-212	0.285457	0.835	0.725	3.85642e-208
636	SORBS2	3.48359e-212	0.291673	0.427	0.252	7.80603e-208
637	VIM	4.11576e-212	0.382171	0.913	0.803	9.2226e-208
638	PHYHIP	4.33646e-212	0.263007	0.992	0.967	9.71715e-208
639	SPRED1	4.71185e-212	0.288505	0.425	0.248	1.05583e-207
640	NSG2	6.15964e-212	0.338171	0.836	0.763	1.38025e-207
641	CRTAP	7.2065e-212	0.286818	0.371	0.203	1.61483e-207
642	APLNR	7.72339e-212	0.263873	0.26	0.107	1.73066e-207
643	DDX17	8.83625e-212	0.271944	0.933	0.868	1.98003e-207
644	MOG	1.25953e-211	0.281029	0.273	0.119	2.82236e-207
645	NAPA	3.97184e-211	0.282939	0.858	0.759	8.90009e-207
646	CMPK1	1.00346e-210	0.316305	0.546	0.375	2.24856e-206
647	NCKAP1	1.35099e-210	0.278821	0.905	0.826	3.0273e-206
648	SAMHD1	1.79417e-210	0.276278	0.345	0.178	4.02037e-206
649	PPA1	2.79591e-210	0.293635	0.865	0.79	6.26507e-206
650	MAP7D1	1.37731e-209	0.294251	0.821	0.713	3.08629e-205
651	SIK3	1.84248e-209	0.301834	0.497	0.32	4.12864e-205
652	TMEM47	3.63827e-209	0.298274	0.506	0.325	8.15263e-205
653	RUSC2	5.64812e-209	0.303253	0.599	0.434	1.26563e-204
654	DHCR24	1.56462e-208	0.314349	0.737	0.614	3.50599e-204
655	ATP6V1A	2.71375e-208	0.291062	0.861	0.764	6.08097e-204
656	ZCCHC24	2.88889e-208	0.323105	0.536	0.359	6.47343e-204
657	DDAH1	3.38814e-208	0.280623	0.886	0.802	7.59215e-204
658	APBA1	7.79392e-208	0.28799	0.489	0.312	1.74646e-203
659	C1R	1.32876e-207	0.267312	0.248	0.103	2.97748e-203
660	IQSEC1	3.59361e-207	0.293229	0.829	0.722	8.05256e-203
661	LAMP1	1.02461e-206	0.315549	0.694	0.558	2.29594e-202
662	STX1A	1.56178e-206	0.306248	0.772	0.645	3.49964e-202
663	ATP2B1	3.89382e-206	0.288745	0.92	0.836	8.72526e-202
664	RHOQ	5.58821e-206	0.318378	0.476	0.303	1.25221e-201
665	SLC9A6	7.21096e-206	0.312557	0.737	0.618	1.61583e-201
666	ARHGDIB	7.954e-206	0.253029	0.258	0.111	1.78233e-201
667	RHOA	8.12886e-206	0.276105	0.873	0.781	1.82151e-201
668	DYNC1H1	8.93306e-206	0.268491	0.933	0.878	2.00172e-201
669	DIP2B	1.45628e-205	0.29765	0.386	0.217	3.26324e-201
670	FCGR3A	2.06742e-205	0.260662	0.309	0.149	4.63267e-201
671	RAB21	4.17362e-205	0.303025	0.534	0.359	9.35224e-201
672	PICALM	4.45463e-205	0.298318	0.579	0.406	9.98194e-201
673	NPY	1.04045e-204	0.273125	0.304	0.148	2.33144e-200
674	NR1D1	1.28441e-204	0.272176	0.435	0.257	2.8781e-200
675	CRKL	1.35872e-204	0.293378	0.498	0.324	3.04462e-200
676	SASH1	1.5349e-204	0.313373	0.488	0.318	3.43941e-200
677	H2AFV	1.58321e-204	0.286866	0.818	0.702	3.54766e-200
678	CHD3	4.75296e-204	0.286808	0.58	0.401	1.06504e-199
679	ARL6IP5	6.69656e-204	0.289765	0.839	0.747	1.50057e-199
680	DLG4	6.57008e-203	0.283452	0.563	0.385	1.47222e-198
681	ADGRL3	1.2685e-202	0.284032	0.459	0.284	2.84245e-198
682	MARCKS	2.14359e-202	0.279043	0.878	0.797	4.80337e-198
683	KCNQ2	2.22408e-202	0.298384	0.732	0.605	4.98373e-198
684	JAM3	2.93358e-202	0.294595	0.39	0.222	6.57357e-198
685	CHST1	8.98271e-202	0.292744	0.777	0.654	2.01285e-197
686	SRRM2	3.39042e-201	0.29071	0.768	0.654	7.59725e-197
687	PSAT1	5.58151e-201	0.347797	0.577	0.416	1.2507e-196
688	NCL	6.39327e-201	0.307009	0.789	0.677	1.4326e-196
689	PXK	2.41783e-200	0.299783	0.402	0.234	5.41788e-196
690	ARL8A	7.65027e-200	0.303934	0.65	0.503	1.71427e-195
691	PTOV1	1.03715e-199	0.272444	0.84	0.738	2.32405e-195
692	RASSF2	1.25994e-199	0.293387	0.38	0.213	2.82328e-195
693	EFHD2	1.27217e-199	0.31169	0.603	0.44	2.85067e-195
694	CHD5	1.60828e-199	0.290964	0.795	0.662	3.60383e-195
695	PRKCG	2.66559e-199	0.339442	0.648	0.516	5.97305e-195
696	MARCKSL1	4.73117e-199	0.277546	0.848	0.752	1.06016e-194
697	NELL2	9.34316e-199	0.29504	0.894	0.818	2.09361e-194
698	TMEM245	1.14495e-198	0.286418	0.557	0.387	2.56559e-194
699	CASC3	9.71791e-198	0.289996	0.492	0.319	2.17759e-193
700	SH3GL3	2.94002e-197	0.307311	0.516	0.347	6.588e-193
701	RMND5A	3.39015e-197	0.28555	0.463	0.291	7.59664e-193
702	TYRO3	4.35831e-197	0.288567	0.758	0.632	9.76611e-193
703	BOK	1.73495e-196	0.278236	0.339	0.177	3.88767e-192
704	BCAN	1.7744e-196	0.296512	0.743	0.619	3.97607e-192
705	POU3F2	2.89138e-196	0.26107	0.296	0.144	6.47899e-192
706	ADIPOR1	4.9812e-196	0.292505	0.475	0.301	1.11619e-191
707	RAB11FIP4	8.74016e-196	0.2984	0.695	0.567	1.9585e-191
708	TNR	6.99366e-195	0.285138	0.495	0.324	1.56714e-190
709	PHF24	8.49528e-195	0.293149	0.573	0.405	1.90362e-190
710	PDXK	1.02026e-194	0.259017	0.876	0.782	2.2862e-190
711	DOCK9	2.81021e-194	0.279444	0.489	0.317	6.29712e-190
712	WDR82	4.42833e-194	0.296963	0.741	0.626	9.92301e-190
713	ELFN2	4.62826e-194	0.257078	0.366	0.202	1.0371e-189
714	FADS2	1.11623e-193	0.289527	0.571	0.405	2.50125e-189
715	CLASP2	2.82235e-193	0.28823	0.804	0.704	6.32431e-189
716	ITGB8	5.90464e-193	0.291617	0.472	0.302	1.32311e-188
717	FLOT1	5.94127e-193	0.276097	0.871	0.78	1.33132e-188
718	DYNLL2	1.42469e-192	0.257227	0.918	0.861	3.19245e-188
719	BCAR1	1.6563e-192	0.27588	0.45	0.281	3.71143e-188
720	DPYSL3	1.82675e-192	0.288298	0.515	0.345	4.09339e-188
721	CCP110	1.88468e-192	0.291682	0.363	0.204	4.22319e-188
722	KLHL2	2.13692e-192	0.311406	0.658	0.521	4.78841e-188
723	PNPLA6	2.71136e-192	0.286917	0.577	0.411	6.07561e-188
724	CSPG5	1.45261e-191	0.32403	0.562	0.406	3.255e-187
725	RNASE1	1.69027e-191	0.25749	0.617	0.442	3.78755e-187
726	IFNGR1	2.15071e-191	0.266309	0.322	0.168	4.81931e-187
727	EPB41L1	5.05301e-191	0.261712	0.855	0.741	1.13228e-186
728	C4orf48	1.37441e-190	0.258589	0.951	0.911	3.07978e-186
729	GMFB	1.48721e-190	0.283008	0.75	0.625	3.33254e-186
730	SDCBP	3.09585e-190	0.30149	0.714	0.595	6.93717e-186
731	CLIP2	7.07735e-190	0.310621	0.673	0.549	1.58589e-185
732	AMPH	1.53987e-189	0.283726	0.794	0.678	3.45054e-185
733	LPCAT4	3.13329e-189	0.282679	0.436	0.272	7.02108e-185
734	PHLDA3	4.44798e-189	0.286195	0.416	0.253	9.96703e-185
735	CNTNAP1	4.46545e-189	0.283301	0.769	0.655	1.00062e-184
736	PKIA	5.2354e-189	0.277641	0.776	0.657	1.17315e-184
737	RPS5	5.32942e-189	0.250396	0.953	0.93	1.19422e-184
738	TMEM230	8.86069e-189	0.28662	0.609	0.445	1.9855e-184
739	ARHGAP35	1.43083e-188	0.297654	0.687	0.558	3.20619e-184
740	NR2F1	2.1147e-188	0.292442	0.653	0.514	4.73862e-184
741	DAZAP2	8.80285e-188	0.293475	0.767	0.656	1.97254e-183
742	RPS16	1.39698e-187	0.25056	0.977	0.965	3.13036e-183
743	TMEM59	1.42535e-187	0.274896	0.821	0.72	3.19392e-183
744	OPA1	1.67568e-187	0.295148	0.549	0.386	3.75486e-183
745	ATP6AP1	2.73076e-187	0.269614	0.849	0.761	6.11908e-183
746	ELOVL5	5.44619e-187	0.282905	0.427	0.263	1.22038e-182
747	EVI2A	1.00491e-186	0.254289	0.306	0.151	2.2518e-182
748	SPART	1.01508e-186	0.278613	0.455	0.288	2.27459e-182
749	PEX5L	1.59349e-186	0.308628	0.608	0.453	3.5707e-182
750	FGD5-AS1	6.45142e-186	0.29392	0.681	0.549	1.44563e-181
751	SYNJ2	8.455e-186	0.256894	0.341	0.185	1.8946e-181
752	PTPRA	9.35669e-186	0.269384	0.79	0.674	2.09665e-181
753	CLASP1	1.25897e-185	0.279278	0.501	0.334	2.82111e-181
754	ATP6V0A1	1.26275e-185	0.261328	0.939	0.889	2.82956e-181
755	NOMO1	2.22733e-185	0.274162	0.394	0.235	4.99099e-181
756	PTEN	2.31902e-185	0.286754	0.592	0.438	5.19646e-181
757	TAFA5	2.55452e-185	0.295688	0.582	0.419	5.72417e-181
758	CTBP1	5.56554e-185	0.277798	0.749	0.631	1.24713e-180
759	NLGN2	6.73849e-185	0.27743	0.53	0.363	1.50996e-180
760	LNPEP	6.87425e-185	0.273684	0.42	0.257	1.54038e-180
761	FBXW7	6.90854e-185	0.280547	0.8	0.682	1.54807e-180
762	TKT	1.50926e-184	0.299177	0.619	0.481	3.38196e-180
763	CDC42SE2	4.08269e-184	0.288377	0.641	0.496	9.14849e-180
764	MOB1B	4.9922e-184	0.273514	0.372	0.212	1.11865e-179
765	B3GAT1	6.28983e-184	0.282161	0.766	0.653	1.40942e-179
766	KCNK1	1.07107e-183	0.292931	0.544	0.379	2.40005e-179
767	UBTF	1.57922e-183	0.265092	0.484	0.316	3.53871e-179
768	GRIN2B	3.36971e-183	0.281223	0.482	0.318	7.55084e-179
769	SMIM13	5.3935e-183	0.283994	0.524	0.36	1.20858e-178
770	DAAM2	2.83361e-182	0.277039	0.404	0.239	6.34955e-178
771	STX1B	2.91091e-182	0.262199	0.898	0.813	6.52277e-178
772	LRP11	3.38517e-182	0.269521	0.464	0.299	7.5855e-178
773	NCAM2	2.41831e-181	0.306165	0.628	0.491	5.41896e-177
774	TTC9B	5.01357e-181	0.283689	0.795	0.688	1.12344e-176
775	EPDR1	1.11041e-180	0.300316	0.671	0.54	2.4882e-176
776	ARFGEF3	1.67942e-180	0.268629	0.491	0.324	3.76324e-176
777	ARHGDIG	1.75651e-180	0.25703	0.869	0.781	3.93599e-176
778	SLC12A5	2.32567e-180	0.268816	0.87	0.784	5.21137e-176
779	LIMCH1	2.34305e-180	0.289743	0.617	0.465	5.25031e-176
780	ZNF483	2.59345e-180	0.253651	0.927	0.861	5.8114e-176
781	FBXO44	4.71922e-180	0.266656	0.782	0.666	1.05748e-175
782	CACNA2D1	5.0252e-180	0.272052	0.442	0.279	1.12605e-175
783	HHATL	6.45898e-180	0.26723	0.372	0.216	1.44733e-175
784	TPD52L1	9.80695e-180	0.304965	0.56	0.398	2.19754e-175
785	VXN	1.1379e-179	0.284176	0.748	0.634	2.5498e-175
786	FKBP5	1.28235e-179	0.262435	0.369	0.211	2.8735e-175
787	RAB11FIP3	2.71752e-179	0.265581	0.464	0.3	6.08942e-175
788	DNAJB1	3.83869e-179	0.313038	0.609	0.477	8.60175e-175
789	OLFM2	3.85084e-179	0.275312	0.418	0.258	8.62896e-175
790	C14orf132	4.54017e-179	0.290385	0.707	0.578	1.01736e-174
791	CLCN4	5.65595e-179	0.280673	0.557	0.396	1.26738e-174
792	GOLGA7	7.80803e-179	0.28623	0.502	0.336	1.74962e-174
793	PIK3R1	1.005e-178	0.305985	0.69	0.575	2.252e-174
794	ENC1	2.42558e-178	0.315741	0.997	0.991	5.43523e-174
795	DACT3	5.83435e-178	0.26982	0.449	0.288	1.30736e-173
796	SPPL3	7.68528e-178	0.28199	0.503	0.342	1.72212e-173
797	KCNJ9	2.1565e-177	0.265021	0.5	0.335	4.83228e-173
798	TMEFF2	2.38264e-177	0.266371	0.42	0.259	5.33902e-173
799	B4GALNT4	5.84416e-177	0.302862	0.63	0.51	1.30956e-172
800	CDC42	1.4246e-176	0.276317	0.802	0.706	3.19225e-172
801	MEIS3	2.04316e-176	0.267943	0.401	0.242	4.5783e-172
802	BAP1	2.17704e-176	0.26949	0.547	0.388	4.87831e-172
803	CLCN6	2.87867e-176	0.279094	0.507	0.345	6.45053e-172
804	SPINT2	3.02029e-176	0.279013	0.715	0.596	6.76786e-172
805	SNHG8	8.00054e-176	0.289877	0.646	0.515	1.79276e-171
806	TM9SF2	9.63285e-176	0.265773	0.491	0.328	2.15853e-171
807	SEPTIN4	1.10041e-175	0.292898	0.808	0.699	2.4658e-171
808	CDKN1C	2.00113e-175	0.28212	0.304	0.159	4.48413e-171
809	SSU72	2.29696e-175	0.266432	0.803	0.699	5.14704e-171
810	CADM2	2.47753e-175	0.26552	0.845	0.762	5.55164e-171
811	MXI1	2.90654e-175	0.288293	0.538	0.384	6.51297e-171
812	ZBTB44	3.52971e-175	0.255226	0.401	0.243	7.90938e-171
813	STIP1	3.81377e-175	0.267798	0.476	0.312	8.54589e-171
814	SURF4	4.50358e-175	0.261936	0.516	0.353	1.00916e-170
815	HID1	8.93528e-175	0.266718	0.445	0.285	2.00222e-170
816	PACSIN1	1.03648e-174	0.266183	0.857	0.77	2.32254e-170
817	TTYH3	4.72605e-174	0.254092	0.453	0.29	1.05901e-169
818	HNRNPDL	4.95115e-174	0.276059	0.919	0.867	1.10945e-169
819	KRTCAP2	5.02669e-174	0.281871	0.567	0.409	1.12638e-169
820	ARPC4	1.39227e-173	0.279069	0.71	0.597	3.11979e-169
821	RAB5B	1.66438e-173	0.272315	0.724	0.611	3.72954e-169
822	GALNT17	2.3853e-173	0.273134	0.566	0.406	5.34498e-169
823	RNF146	3.24184e-173	0.285868	0.435	0.279	7.26431e-169
824	API5	4.61316e-173	0.281238	0.51	0.353	1.03372e-168
825	TECR	1.54344e-172	0.261188	0.842	0.751	3.45854e-168
826	EIF5A	3.23829e-172	0.268677	0.643	0.485	7.25636e-168
827	KAT2A	3.26209e-172	0.264226	0.469	0.309	7.30969e-168
828	PPIB	3.91246e-172	0.266205	0.501	0.335	8.76704e-168
829	TMED7	4.11147e-172	0.271974	0.425	0.269	9.21298e-168
830	CSNK1E	4.62788e-172	0.28275	0.58	0.425	1.03702e-167
831	WAC	8.87054e-172	0.284129	0.679	0.559	1.98771e-167
832	EIF4G1	1.09805e-171	0.264111	0.486	0.324	2.46051e-167
833	ABHD2	3.07135e-171	0.276612	0.545	0.387	6.88228e-167
834	CDK2AP1	3.81791e-171	0.303533	0.76	0.665	8.55518e-167
835	HSPA4	3.82319e-171	0.271875	0.498	0.339	8.56702e-167
836	STARD10	6.59168e-171	0.259809	0.369	0.217	1.47706e-166
837	SSNA1	7.19064e-171	0.267415	0.49	0.33	1.61128e-166
838	PLLP	8.77204e-171	0.250348	0.388	0.228	1.96564e-166
839	NLRP1	6.96265e-170	0.255776	0.421	0.263	1.56019e-165
840	SIN3B	7.86345e-170	0.277078	0.566	0.415	1.76204e-165
841	CD14	8.44975e-170	0.257197	0.357	0.202	1.89342e-165
842	UBE2Z	9.64829e-170	0.273803	0.604	0.454	2.16199e-165
843	SELENOI	1.53554e-169	0.253338	0.372	0.22	3.44085e-165
844	SNX27	2.4553e-169	0.263827	0.455	0.297	5.50184e-165
845	PIK3R2	3.88752e-169	0.270143	0.493	0.335	8.71116e-165
846	SSBP3	3.92005e-169	0.270263	0.79	0.693	8.78404e-165
847	FASN	4.15703e-169	0.256631	0.786	0.688	9.31507e-165
848	SULT4A1	4.85936e-168	0.254094	0.872	0.781	1.08888e-163
849	CERS2	5.70887e-168	0.258158	0.336	0.188	1.27924e-163
850	LIFR	7.30729e-168	0.265392	0.427	0.27	1.63742e-163
851	NQO1	1.93815e-167	0.26939	0.376	0.225	4.34301e-163
852	MPDZ	5.671e-167	0.252457	0.403	0.249	1.27076e-162
853	PABPN1	5.78753e-167	0.272807	0.542	0.386	1.29687e-162
854	LRP1	1.506e-166	0.269333	0.785	0.681	3.37463e-162
855	UBE2K	1.80709e-166	0.265258	0.585	0.432	4.04932e-162
856	SBDS	2.21333e-166	0.27924	0.674	0.553	4.95962e-162
857	NME4	3.10597e-166	0.250051	0.437	0.279	6.95986e-162
858	ADIPOR2	4.52862e-166	0.256131	0.35	0.202	1.01477e-161
859	HLA-C	5.85059e-166	0.347525	0.661	0.569	1.311e-161
860	RPRD1A	6.61152e-166	0.281972	0.687	0.578	1.48151e-161
861	NFIB	8.0273e-166	0.262875	0.536	0.38	1.79876e-161
862	IRS2	1.01111e-165	0.275014	0.703	0.594	2.2657e-161
863	FAM102A	1.01154e-165	0.260897	0.418	0.264	2.26665e-161
864	PLEKHH1	1.15403e-165	0.258843	0.383	0.229	2.58596e-161
865	DHCR7	1.46462e-165	0.256647	0.346	0.198	3.28191e-161
866	TGOLN2	4.41466e-165	0.274232	0.671	0.552	9.89238e-161
867	PADI2	5.7982e-165	0.252456	0.384	0.231	1.29926e-160
868	SLC7A5	8.64635e-165	0.260959	0.477	0.317	1.93747e-160
869	PRMT2	1.8852e-164	0.277441	0.629	0.496	4.22436e-160
870	AP3S1	2.92421e-164	0.273776	0.532	0.375	6.55256e-160
871	CASC4	4.98217e-164	0.275285	0.543	0.393	1.1164e-159
872	BEX4	9.1211e-164	0.255719	0.922	0.869	2.04386e-159
873	GNAQ	1.92196e-163	0.26127	0.772	0.669	4.30672e-159
874	GOLGA7B	2.32189e-163	0.252195	0.457	0.298	5.2029e-159
875	TMBIM1	2.86558e-163	0.28726	0.533	0.381	6.42118e-159
876	DLG2	5.7449e-163	0.269366	0.638	0.506	1.28732e-158
877	RAP2A	5.82633e-163	0.277257	0.684	0.57	1.30556e-158
878	GTF3A	6.81625e-163	0.271149	0.549	0.397	1.52738e-158
879	SMARCD3	1.33984e-162	0.272189	0.649	0.52	3.00231e-158
880	POLR2L	1.51321e-162	0.257162	0.865	0.801	3.39079e-158
881	ABI2	2.96588e-162	0.253192	0.789	0.688	6.64594e-158
882	IQSEC2	4.63726e-162	0.2586	0.545	0.39	1.03912e-157
883	GRIA3	8.4585e-162	0.277047	0.599	0.454	1.89538e-157
884	RAP1A	9.1633e-162	0.273252	0.413	0.264	2.05331e-157
885	AUP1	1.12959e-161	0.250023	0.457	0.299	2.53119e-157
886	USP54	1.59171e-161	0.252366	0.316	0.175	3.56671e-157
887	GTF3C1	1.96381e-161	0.264084	0.483	0.33	4.4005e-157
888	LRRC4B	3.1752e-161	0.271864	0.636	0.505	7.115e-157
889	CCDC6	4.48557e-161	0.267153	0.534	0.38	1.00513e-156
890	ADGRL1	5.20998e-161	0.274946	0.682	0.568	1.16745e-156
891	AARS	6.58139e-161	0.252718	0.778	0.679	1.47476e-156
892	HDLBP	1.02435e-160	0.258967	0.716	0.601	2.29537e-156
893	SUMO3	1.61715e-160	0.257946	0.783	0.682	3.62372e-156
894	PLAAT3	2.25467e-160	0.251828	0.533	0.368	5.05227e-156
895	BTBD2	2.57687e-160	0.257594	0.725	0.611	5.77425e-156
896	SLC26A4-AS1	2.77185e-160	0.252846	0.442	0.287	6.21117e-156
897	GNAI1	3.04543e-160	0.266802	0.459	0.306	6.82419e-156
898	SET	3.14101e-160	0.271241	0.767	0.676	7.03837e-156
899	PHB	3.17344e-160	0.255311	0.482	0.326	7.11104e-156
900	NLGN3	8.76928e-160	0.265674	0.403	0.252	1.96502e-155
901	PRKCSH	1.61128e-159	0.270539	0.645	0.517	3.61055e-155
902	C1orf198	1.80522e-159	0.271375	0.447	0.293	4.04513e-155
903	SEMA6B	2.80142e-159	0.258315	0.576	0.425	6.27741e-155
904	SAFB	2.98641e-159	0.261988	0.529	0.375	6.69195e-155
905	HRAS	3.51191e-159	0.253682	0.563	0.408	7.8695e-155
906	EMC10	4.21274e-159	0.256742	0.535	0.379	9.43992e-155
907	YY1	5.20382e-159	0.258775	0.473	0.319	1.16607e-154
908	IPO13	1.4208e-158	0.256651	0.427	0.276	3.18372e-154
909	RDH11	3.21926e-158	0.258724	0.514	0.359	7.21372e-154
910	ZEB2	3.29767e-158	0.27843	0.54	0.387	7.38942e-154
911	DCTN5	3.56319e-158	0.256989	0.494	0.343	7.9844e-154
912	PNMA8A	7.19639e-158	0.251973	0.847	0.763	1.61257e-153
913	PPP3R1	8.41552e-158	0.253299	0.78	0.671	1.88575e-153
914	PPFIA3	1.12382e-157	0.264846	0.571	0.42	2.51826e-153
915	HSPA9	1.63078e-157	0.25296	0.789	0.693	3.65425e-153
916	CTIF	1.92409e-157	0.259478	0.555	0.406	4.31149e-153
917	PRPS1	6.63574e-157	0.264841	0.424	0.275	1.48694e-152
918	RBM4	1.00872e-156	0.262088	0.519	0.366	2.26034e-152
919	SUGT1	2.87656e-156	0.253515	0.497	0.343	6.4458e-152
920	FAM131A	3.86064e-156	0.266573	0.679	0.557	8.65093e-152
921	MACF1	8.06749e-156	0.257283	0.727	0.624	1.80776e-151
922	ANP32B	1.56948e-155	0.259288	0.426	0.275	3.51689e-151
923	COMT	1.70469e-155	0.258512	0.547	0.391	3.81988e-151
924	C1orf216	1.87261e-155	0.250716	0.499	0.346	4.19614e-151
925	ARHGAP23	2.61411e-155	0.262697	0.443	0.292	5.85771e-151
926	WASF3	3.99201e-155	0.281336	0.728	0.626	8.9453e-151
927	PARP1	4.3763e-155	0.261527	0.542	0.391	9.80642e-151
928	CAPZA2	6.44742e-155	0.272494	0.706	0.599	1.44474e-150
929	TMEM50A	3.41283e-154	0.260812	0.5	0.35	7.64747e-150
930	SRSF6	3.93688e-154	0.253122	0.427	0.279	8.82175e-150
931	CDC42BPA	5.36706e-154	0.259258	0.517	0.367	1.20265e-149
932	HLF	2.15069e-153	0.256512	0.751	0.651	4.81928e-149
933	HNRNPH3	3.46373e-153	0.257482	0.678	0.566	7.76153e-149
934	TCF4	4.54046e-153	0.253538	0.768	0.66	1.01743e-148
935	RBM26	1.31846e-152	0.253112	0.403	0.255	2.9544e-148
936	CELF2	1.6137e-152	0.256753	0.734	0.63	3.61597e-148
937	H3F3A	2.26711e-152	0.252002	0.911	0.841	5.08014e-148
938	CHD4	5.33332e-152	0.261819	0.467	0.321	1.19509e-147
939	CHMP1B	5.54955e-152	0.252064	0.472	0.321	1.24354e-147
940	LIN7C	2.61335e-151	0.262312	0.473	0.326	5.856e-147
941	ANK3	7.26737e-151	0.259098	0.62	0.48	1.62847e-146
942	STARD7	8.42038e-151	0.255094	0.768	0.677	1.88684e-146
943	RAPGEF4	1.2877e-150	0.264803	0.71	0.604	2.88547e-146
944	FXR1	1.57181e-150	0.25219	0.471	0.318	3.5221e-146
945	POLR2F	3.17724e-150	0.252579	0.566	0.417	7.11956e-146
946	PTPRT	3.59666e-150	0.261044	0.41	0.265	8.0594e-146
947	ZYG11B	6.12957e-150	0.264827	0.627	0.499	1.37351e-145
948	PCDH9	8.76315e-150	0.26224	0.759	0.664	1.96365e-145
949	PITHD1	1.04489e-149	0.254272	0.797	0.71	2.3414e-145
950	ANKH	1.22273e-149	0.25738	0.649	0.532	2.73988e-145
951	CMTM4	1.30607e-149	0.25269	0.513	0.365	2.92665e-145
952	UQCC2	2.76563e-149	0.252401	0.478	0.328	6.19721e-145
953	ICAM5	3.4287e-149	0.2689	0.509	0.362	7.68304e-145
954	B4GALNT1	9.13877e-149	0.262928	0.515	0.372	2.04782e-144
955	STAU1	1.98611e-148	0.25049	0.491	0.344	4.45048e-144
956	TMCC2	5.34881e-148	0.254124	0.419	0.275	1.19856e-143
957	C1QTNF4	5.51581e-148	0.264294	0.767	0.691	1.23598e-143
958	TNPO2	5.93653e-148	0.254015	0.703	0.588	1.33026e-143
959	ANAPC16	1.45468e-147	0.250113	0.474	0.327	3.25966e-143
960	FAM168A	1.6319e-147	0.256209	0.621	0.494	3.65677e-143
961	PUM1	5.59549e-147	0.259023	0.641	0.519	1.25384e-142
962	ARPC3	1.73318e-146	0.25827	0.742	0.649	3.88371e-142
963	LHX2	3.66021e-146	0.256452	0.438	0.293	8.20179e-142
964	TP53INP2	2.13003e-145	0.259301	0.392	0.248	4.77296e-141
965	PLTP	2.16374e-145	0.256927	0.483	0.333	4.84851e-141
966	GRM5	3.70399e-145	0.253267	0.492	0.348	8.2999e-141
967	LZTS3	4.70108e-144	0.260026	0.709	0.602	1.05342e-139
968	SFPQ	1.78489e-143	0.257832	0.691	0.585	3.99959e-139
969	CDK14	4.49934e-143	0.257952	0.581	0.443	1.00821e-138
970	ZBTB7A	5.62207e-143	0.258737	0.628	0.493	1.25979e-138
971	ARL2BP	7.38617e-143	0.253876	0.489	0.345	1.65509e-138
972	GSN	1.08534e-142	0.267719	0.82	0.709	2.43204e-138
973	PABPC1	2.85459e-142	0.254126	0.719	0.614	6.39656e-138
974	SLC3A2	5.71047e-142	0.255851	0.632	0.518	1.2796e-137
975	SPIN1	1.22838e-141	0.251642	0.714	0.612	2.75255e-137
976	HNRNPH1	5.69244e-141	0.254956	0.696	0.588	1.27556e-136
977	AZIN1	6.05859e-141	0.250756	0.75	0.66	1.35761e-136
978	LMO4	6.61738e-141	0.250511	0.938	0.876	1.48282e-136
979	KNDC1	1.76532e-140	0.262357	0.632	0.519	3.95574e-136
980	NPTX2	4.15863e-140	0.26333	0.371	0.234	9.31865e-136
981	AMD1	7.61632e-140	0.256754	0.711	0.614	1.70667e-135
982	PRUNE2	2.96503e-139	0.262145	0.597	0.473	6.64403e-135
983	HOPX	3.2444e-139	0.296306	0.928	0.872	7.27006e-135
984	GABRB3	1.685e-137	0.254759	0.675	0.569	3.77575e-133
985	COPA	4.42442e-137	0.269058	0.616	0.51	9.91424e-133
986	CSTB	2.3689e-136	0.251357	0.759	0.678	5.30823e-132
987	HINT3	7.30042e-136	0.260554	0.538	0.404	1.63588e-131
988	PGM2L1	1.21608e-135	0.26805	0.715	0.625	2.72499e-131
989	SYT7	3.33399e-134	0.260953	0.641	0.534	7.4708e-130
990	NFIC	5.17664e-134	0.266182	0.501	0.367	1.15998e-129
991	LSAMP	2.29925e-133	0.250778	0.694	0.595	5.15215e-129
992	SEPTIN2	9.0718e-133	0.25231	0.716	0.618	2.03281e-128
993	ANXA11	3.96986e-132	0.251212	0.658	0.554	8.89566e-128
994	NUCB1	1.18078e-131	0.260981	0.65	0.546	2.6459e-127
995	CNKSR2	7.04684e-131	0.251644	0.688	0.585	1.57906e-126
996	ELMO1	8.11609e-131	0.265703	0.63	0.518	1.81865e-126
997	CCT5	1.32135e-129	0.250935	0.593	0.48	2.96088e-125
998	FAM49A	3.57327e-129	0.251208	0.655	0.545	8.00698e-125
999	SOWAHA	7.70856e-129	0.262783	0.623	0.515	1.72733e-124
1000	CAPN2	1.06856e-128	0.261782	0.49	0.358	2.39444e-124
1001	LARP6	7.15736e-127	0.255883	0.528	0.394	1.60382e-122
1002	A2M	1.87793e-125	0.274527	0.634	0.526	4.20806e-121
1003	OGFRL1	8.05431e-121	0.254199	0.656	0.566	1.80481e-116
1004	NECAB2	4.20262e-120	0.256049	0.448	0.319	9.41724e-116
1005	MT1X	1.35254e-111	0.286775	0.882	0.76	3.03078e-107
1006	HSPA5	2.09078e-98	0.269503	0.667	0.614	4.68503e-94
1007	MTRNR2L6	4.74588e-96	0.251016	0.332	0.227	1.06346e-91
1008	GLUL	3.18853e-46	0.322202	0.994	0.994	7.14485e-42

## Sheet: AD upregulated DEGs GO pathway
GO pathway of AD upregulated DEGs identified in our Visium datasets
regulation of trans-synaptic signaling
translational initiation
establishment of protein localization to membrane
synapse organization
axonogenesis
gliogenesis
protein targeting to ER
regulation of cell morphogenesis
viral transcription
axo-dendritic transport
neuron death
regulation of supramolecular fiber organization
ensheathment of neurons
neutrophil activation involved in immune response
response to metal ion
learning or memory
substantia nigra development
protein stabilization
cell junction assembly
protein folding
modulation of chemical synaptic transmission
nuclear-transcribed mRNA catabolic process, nonsense-mediated decay
cotranslational protein targeting to membrane
SRP-dependent cotranslational protein targeting to membrane
protein localization to endoplasmic reticulum
establishment of protein localization to endoplasmic reticulum
protein targeting to membrane
regulation of synaptic plasticity
synaptic vesicle cycle
protein targeting
vesicle-mediated transport in synapse
regulation of cell morphogenesis involved in differentiation
cell growth
glial cell differentiation
viral gene expression
negative regulation of nervous system development
negative regulation of neurogenesis
nuclear-transcribed mRNA catabolic process
regulation of cellular component size
negative regulation of cell projection organization
glial cell development
axon ensheathment
protein polymerization
neutrophil degranulation
myelination
axonal transport
regulation of synaptic vesicle cycle
regulation of neuron death
negative regulation of cell development
mRNA catabolic process
actin filament organization
regulation of protein-containing complex assembly
regulation of protein polymerization
positive regulation of neurogenesis
negative regulation of neuron differentiation
neuron apoptotic process
transport along microtubule
negative regulation of neuron projection development
cytoskeleton-dependent intracellular transport
synaptic vesicle endocytosis
presynaptic endocytosis
RNA catabolic process
oligodendrocyte development
regulation of intracellular transport
regulation of synapse structure or activity
regulation of endocytosis
regulation of actin filament-based process
positive regulation of synaptic transmission
oligodendrocyte differentiation
positive regulation of cell projection organization
regulation of actin cytoskeleton organization
synaptic vesicle recycling
cognition
neurotransmitter transport
protein localization to synapse
microtubule-based transport
regulation of cell growth
protein localization to cell periphery
regulation of protein stability
cellular response to metal ion
regulation of neurotransmitter transport
regulation of neuron apoptotic process
regulation of neurotransmitter levels
regulation of protein localization to membrane
regulation of axonogenesis
developmental cell growth
protein localization to cell junction
positive regulation of supramolecular fiber organization
regulation of synapse organization
anterograde axonal transport
neural nucleus development
regulation of cell size
neuron projection organization
positive regulation of neuron differentiation
central nervous system myelination
axon ensheathment in central nervous system
positive regulation of cellular protein localization
axon extension
cellular response to inorganic substance
regulation of exocytosis
regulation of neuronal synaptic plasticity
neuron projection extension
regulation of actin filament organization
negative regulation of transport
regulation of transporter activity
regulation of cation transmembrane transport
dendrite development
regulation of long-term neuronal synaptic plasticity
maintenance of location in cell
regulation of microtubule polymerization or depolymerization
axo-dendritic protein transport
regulation of membrane potential
regulation of transmembrane transporter activity
regulation of microtubule cytoskeleton organization
synaptic vesicle localization
regulation of receptor-mediated endocytosis
actin filament bundle organization
positive regulation of neuron projection development
positive regulation of neuron death
developmental growth involved in morphogenesis
regulation of ion transmembrane transport
positive regulation of protein transport
learning
forebrain development
positive regulation of protein localization to membrane
regulation of microtubule-based process
positive regulation of protein polymerization
positive regulation of cytoskeleton organization
actin filament bundle assembly
positive regulation of establishment of protein localization
maintenance of location
positive regulation of intracellular transport
cytoplasmic translation
negative regulation of axonogenesis
receptor-mediated endocytosis
regulation of glutamate receptor signaling pathway
regulation of synaptic vesicle exocytosis
regulation of neurotransmitter secretion
retrograde axonal transport
neurotransmitter secretion
signal release from synapse
regulation of dendrite development
developmental maturation
microtubule polymerization or depolymerization
regulation of ion transmembrane transporter activity
locomotory behavior
establishment or maintenance of cell polarity
regulation of microtubule polymerization
actin polymerization or depolymerization
midbrain development
astrocyte differentiation
dendritic spine organization
chaperone-mediated protein folding
dendritic spine development
telencephalon development
synaptic vesicle exocytosis
organelle transport along microtubule
actin filament polymerization
negative regulation of protein-containing complex assembly
postsynapse organization
regulation of intracellular protein transport
protein refolding
antigen processing and presentation of exogenous peptide antigen
response to axon injury
dendrite morphogenesis
negative regulation of cell morphogenesis involved in differentiation
regulation of cell junction assembly
protein localization to plasma membrane
cellular response to nerve growth factor stimulus
establishment of organelle localization
antigen processing and presentation of exogenous peptide antigen via MHC class II
regulation of metal ion transport
negative regulation of neuron apoptotic process
regulation of protein catabolic process
regulation of cell-substrate junction organization
glutamate receptor signaling pathway
regulation of small GTPase mediated signal transduction
regulation of extent of cell growth
regulation of apoptotic signaling pathway
endomembrane system organization
antigen processing and presentation of exogenous antigen
antigen processing and presentation of peptide antigen via MHC class II
intrinsic apoptotic signaling pathway
response to nerve growth factor
antigen processing and presentation of peptide or polysaccharide antigen via MHC class II
microtubule polymerization
regulation of dendrite morphogenesis
protein localization to presynapse
regulation of intrinsic apoptotic signaling pathway
receptor internalization
negative regulation of supramolecular fiber organization
cytosolic calcium ion transport
negative regulation of neuron death
Ras protein signal transduction
regulation of axon extension
dendritic spine morphogenesis
response to interferon-gamma
acidic amino acid transport
regulation of nervous system process
central nervous system neuron differentiation
glial cell migration
cellular response to interferon-gamma
positive regulation of intracellular protein transport
response to topologically incorrect protein
antigen processing and presentation of peptide antigen
response to unfolded protein
regulation of regulated secretory pathway
positive regulation of nervous system process
cellular response to interleukin-12
receptor localization to synapse
phagocytosis
cellular divalent inorganic cation homeostasis
positive regulation of transmembrane transport
response to interleukin-12
negative regulation of receptor-mediated endocytosis
axon guidance
neuron projection guidance
regulation of NMDA receptor activity
neuron projection regeneration
cellular calcium ion homeostasis
regulation of actin polymerization or depolymerization
negative regulation of cell growth
regulation of actin filament length
modification of postsynaptic structure
amyloid fibril formation
membrane biogenesis
synaptic vesicle transport
axon regeneration
long-term synaptic potentiation
regulation of binding
vesicle localization
regulation of Ras protein signal transduction
modulation of excitatory postsynaptic potential
multicellular organismal signaling
regulation of neurotransmitter receptor activity
response to drug
cell junction disassembly
antigen processing and presentation
amyloid precursor protein metabolic process
regulation of cation channel activity
positive regulation of protein-containing complex assembly
regulation of actin filament polymerization
calcium ion homeostasis
negative regulation of cytoskeleton organization
regulation of focal adhesion assembly
regulation of cell-substrate junction assembly
second-messenger-mediated signaling
regulation of calcium ion transport into cytosol
regulation of cellular protein catabolic process
response to heat
synapse maturation
protein localization to axon
synaptic vesicle priming
regulation of protein localization to cell periphery
regulation of dendritic spine morphogenesis
protein localization to postsynapse
positive regulation of cellular amide metabolic process
positive regulation of secretion
microtubule-based movement
positive regulation of cell morphogenesis involved in differentiation
secretory granule localization
membrane docking
'de novo' protein folding
regulation of actin filament bundle assembly
neuron cellular homeostasis
negative regulation of growth
calcium ion transport
microglial cell activation
leukocyte activation involved in inflammatory response
negative regulation of endocytosis
synaptic transmission, glutamatergic
negative regulation of organelle organization
regulation of gliogenesis
reactive oxygen species biosynthetic process
positive regulation of excitatory postsynaptic potential
regulation of postsynapse organization
pallium development
dense core granule localization
dense core granule cytoskeletal transport
dense core granule transport
negative regulation of hydrolase activity
regulation of dephosphorylation
chaperone-mediated autophagy
regulation of dendritic spine development
calcium ion transmembrane import into cytosol
receptor metabolic process
glial cell activation
chaperone-mediated protein complex assembly
calcium ion transmembrane transport
regulation of protein binding
negative regulation of protein polymerization
regulation of cellular response to heat
positive regulation of secretion by cell
vesicle organization
cellular response to drug
negative regulation of dephosphorylation
astrocyte development
glutamate secretion
regulation of release of sequestered calcium ion into cytosol
regulation of calcium ion transport
regulation of RNA splicing
aging
cell-substrate junction organization
regulation of autophagy
response to oxidative stress
plasma membrane organization
import into cell
calcium ion transport into cytosol
inclusion body assembly
cell communication by electrical coupling involved in cardiac conduction
modification of synaptic structure
maintenance of protein location in cell
cellular monovalent inorganic cation homeostasis
cell communication by electrical coupling
negative regulation of transferase activity
monovalent inorganic cation homeostasis
protein dephosphorylation
positive regulation of apoptotic signaling pathway
interleukin-12-mediated signaling pathway
positive regulation of ion transport
membrane assembly
response to temperature stimulus
cytokinesis
synapse assembly
regulation of translation
chaperone cofactor-dependent protein refolding
regulation of neuron projection regeneration
regulation of peptidyl-threonine phosphorylation
regulation of long-term synaptic potentiation
regulation of protein dephosphorylation
regulation of signaling receptor activity
negative regulation of microtubule polymerization
associative learning
multicellular organismal response to stress
regulation of phosphatase activity
regulation of reactive oxygen species biosynthetic process
regulation of cytosolic calcium ion concentration
regulation of calcium ion transmembrane transport
negative regulation of phosphorylation
ARF protein signal transduction
regulation of ARF protein signal transduction
forebrain cell migration
divalent metal ion transport
neuroinflammatory response
ephrin receptor signaling pathway
negative regulation of cellular component movement
cytosolic transport
Fc-gamma receptor signaling pathway
dicarboxylic acid transport
protein transport along microtubule
regulation of postsynaptic membrane neurotransmitter receptor levels
microtubule-based protein transport
response to electrical stimulus
positive regulation of microtubule polymerization or depolymerization
regulation of postsynaptic membrane potential
regulation of cell communication by electrical coupling
positive regulation by host of viral process
L-glutamate import
dephosphorylation
positive regulation of endocytosis
divalent inorganic cation transport
NADH regeneration
canonical glycolysis
glucose catabolic process to pyruvate
regulation of protein localization to synapse
Fc receptor mediated stimulatory signaling pathway
positive regulation of actin filament polymerization
macrophage activation
regulation of peptidase activity
regulation of lipid biosynthetic process
positive regulation of exocytosis
regulation of stress fiber assembly
spindle organization
response to calcium ion
sequestering of calcium ion
organelle localization by membrane tethering
regulation of ubiquitin-dependent protein catabolic process
viral life cycle
anatomical structure homeostasis
negative regulation of peptidyl-threonine phosphorylation
myelin assembly
glycolytic process through glucose-6-phosphate
cellular response to peptide
positive regulation of actin filament bundle assembly
regulation of pH
actin nucleation
negative regulation of neuron projection regeneration
peptidyl-threonine modification
maintenance of protein location
protein depolymerization
focal adhesion assembly
cellular response to calcium ion
positive regulation of binding
regulation of establishment of protein localization to mitochondrion
regulation of cardiac conduction
establishment of vesicle localization
cellular response to chemical stress
regulation of cellular pH
dendritic transport
neuron projection maintenance
immune response-regulating cell surface receptor signaling pathway involved in phagocytosis
Fc-gamma receptor signaling pathway involved in phagocytosis
regulation of axon regeneration
glycolytic process through fructose-6-phosphate
'de novo' posttranslational protein folding
positive regulation of signal transduction by p53 class mediator
establishment of protein localization to mitochondrion
peptidyl-threonine phosphorylation
regulation of endopeptidase activity
contractile actin filament bundle assembly
stress fiber assembly
telencephalon cell migration
negative regulation of gliogenesis
regulation of myelination
positive regulation of protein binding
establishment of cell polarity
cerebral cortex development
negative regulation of kinase activity
regulation of inclusion body assembly
synaptic vesicle clustering
positive regulation of viral process
neuromuscular process
positive regulation of microtubule polymerization
cellular response to oxidative stress
receptor clustering
cell communication involved in cardiac conduction
regulation of cell-substrate adhesion
neuron maturation
regulation of phagocytosis
regulation of alternative mRNA splicing, via spliceosome
L-glutamate transmembrane transport
synaptic vesicle fusion to presynaptic active zone membrane
alternative mRNA splicing, via spliceosome
negative regulation of microtubule polymerization or depolymerization
protein localization to mitochondrion
stress-activated MAPK cascade
cerebral cortex radially oriented cell migration
regulation of vesicle fusion
stress-activated protein kinase signaling cascade
negative regulation of inclusion body assembly
synapse pruning
cell-substrate junction assembly
negative regulation of protein phosphorylation
neuron cell-cell adhesion
reactive oxygen species metabolic process
pH reduction
regulation of mRNA metabolic process
cerebral cortex radial glia guided migration
telencephalon glial cell migration
vesicle fusion to plasma membrane
regulation of amyloid precursor protein catabolic process
regulation of lipid metabolic process
calcium-mediated signaling
cell-substrate adhesion
establishment of protein localization to mitochondrial membrane
Golgi vesicle transport
regulation of translational initiation
chemical synaptic transmission, postsynaptic
positive regulation of neuron apoptotic process
regulation of stress-activated MAPK cascade
cardiac conduction
positive regulation of translation
neuron recognition
amyloid precursor protein catabolic process
regulation of protein localization to cell surface
regulation of mRNA splicing, via spliceosome
regulation of proteolysis involved in cellular protein catabolic process
regulation of actomyosin structure organization
regulation of protein localization to plasma membrane
cellular response to heat
interferon-gamma-mediated signaling pathway
regulation of synaptic vesicle recycling
negative regulation of cell migration
regulation of receptor localization to synapse
regulation of early endosome to late endosome transport
regulation of reactive oxygen species metabolic process
regulation of amyloid-beta formation
negative regulation of cell motility
regulation of stress-activated protein kinase signaling cascade
excitatory postsynaptic potential
synaptic vesicle maturation
macrophage proliferation
cellular response to electrical stimulus
neuromuscular process controlling balance
negative regulation of catabolic process
neurotransmitter uptake
cerebral cortex cell migration
maintenance of protein localization in organelle
regulation of protein secretion
negative regulation of phosphatase activity
positive regulation of plasma membrane bounded cell projection assembly
central nervous system neuron development
regulation of protein modification by small protein conjugation or removal
negative regulation of locomotion
regulation of mRNA processing
ionotropic glutamate receptor signaling pathway
regulation of protein insertion into mitochondrial membrane involved in apoptotic signaling pathway
positive regulation of protein insertion into mitochondrial membrane involved in apoptotic signaling pathway
regulation of cytoplasmic transport
regulation of anion transport
positive regulation of intrinsic apoptotic signaling pathway
negative regulation of axon extension
positive regulation of proteolysis
regulation of phosphoprotein phosphatase activity
platelet degranulation
exocytic process
cytoplasmic microtubule organization
negative regulation of protein kinase activity
positive regulation of mitochondrial outer membrane permeabilization involved in apoptotic signaling pathway
response to peptide hormone
protein localization to postsynaptic membrane
astrocyte activation
collateral sprouting
detection of calcium ion
locomotory exploration behavior
L-glutamate import across plasma membrane
regulation of postsynaptic cytosolic calcium ion concentration
negative regulation of long-term synaptic potentiation
regulation of insulin secretion
response to steroid hormone
amino acid transport
regulation of cell shape
membrane fusion
negative regulation of ion transport
import across plasma membrane
negative regulation of synaptic transmission
peptidyl-serine dephosphorylation
protein-containing complex localization
protein insertion into mitochondrial membrane
regulation of mitochondrial outer membrane permeabilization involved in apoptotic signaling pathway
cellular response to amyloid-beta
glucose catabolic process
regulation of plasma membrane bounded cell projection assembly
nucleoside diphosphate phosphorylation
negative regulation of protein catabolic process
calcium-ion regulated exocytosis
negative regulation of protein dephosphorylation
regulation of sodium ion transmembrane transport
regulation of sequestering of calcium ion
response to ischemia
intracellular pH reduction
vascular endothelial growth factor receptor signaling pathway
nucleus localization
cellular response to copper ion
cellular response to unfolded protein
negative regulation of cellular catabolic process
retrograde vesicle-mediated transport, Golgi to endoplasmic reticulum
regulation of protein ubiquitination
regulation of cell projection assembly
response to endoplasmic reticulum stress
regulation of filopodium assembly
protein localization to cell surface
positive regulation of cation transmembrane transport
regulation of peptide secretion
positive regulation of viral genome replication
amyloid-beta clearance
response to amyloid-beta
nucleotide phosphorylation
chloride transport
peripheral nervous system development
positive regulation of gliogenesis
regulation of developmental growth
negative regulation of axon regeneration
regulation of synapse maturation
purine nucleotide metabolic process
actomyosin structure organization
positive regulation of ion transmembrane transport
negative regulation of proteolysis
regulation of cardiac muscle contraction by calcium ion signaling
regulation of calcium ion transmembrane transporter activity
positive regulation of cellular protein catabolic process
intrinsic apoptotic signaling pathway by p53 class mediator
positive regulation of peptidase activity
potassium ion transport
positive regulation of ERK1 and ERK2 cascade
regulation of cell-matrix adhesion
apoptotic mitochondrial changes
regulation of nitric oxide biosynthetic process
positive regulation of protein localization to cell periphery
nitric oxide biosynthetic process
action potential
positive regulation of establishment of protein localization to mitochondrion
protein insertion into mitochondrial membrane involved in apoptotic signaling pathway
cell volume homeostasis
positive regulation of peptidyl-threonine phosphorylation
modulation by host of viral process
regulation of actin nucleation
membrane depolarization
ribonucleoside diphosphate metabolic process
amyloid-beta formation
positive regulation of protein serine/threonine kinase activity
intrinsic apoptotic signaling pathway in response to DNA damage
monocarboxylic acid biosynthetic process
vesicle transport along microtubule
cellular response to topologically incorrect protein
cellular response to steroid hormone stimulus
telomere maintenance via telomere lengthening
regulation of proteasomal protein catabolic process
Arp2/3 complex-mediated actin nucleation
positive regulation of catabolic process
protein localization to nucleus
response to reactive oxygen species
NAD metabolic process
regulation of protein targeting
positive regulation of neurotransmitter secretion
nuclear migration
axonal fasciculation
mating behavior
establishment of mitochondrion localization, microtubule-mediated
regulation of respiratory gaseous exchange
mitochondrion transport along microtubule
neuron projection fasciculation
positive regulation of long-term synaptic potentiation
nucleoside diphosphate metabolic process
positive regulation of Ras protein signal transduction
mitotic spindle organization
release of sequestered calcium ion into cytosol
insulin receptor signaling pathway
positive regulation of cytosolic calcium ion concentration
positive regulation of reactive oxygen species metabolic process
purine-containing compound metabolic process
movement in host environment
filopodium assembly
positive regulation of protein localization to plasma membrane
positive regulation of viral life cycle
ribose phosphate metabolic process
NADH metabolic process
regulation of proteasomal ubiquitin-dependent protein catabolic process
amyloid-beta metabolic process
negative regulation of sequestering of calcium ion
localization within membrane
ciliary basal body-plasma membrane docking
positive regulation of protein catabolic process
nitric oxide metabolic process
regulation of cysteine-type endopeptidase activity
heterotypic cell-cell adhesion
regulation of synaptic transmission, glutamatergic
regulation of cardiac muscle contraction by regulation of the release of sequestered calcium ion
interaction with host
cellular response to insulin stimulus
vesicle-mediated transport between endosomal compartments
positive regulation of stress fiber assembly
protein secretion
positive regulation of protein secretion
very-low-density lipoprotein particle clearance
protein folding in endoplasmic reticulum
regulation of cyclic-nucleotide phosphodiesterase activity
epithelial cell proliferation involved in lung morphogenesis
regulation of microtubule binding
JNK cascade
insulin secretion
establishment of protein localization to extracellular region
limbic system development
fatty acid biosynthetic process
viral entry into host cell
response to ketone
glycerophospholipid metabolic process
entry into host
glycerolipid metabolic process
positive regulation of axonogenesis
regulation of cAMP-mediated signaling
regeneration
ameboidal-type cell migration
response to copper ion
regulation of neurotransmitter uptake
regulation of synaptic vesicle endocytosis
negative regulation of amyloid precursor protein catabolic process
vesicle budding from membrane
negative regulation of intrinsic apoptotic signaling pathway
protein-containing complex disassembly
positive regulation of cellular catabolic process
adult locomotory behavior
decidualization
negative regulation of synapse organization
positive regulation of GTPase activity
long-term memory
positive regulation of sodium ion transport
purine nucleoside diphosphate metabolic process
purine ribonucleoside diphosphate metabolic process
regulation of intracellular pH
reactive nitrogen species metabolic process
regulation of viral process
regulation of symbiotic process
ADP metabolic process
RNA-dependent DNA biosynthetic process
positive regulation of protein dephosphorylation
adult behavior
protein localization to extracellular region
regulation of nucleocytoplasmic transport
potassium ion transmembrane transport
regulation of sodium ion transport
phosphatidylcholine metabolic process
regulation of membrane permeability
regulation of protein depolymerization
regulation of calcium-mediated signaling
cytoskeleton-dependent cytokinesis
regulation of mitochondrion organization
positive regulation of cysteine-type endopeptidase activity
negative regulation of apoptotic signaling pathway
regulation of mitochondrial membrane permeability
regulation of oxidative stress-induced cell death
establishment of mitochondrion localization
regulation of ryanodine-sensitive calcium-release channel activity
excitatory synapse assembly
positive regulation of ATPase activity
mitochondrial outer membrane permeabilization
regulation of synaptic transmission, GABAergic
protein-lipid complex assembly
amyloid precursor protein biosynthetic process
regulation of amyloid precursor protein biosynthetic process
myelin maintenance
negative regulation of focal adhesion assembly
postsynaptic density assembly
negative regulation of cell-substrate junction organization
regulation of amyloid-beta clearance
vesicle fusion
synaptic vesicle docking
regulation of synaptic vesicle fusion to presynaptic active zone membrane
trachea morphogenesis
synaptic vesicle budding
presynaptic membrane organization
response to L-glutamate
regulation of organelle transport along microtubule
positive regulation of glucose transmembrane transport
intrinsic apoptotic signaling pathway in response to DNA damage by p53 class mediator
amino acid import
metencephalon development
positive regulation of transporter activity
anatomical structure maturation
positive regulation of small GTPase mediated signal transduction
viral genome replication
positive regulation of lipid metabolic process
Rho protein signal transduction
positive regulation of membrane permeability
negative regulation of developmental growth
transferrin transport
positive regulation of telomerase activity
regulation of protein targeting to membrane
microtubule depolymerization
positive regulation of endopeptidase activity
regulation of ATPase activity
regulation of oxidative stress-induced intrinsic apoptotic signaling pathway
positive regulation of cell junction assembly
ribonucleotide metabolic process
positive regulation of cytokine production
ERK1 and ERK2 cascade
purine ribonucleotide metabolic process
negative regulation of cell-substrate adhesion
positive regulation of phagocytosis
negative regulation of cellular protein localization
regulation of receptor internalization
cyclic-nucleotide-mediated signaling
mitochondrial membrane organization
cell-cell junction organization
protein catabolic process in the vacuole
positive regulation of myelination
positive regulation of superoxide anion generation
positive regulation of calcium ion-dependent exocytosis
regulation of glial cell migration
regulation of GTPase activity
hindbrain development
regulation of glycoprotein biosynthetic process
response to insulin
telomere maintenance via telomerase
actin cytoskeleton reorganization
regulation of JNK cascade
proteasomal protein catabolic process
layer formation in cerebral cortex
positive regulation of vesicle fusion
locomotion involved in locomotory behavior
neuronal ion channel clustering
negative regulation of transcription from RNA polymerase II promoter in response to stress
modification of postsynaptic actin cytoskeleton
calcium ion export
positive regulation of membrane depolarization
positive regulation of neurotransmitter transport
phagosome acidification
negative regulation of ATP metabolic process
microtubule cytoskeleton organization involved in mitosis
sodium ion transport
Fc receptor signaling pathway
cellular response to peptide hormone stimulus
regulation of peptide hormone secretion
anion transmembrane transport
platelet activation
positive regulation of ion transmembrane transporter activity
cellular response to monoamine stimulus
cellular response to catecholamine stimulus
establishment or maintenance of apical/basal cell polarity
synaptic transmission, GABAergic
establishment or maintenance of bipolar cell polarity
phagosome maturation
neurotransmitter receptor transport
negative regulation of cell adhesion
regulation of epithelial cell migration
inorganic anion transport
cellular response to abiotic stimulus
cellular response to environmental stimulus
regulation of NIK/NF-kappaB signaling
cellular response to cadmium ion
positive regulation of substrate adhesion-dependent cell spreading
negative regulation of intracellular transport
phospholipid metabolic process
regulation of Arp2/3 complex-mediated actin nucleation
positive regulation of amyloid-beta formation
regulation of synapse assembly
organelle membrane fusion
regulation of cysteine-type endopeptidase activity involved in apoptotic process
hemostasis
negative regulation of protein depolymerization
regulation of phospholipid metabolic process
positive regulation of cell-substrate junction organization
regulation of membrane depolarization
negative regulation of ubiquitin-dependent protein catabolic process
sodium ion transmembrane transport
cortical cytoskeleton organization
positive regulation of reactive oxygen species biosynthetic process
memory
inorganic anion transmembrane transport
behavioral fear response
cortical actin cytoskeleton organization
neurotrophin signaling pathway
early endosome to late endosome transport
neural retina development
positive regulation of calcium ion transmembrane transport
regulation of G protein-coupled receptor signaling pathway
negative regulation of protein serine/threonine kinase activity
regulation of lipid transport
regulation of ERK1 and ERK2 cascade
regulation of respiratory gaseous exchange by nervous system process
negative regulation of platelet-derived growth factor receptor signaling pathway
neuron remodeling
negative regulation of cytosolic calcium ion concentration
actin crosslink formation
divalent metal ion export
tubulin deacetylation
regulation of modification of synaptic structure
positive regulation of mitochondrial membrane permeability involved in apoptotic process
regulation of telomere maintenance via telomere lengthening
glial cell proliferation
presynapse assembly
ribosomal small subunit assembly
positive regulation of phosphoprotein phosphatase activity
postsynaptic specialization assembly
positive regulation of sodium ion transmembrane transport
protein deacetylation
cell death in response to oxidative stress
inorganic cation import across plasma membrane
inorganic ion import across plasma membrane
reproductive behavior
cGMP-mediated signaling
positive regulation of filopodium assembly
positive regulation of protein targeting to membrane
L-amino acid transport
response to monoamine
response to catecholamine
behavioral defense response
Golgi to plasma membrane protein transport
positive regulation of release of sequestered calcium ion into cytosol
response to alcohol
negative regulation of immune system process
negative regulation of innate immune response
modulation by host of symbiont process
L-alpha-amino acid transmembrane transport
osteoclast differentiation
endoplasmic reticulum to Golgi vesicle-mediated transport
neuron migration
phosphatidylinositol-mediated signaling
ER-nucleus signaling pathway
negative regulation of response to external stimulus
regulation of Rho protein signal transduction
superoxide metabolic process
positive regulation of insulin secretion
regulation of mitochondrial membrane potential
positive regulation of cation channel activity
positive regulation of peptide secretion
transition metal ion homeostasis
modulation of process of other organism involved in symbiotic interaction
long-term synaptic depression
postsynapse assembly
postsynaptic membrane organization
mating
fear response
amino acid import across plasma membrane
mitochondrial outer membrane permeabilization involved in programmed cell death
protein tetramerization
regulation of organelle assembly
regulation of superoxide anion generation
negative regulation of phagocytosis
regulation of mitochondrial depolarization
protein localization to postsynaptic specialization membrane
neurotransmitter receptor localization to postsynaptic specialization membrane
regulation of glial cell differentiation
cardiac muscle cell action potential
vesicle cytoskeletal trafficking
positive regulation of dendrite development
regulation of hormone secretion
positive regulation of immune effector process
blood coagulation
cellular copper ion homeostasis
axonal transport of mitochondrion
chondroitin sulfate catabolic process
regulation of keratinocyte migration
trans-synaptic signaling, modulating synaptic transmission
negative regulation of amyloid-beta formation
muscle cell differentiation
cellular protein complex disassembly
positive regulation of lipid biosynthetic process
organelle fusion
endothelial cell development
cholesterol efflux
response to cadmium ion
myeloid leukocyte differentiation
G2/M transition of mitotic cell cycle
inositol lipid-mediated signaling
myeloid cell homeostasis
negative regulation of G protein-coupled receptor signaling pathway
presynapse organization
regulation of oxidative phosphorylation
respiratory system process
regulation of release of sequestered calcium ion into cytosol by sarcoplasmic reticulum
response to mineralocorticoid
positive regulation of synaptic transmission, glutamatergic
postsynaptic density organization
negative regulation of cell junction assembly
regulation of anion transmembrane transport
proteasome-mediated ubiquitin-dependent protein catabolic process
negative regulation of binding
negative regulation of transmembrane transport
negative regulation of actin filament polymerization
positive regulation of mitochondrial membrane permeability
vesicle docking
protein insertion into membrane
regulation of heart contraction
regulation of leukocyte migration
glycolytic process
regulation of T cell activation
response to lead ion
calcium ion-regulated exocytosis of neurotransmitter
maintenance of protein location in nucleus
cellular response to low-density lipoprotein particle stimulus
membrane depolarization during cardiac muscle cell action potential
heart contraction
peptide hormone secretion
positive regulation of stress-activated MAPK cascade
negative regulation of peptidase activity
negative regulation of cell-matrix adhesion
intrinsic apoptotic signaling pathway in response to oxidative stress
regulation of calcium ion-dependent exocytosis
androgen receptor signaling pathway
sarcoplasmic reticulum calcium ion transport
positive regulation of calcium ion transport into cytosol
regulation of glycoprotein metabolic process
coagulation
ATP generation from ADP
cellular transition metal ion homeostasis
negative regulation of ion transmembrane transport
epithelial cell migration
negative regulation of endopeptidase activity
wound healing, spreading of cells
epiboly involved in wound healing
regulation of mitochondrial membrane permeability involved in apoptotic process
regulation of viral life cycle
regulation of lipid localization
negative regulation of receptor internalization
aldehyde biosynthetic process
organelle inheritance
Golgi inheritance
presynaptic modulation of chemical synaptic transmission
lysosomal protein catabolic process
mesenchymal cell differentiation
regulation of neural precursor cell proliferation
positive regulation of stress-activated protein kinase signaling cascade
positive regulation of cytokine production involved in immune response
protein-lipid complex subunit organization
regulation of sodium ion transmembrane transporter activity
carboxylic acid biosynthetic process
cell-matrix adhesion
positive regulation of dendritic spine development
ruffle assembly
regulation of macrophage migration
iron ion transport
cellular response to mechanical stimulus
myeloid cell differentiation
ribosome assembly
antigen processing and presentation of endogenous antigen
cerebellar cortex formation
mitochondrial depolarization
cellular response to zinc ion
positive regulation of amyloid precursor protein catabolic process
positive regulation of gene silencing by miRNA
organic acid biosynthetic process
epithelium migration
regulation of cellular response to oxidative stress
cerebellum development
cholesterol transport
negative regulation of actin filament bundle assembly
positive regulation of insulin secretion involved in cellular response to glucose stimulus
response to lipoprotein particle
regulation of mitotic spindle organization
epiboly
postsynaptic specialization organization
immune response-activating cell surface receptor signaling pathway
immune response-activating signal transduction
response to acid chemical
hormone transport
hexose catabolic process
ruffle organization
positive regulation of regulated secretory pathway
clathrin-dependent endocytosis
interaction with symbiont
negative regulation of protein binding
substrate adhesion-dependent cell spreading
cell-cell junction assembly
hippocampus development
negative regulation of protein-containing complex disassembly
negative regulation of vascular permeability
regulation of respiratory system process
hepatocyte growth factor receptor signaling pathway
regulation of short-term neuronal synaptic plasticity
positive regulation of actin nucleation
regulation of Golgi organization
inhibitory synapse assembly
regulation of action potential
macrophage migration
GTP metabolic process
positive regulation of posttranscriptional gene silencing
regulation of AMPA receptor activity
protein deacylation
regulation of potassium ion transport
regulation of macroautophagy
vesicle-mediated transport to the plasma membrane
positive regulation of lipid localization
positive regulation of cysteine-type endopeptidase activity involved in apoptotic process
response to organophosphorus
positive regulation of DNA biosynthetic process
cytoplasmic translational initiation
intracellular receptor signaling pathway
ATP metabolic process
regulation of immune effector process
thymus development
mitochondrion localization
establishment of endothelial barrier
tissue migration
RNA splicing, via transesterification reactions with bulged adenosine as nucleophile
mRNA splicing, via spliceosome
T cell receptor signaling pathway
RNA splicing
integrin-mediated signaling pathway
heart process
positive regulation of lipid transport
regulation of cholesterol transport
embryo implantation
positive regulation of dephosphorylation
positive regulation of anion transport
regulation of small molecule metabolic process
positive regulation of cell-substrate adhesion
regulation of protein-containing complex disassembly
positive regulation of calcium ion transport
vacuolar transport
retina development in camera-type eye
hormone secretion
regulation of DNA biosynthetic process
maternal placenta development
release of sequestered calcium ion into cytosol by sarcoplasmic reticulum
central nervous system neuron axonogenesis
cellular response to lipoprotein particle stimulus
RNA splicing, via transesterification reactions
muscle tissue development
organic hydroxy compound transport
visual learning
cell maturation
B cell apoptotic process
removal of superoxide radicals
negative regulation of RNA splicing
exploration behavior
negative regulation of cAMP-mediated signaling
barbed-end actin filament capping
regulation of sterol transport
unsaturated fatty acid biosynthetic process
response to mechanical stimulus
antigen processing and presentation of endogenous peptide antigen
regulation of extracellular matrix disassembly
antigen processing and presentation of endogenous peptide antigen via MHC class I
microvillus assembly
copper ion homeostasis
stress response to metal ion
regulation of postsynaptic neurotransmitter receptor activity
negative regulation of morphogenesis of an epithelium
lysosomal transport
nucleoside triphosphate metabolic process
chloride transmembrane transport
negative regulation of immune effector process
positive regulation of cell adhesion
ribonucleoprotein complex subunit organization
positive regulation of JNK cascade
peptidyl-serine modification
response to cold
regulation of telomerase activity
potassium ion import across plasma membrane
mitochondrial transport
transmission of nerve impulse
inositol phosphate metabolic process
lung epithelium development
membrane depolarization during action potential
release of sequestered calcium ion into cytosol by endoplasmic reticulum
positive regulation of telomere maintenance via telomere lengthening
macromolecule deacylation
negative regulation of mitochondrion organization
negative regulation of phosphoprotein phosphatase activity
negative regulation of response to biotic stimulus
renal system process
regulation of ATP metabolic process
cellular glucose homeostasis
steroid hormone mediated signaling pathway
carboxylic acid transport
regulation of blood circulation
positive regulation of protein autophosphorylation
regulation of oxidative stress-induced neuron death
cell cycle G2/M phase transition
neural precursor cell proliferation
positive regulation of organelle assembly
cellular component maintenance
Wnt signaling pathway, calcium modulating pathway
regulation of viral entry into host cell
regulation of spindle organization
negative regulation of calcium ion transport into cytosol
high-density lipoprotein particle remodeling
protein localization to microtubule
negative regulation of macrophage activation
modulation by host of viral genome replication
negative regulation of viral entry into host cell
clathrin coat assembly
regulation of clathrin-dependent endocytosis
modulation of process of other organism
organic acid transport
regulation of viral genome replication
negative regulation of proteolysis involved in cellular protein catabolic process
cellular response to reactive oxygen species
nucleocytoplasmic transport
purine nucleoside triphosphate metabolic process
negative regulation of cellular protein catabolic process
nucleoside diphosphate biosynthetic process
astral microtubule organization
ATF6-mediated unfolded protein response
sequestering of actin monomers
positive regulation of mitochondrial depolarization
regulation of tubulin deacetylation
presynaptic membrane assembly
complement-dependent cytotoxicity
cellular response to brain-derived neurotrophic factor stimulus
positive regulation of Arp2/3 complex-mediated actin nucleation
regulation of chloride transport
hormone-mediated signaling pathway
protein import
myelination in peripheral nervous system
peripheral nervous system axon ensheathment
negative regulation of glial cell differentiation
cellular response to oxygen radical
cellular response to superoxide
cerebellar cortex development
positive regulation of phospholipid metabolic process
tissue homeostasis
positive regulation of cell growth
regulation of lipase activity
regulation of response to oxidative stress
regulation of mRNA stability
osteoblast differentiation
protein complex oligomerization
Rac protein signal transduction
positive regulation of glucose import
regulation of heart rate by cardiac conduction
positive regulation of calcium ion transmembrane transporter activity
guanosine-containing compound metabolic process
regulation of intrinsic apoptotic signaling pathway in response to DNA damage
regulation of actin cytoskeleton reorganization
ribosomal small subunit biogenesis
negative regulation of transporter activity
transition metal ion transport
cell killing
nuclear transport
leukocyte chemotaxis
social behavior
monosaccharide transmembrane transport
intracellular steroid hormone receptor signaling pathway
maintenance of cell polarity
regulation of dopamine metabolic process
regulation of catecholamine metabolic process
positive regulation of bone resorption
negative regulation of translational initiation
positive regulation of bone remodeling
keratinocyte migration
trachea development
positive regulation of myeloid leukocyte cytokine production involved in immune response
vocalization behavior
positive regulation of protein localization to cell surface
cell chemotaxis
microtubule nucleation
nitric oxide mediated signal transduction
regulation of myeloid cell apoptotic process
regulation of defense response to virus by virus
potassium ion homeostasis
walking behavior
proton transmembrane transport
cerebellum morphogenesis
semaphorin-plexin signaling pathway
regulation of cytokinesis
positive regulation of receptor-mediated endocytosis
lung morphogenesis
gland development
response to hydrogen peroxide
polyol metabolic process
sterol transport
carbohydrate transmembrane transport
formation of translation preinitiation complex
regulation of SNARE complex assembly
cellular response to potassium ion
negative regulation of ryanodine-sensitive calcium-release channel activity
positive regulation of protein localization to synapse
regulation of protein catabolic process in the vacuole
regulation of aspartic-type peptidase activity
negative regulation of cAMP-dependent protein kinase activity
regulation of phospholipid transport
positive regulation of phospholipid transport
positive regulation of epithelial cell migration
bone remodeling
regulation of amine transport
regulation of potassium ion transmembrane transport
activation of protein kinase activity
actin filament capping
negative regulation of calcium ion transmembrane transport
response to superoxide
neuron death in response to oxidative stress
response to pain
cellular response to gamma radiation
negative regulation of plasma membrane bounded cell projection assembly
response to acetylcholine
cellular response to acetylcholine
visual behavior
regulation of telomere maintenance via telomerase
intraspecies interaction between organisms
cellular response to cAMP
regulation of substrate adhesion-dependent cell spreading
regulation of B cell apoptotic process
response to manganese ion
positive regulation of cholesterol efflux
response to muramyl dipeptide
SNARE complex assembly
regulation of collateral sprouting
regulation of phospholipid biosynthetic process
calcium ion import across plasma membrane
regulation of ATP biosynthetic process
myeloid leukocyte migration
positive regulation of mitochondrion organization
negative regulation of cellular amide metabolic process
amino acid transmembrane transport
regulation of cell killing
negative regulation of protein modification by small protein conjugation or removal
regulation of response to endoplasmic reticulum stress
sphingolipid metabolic process
respiratory gaseous exchange by respiratory system
circadian regulation of gene expression
monosaccharide catabolic process
negative regulation of reactive oxygen species metabolic process
purine ribonucleoside triphosphate metabolic process
regulation of glucose transmembrane transport
glycerolipid biosynthetic process
macrophage chemotaxis
response to interleukin-7
cellular response to interleukin-7
response to zinc ion
regulation of actin filament depolymerization
positive regulation of neural precursor cell proliferation
phospholipid biosynthetic process
lipid modification
regulation of protein tyrosine kinase activity
negative regulation of response to wounding
regulation of leukocyte proliferation
response to oxygen radical
Schwann cell development
regulation of microtubule depolymerization
plasma lipoprotein particle assembly
regulation of astrocyte differentiation
negative regulation of stress fiber assembly
microtubule organizing center localization
regulation of intrinsic apoptotic signaling pathway by p53 class mediator
negative regulation of protein localization to membrane
homeostasis of number of cells
neural crest cell development
negative regulation of protein ubiquitination
regulation of telomere maintenance
antigen processing and presentation of exogenous peptide antigen via MHC class I
positive regulation of NIK/NF-kappaB signaling
regulation of organic acid transport
regulation of osteoclast differentiation
positive regulation of synapse assembly
tube formation
carboxylic acid transmembrane transport
muscle system process
regulation of RNA stability
serotonin transport
thyroid gland development
negative regulation of purine nucleotide metabolic process
calcium ion import into cytosol
regulation of fatty acid biosynthetic process
carbohydrate transport
organic acid transmembrane transport
regulation of gastrulation
positive regulation of axon extension
regulation of T cell receptor signaling pathway
protein localization to lysosome
positive regulation of stem cell proliferation
female pregnancy
positive regulation of inflammatory response to antigenic stimulus
dermatan sulfate biosynthetic process
phospholipid efflux
adherens junction assembly
nerve growth factor signaling pathway
positive regulation of vacuole organization
positive regulation of keratinocyte migration
positive regulation of phospholipid biosynthetic process
cellular response to salt stress
negative regulation of excitatory postsynaptic potential
postsynaptic membrane assembly
regulation of dendritic spine maintenance
regulation of protein folding
regulation of receptor clustering
regulation of RNA binding
regulation of osteoclast development
mesenchyme development
pyruvate metabolic process
regulation of myeloid leukocyte differentiation
actin-mediated cell contraction
type I interferon signaling pathway
cellular response to type I interferon
response to glucose
regulation of adenylate cyclase activity
fatty-acyl-CoA biosynthetic process
negative regulation of calcium-mediated signaling
cellular response to interleukin-4
regulation of endoplasmic reticulum stress-induced intrinsic apoptotic signaling pathway
endosomal transport
response to molecule of bacterial origin
neural crest cell migration
striated muscle tissue development
extracellular matrix disassembly
regulation of cell-cell adhesion
actin filament-based movement
regulation of response to wounding
purine nucleotide catabolic process
vesicle docking involved in exocytosis
hindbrain morphogenesis
negative regulation of actin filament depolymerization
establishment or maintenance of epithelial cell apical/basal polarity
chondroitin sulfate proteoglycan metabolic process
regulation of T cell migration
response to nutrient levels
glucose transmembrane transport
positive regulation of T cell activation
nucleotide-excision repair, DNA duplex unwinding
lens morphogenesis in camera-type eye
protein targeting to lysosome
cell differentiation in hindbrain
negative regulation of nucleotide metabolic process
negative regulation of mRNA splicing, via spliceosome
protein heterooligomerization
negative regulation of cell cycle arrest
regulation of establishment of cell polarity
regulation of cAMP-dependent protein kinase activity
glycerophospholipid biosynthetic process
phosphatidylinositol 3-kinase signaling
regulation of MAP kinase activity
embryonic epithelial tube formation
endoplasmic reticulum unfolded protein response
peptidyl-serine phosphorylation
hydrogen peroxide metabolic process
phosphatidylinositol phosphorylation
regulation of insulin secretion involved in cellular response to glucose stimulus
response to iron ion
cerebellar cortex morphogenesis
myeloid cell apoptotic process
cell junction maintenance
neurotrophin TRK receptor signaling pathway
positive regulation of lamellipodium organization
regulation of metallopeptidase activity
response to leukemia inhibitory factor
cellular response to leukemia inhibitory factor
regulation of G2/M transition of mitotic cell cycle
positive regulation of cell-cell adhesion
regulation of vascular permeability
positive regulation of nitric oxide biosynthetic process
establishment of spindle localization
modulation by symbiont of entry into host
regulation of protein deacetylation
pattern recognition receptor signaling pathway
mesenchymal cell development
monoamine transport
stem cell development
cellular component assembly involved in morphogenesis
suckling behavior
negative regulation of B cell apoptotic process
negative regulation of humoral immune response
polyamine biosynthetic process
regulation of amino acid import across plasma membrane
cerebellar granular layer development
dermatan sulfate metabolic process
auditory behavior
positive regulation of synaptic transmission, GABAergic
regulation of microvillus organization
glucocorticoid receptor signaling pathway
chromatin-mediated maintenance of transcription
negative regulation of oligodendrocyte differentiation
regulation of attachment of spindle microtubules to kinetochore
cellular response to manganese ion
cellular response to epinephrine stimulus
neurotransmitter-gated ion channel clustering
regulation of neutrophil activation
regulation of tau-protein kinase activity
positive regulation of cytoplasmic transport
regulation of amino acid transmembrane transport
positive regulation of glial cell migration
primary neural tube formation
regulation of steroid biosynthetic process
regulation of muscle tissue development
regulation of leukocyte cell-cell adhesion
ribonucleoprotein complex assembly
morphogenesis of an epithelial sheet
actin filament depolymerization
purine ribonucleoside metabolic process
negative regulation of cellular response to oxidative stress
negative regulation of oxidative stress-induced cell death
response to hexose
leukocyte proliferation
regulation of transforming growth factor beta receptor signaling pathway
ossification
nucleotide-excision repair, DNA damage recognition
positive regulation of neuroblast proliferation
vacuolar acidification
positive regulation of fatty acid biosynthetic process
negative regulation of T cell receptor signaling pathway
lung cell differentiation
negative regulation of protein localization to plasma membrane
positive regulation of myeloid leukocyte mediated immunity
positive regulation of phosphatase activity
positive regulation of telomere maintenance via telomerase
maintenance of blood-brain barrier
response to arsenic-containing substance
regulation of cardiac muscle cell action potential
ribonucleoside triphosphate metabolic process
negative regulation of autophagy
calcium ion import
antigen processing and presentation of peptide antigen via MHC class I
amine transport
response to type I interferon
positive regulation of peptide hormone secretion
response to toxic substance
regulation of cholesterol efflux
positive regulation of nitric oxide metabolic process
leukocyte cell-cell adhesion
mitotic cytokinesis
lipid phosphorylation
positive regulation of leukocyte cell-cell adhesion
lipopolysaccharide-mediated signaling pathway
regulation of macrophage activation
positive regulation of gene expression, epigenetic
platelet-derived growth factor receptor signaling pathway
protein homotetramerization
signal transduction by p53 class mediator
hexose transmembrane transport
response to amino acid
activation of cysteine-type endopeptidase activity involved in apoptotic process
regulation of cellular ketone metabolic process
regulation of cellular response to transforming growth factor beta stimulus
T cell activation
organophosphate catabolic process
regulation of interleukin-6 production
negative regulation of immune response
macrophage differentiation
regulation of vacuole organization
response to antibiotic
response to epidermal growth factor
regulation of phospholipase activity
lens fiber cell differentiation
response to interleukin-4
negative regulation of calcium ion transmembrane transporter activity
regulation of complement activation
spindle assembly
response to lipopolysaccharide
Golgi to plasma membrane transport
positive regulation of protein tyrosine kinase activity
establishment of protein localization to plasma membrane
negative regulation of response to oxidative stress
iron ion homeostasis
regulation of platelet-derived growth factor receptor signaling pathway
negative regulation of cell killing
endoplasmic reticulum calcium ion homeostasis
response to leptin
regulation of spindle assembly
regulation of cell maturation
regulation of ubiquitin protein ligase activity
ERBB signaling pathway
cyclic nucleotide catabolic process
establishment or maintenance of transmembrane electrochemical gradient
regulation of cholesterol esterification
glial cell fate commitment
cellular potassium ion homeostasis
corticosteroid receptor signaling pathway
Cdc42 protein signal transduction
ceramide transport
apical protein localization
nucleoside monophosphate phosphorylation
negative regulation of release of sequestered calcium ion into cytosol
Golgi localization
lens fiber cell development
nucleotide-binding oligomerization domain containing 2 signaling pathway
spontaneous synaptic transmission
alcohol metabolic process
tumor necrosis factor production
response to monosaccharide
cardiac muscle cell contraction
regulation of steroid metabolic process
positive regulation of ubiquitin-dependent protein catabolic process
regulation of protein autophosphorylation
positive regulation of interleukin-6 production
negative regulation of mRNA metabolic process
positive regulation of cell killing
natural killer cell mediated cytotoxicity
purine nucleoside metabolic process
regulation of glucose import
regulation of mRNA catabolic process
protein palmitoylation
negative regulation of proteasomal ubiquitin-dependent protein catabolic process
superoxide anion generation
pigment cell differentiation
regulation of amino acid transport
dendrite extension
regulation of presynapse organization
glucose import
neural crest cell differentiation
positive regulation of lamellipodium assembly
microvillus organization
regulation of establishment or maintenance of cell polarity
protein localization to endosome
positive regulation of leukocyte degranulation
positive regulation of focal adhesion assembly
negative regulation of protein localization to cell periphery
ribose phosphate biosynthetic process
epithelial tube formation
platelet aggregation
export across plasma membrane
organic cation transport
regulation of cyclase activity
calcineurin-mediated signaling
positive regulation of growth
organic hydroxy compound biosynthetic process
regulation of heart rate
cytokine production involved in immune response
post-Golgi vesicle-mediated transport
regulation of interferon-gamma production
response to corticosteroid
organic hydroxy compound catabolic process
renal water homeostasis
positive regulation of RNA splicing
positive regulation of pattern recognition receptor signaling pathway
nucleotide-binding oligomerization domain containing signaling pathway
positive regulation of lipid kinase activity
regulation of superoxide metabolic process
tumor necrosis factor superfamily cytokine production
response to purine-containing compound
phagolysosome assembly
mechanosensory behavior
response to water
detoxification of copper ion
regulation of skeletal muscle adaptation
Rap protein signal transduction
sodium ion export across plasma membrane
enteric nervous system development
dermatan sulfate proteoglycan biosynthetic process
regulation of lipoprotein metabolic process
negative regulation of neurotransmitter transport
regulation of protein glycosylation
negative regulation of glial cell proliferation
cellular hyperosmotic response
regulation of podosome assembly
chemokine (C-X-C motif) ligand 2 production
membrane fission
positive regulation of ruffle assembly
regulation of cellular response to hypoxia
positive regulation of execution phase of apoptosis
stress response to copper ion
regulation of chemokine (C-X-C motif) ligand 2 production
regulation of signal transduction by p53 class mediator
DNA biosynthetic process
regulation of response to biotic stimulus
intrinsic apoptotic signaling pathway in response to endoplasmic reticulum stress
regulation of plasma lipoprotein particle levels
protein destabilization
positive regulation of tumor necrosis factor production
intermediate filament cytoskeleton organization
regulation of cholesterol biosynthetic process
regulation of bone remodeling
spindle localization
regulation of sterol biosynthetic process
regulation of lamellipodium organization
cellular response to external stimulus
neural tube closure
phospholipid transport
negative regulation of cation transmembrane transport
organophosphate ester transport
negative regulation of ion transmembrane transporter activity
macroautophagy
melanocyte differentiation
regulation of heterotypic cell-cell adhesion
polyol catabolic process
innervation
regulation of androgen receptor signaling pathway
transepithelial transport
global genome nucleotide-excision repair
glucosamine-containing compound metabolic process
regulation of bone development
positive regulation of macrophage migration
glucose homeostasis
neural tube formation
sensory perception of pain
Golgi organization
regulation of lamellipodium assembly
positive regulation of muscle cell apoptotic process
nucleotide-binding domain, leucine rich repeat containing receptor signaling pathway
positive regulation of fatty acid metabolic process
bone resorption
negative regulation of calcium ion transport
regulation of lymphocyte migration
carbohydrate homeostasis
tube closure
SMAD protein signal transduction
positive regulation of telomere maintenance
intermediate filament-based process
plasma lipoprotein particle organization
purine-containing compound catabolic process
negative regulation of response to endoplasmic reticulum stress
regulation of peptidyl-tyrosine phosphorylation
toll-like receptor signaling pathway
cAMP-mediated signaling
response to ethanol
skeletal muscle organ development
leukocyte migration involved in inflammatory response
polyamine metabolic process
negative regulation of myeloid cell apoptotic process
negative regulation of histone acetylation
response to potassium ion
mitochondrion distribution
dermatan sulfate proteoglycan metabolic process
negative regulation of dendrite morphogenesis
actin filament severing
positive regulation of sequestering of calcium ion
negative regulation of ubiquitin-protein transferase activity
relaxation of cardiac muscle
trophoblast cell migration
dendrite self-avoidance
cellular response to nitric oxide
response to epinephrine
postsynaptic modulation of chemical synaptic transmission
positive regulation of glutamate receptor signaling pathway
regulation of trophoblast cell migration
regulation of calcium ion transmembrane transport via high voltage-gated calcium channel
regulation of plasma membrane organization
positive regulation of sodium ion transmembrane transporter activity
insulin secretion involved in cellular response to glucose stimulus
regulation of striated muscle tissue development
histone deacetylation
phosphatidylcholine biosynthetic process
protein kinase A signaling
Schwann cell differentiation
chondroitin sulfate metabolic process
cytokinetic process
negative regulation of organelle assembly
regulation of the force of heart contraction
steroid catabolic process
phosphate ion transport
negative regulation of microtubule depolymerization
gamma-aminobutyric acid signaling pathway
adult walking behavior
glutamine family amino acid catabolic process
response to salt stress
response to auditory stimulus
nucleobase-containing small molecule interconversion
positive regulation of osteoclast differentiation
negative regulation of telomere maintenance via telomere lengthening
leukocyte mediated cytotoxicity
positive regulation of leukocyte mediated immunity
detoxification
positive regulation of leukocyte mediated cytotoxicity
regulation of nitric-oxide synthase activity
regulation of granulocyte chemotaxis
positive regulation of tumor necrosis factor superfamily cytokine production
regulation of transcription regulatory region DNA binding
phosphatidylinositol metabolic process
response to carbohydrate
regulation of cell cycle G2/M phase transition
camera-type eye development
positive regulation of small molecule metabolic process
response to cAMP
interleukin-6 production
natural killer cell mediated immunity
regulation of monooxygenase activity
positive regulation of nucleocytoplasmic transport
regulation of leukocyte chemotaxis
regulation of DNA binding
negative regulation of establishment of protein localization
negative regulation of epithelial to mesenchymal transition
virion assembly
dopamine metabolic process
regulation of oligodendrocyte differentiation
negative regulation of reactive oxygen species biosynthetic process
cellular response to oxygen levels
regulation of lymphocyte proliferation
muscle adaptation
regulation of tumor necrosis factor production
positive regulation of proteasomal protein catabolic process
exit from mitosis
positive regulation of G protein-coupled receptor signaling pathway
acetylcholine receptor signaling pathway
regulation of endoplasmic reticulum unfolded protein response
regulation of cellular amine metabolic process
activation of MAPK activity
lysosome organization
nucleotide catabolic process
adherens junction organization
regulation of lipid kinase activity
cellular extravasation
lytic vacuole organization
negative regulation of defense response

## Sheet: AD downregulated 14 genes
AD downregulated DEGs identified in our Visium datasets were selected if the adjusted p-value was less than 0.05 and the absolute value of log-fold change was lower than -0.25.
	Gene	p_val	avg_log2FC	pct.1	pct.2	p_val_adj
1	SNORC	0	-0.445438	0.212	0.456	0
2	CARTPT	0	-0.548742	0.098	0.375	0
3	MTRNR2L8	0	-0.687915	0.997	0.997	0
4	S100B	9.36424e-297	-0.431256	0.908	0.949	2.09834e-292
5	GAD1	5.34515e-262	-0.313972	0.293	0.508	1.19774e-257
6	ENHO	8.4004e-229	-0.338149	0.851	0.905	1.88236e-224
7	DEPP1	1.68549e-196	-0.291063	0.226	0.399	3.77685e-192
8	GADD45B	5.66457e-177	-0.292095	0.196	0.351	1.26932e-172
9	COX7A1	6.18929e-154	-0.265103	0.644	0.791	1.3869e-149
10	LINC00632	3.84711e-150	-0.392061	0.537	0.707	8.6206e-146
11	VWF	3.33033e-134	-0.257194	0.309	0.458	7.46259e-130
12	ETNPPL	7.70749e-84	-0.25194	0.557	0.65	1.7271e-79
13	HBB	6.71172e-76	-0.487907	0.32	0.431	1.50396e-71
14	HBA2	1.52961e-35	-0.252087	0.252	0.319	3.42754e-31

## Sheet: 14 datasets
14 previously published AD-related gene lists
Brokaw		Piras		Zhang		Mathys Note: Those genes were screened out by selecting double TRUE genes from both DEGs.Ind.Model and DEGs.Ind.Mix.models in no-pathology vs pathology DEGs.		Leng		Grubman		Otero-Garcia	Seyfried	PIGs	OLIG	DAM(TOP 120)	ARM(TOP 120)	A1 astrocyte	WAM
UP regulated	Down regulated	UP regulated	Down regulated	UP regulated	Down regulated	UP regulated	Down regulated	UP regulated	Down regulated	UP regulated	Down regulated	Single soma AT8 only(p adjust <0.05, remove duplicate）	AD related modules	ARPC1B	ANLN	Cst7	Apoe	Lcn2	Anxa2
JAK1	PHC3	TOB1	C16orf58	CLMN	A2BP1	MTRNR2L8	ZRANB3	KCNT2	MAMLD1	GFAP	GRM3	SERPINE2	SYT1	CTSH	APOD	Lpl	Cst7	Steap4	Anxa5
TNFRSF13C	LRRC7	SLC6A12	ATXN10	SRRM2	CRH	MTRNR2L3	TPM3	LUZP2	FSTL4	PLEKHA5	PREX2	HPCAL1	DLG4	CTSZ	ARRDC3	Clec7a	Spp1	H2-T23	Apoe
ATM	TIRAP	ISYNA1	GPRASP1	MORC2	NEUROD6	MTRNR2L12	C6orf136	PTCHD4	TMEM132D	ITGB4	FRMD4A	GNAL	ATP6V0A1	FCGR2A	ASPA	Itgax	Lpl	Timp1	Atp6v0c
CARD8	GATA4	RHOQ	ASTN1	GKAP1	C1QTNF4	GFAP	PAPD4	EPHA7	FAM153C	PLCE1	TMEM241	LAMP5	SYNGAP1	FCGR2B	BCAS1	Spp1	Cd74	Serping1	B2m
RAF1	NLRX1	CDK2AP1	SC5D	WDR81	C5orf13	AC006538.4	PIGL	KIAA1211	AC114765.1	VCAN	GRIA2	KCNIP2	SEPT5	FCGR2C	BIN1	Igf1	Clec7a	Serpina3n	C1qb
PPP2R5C	PGAM5	AZGP1	COG1	S100A9	FRMPD2	DHFR	ATIC	NRG1	KIRREL3	RHPN1	DIO2	CAMK2N1	STX1A	GUSB	CARHSP1	Apoe	H2-Ab1	H2-D1	Capg
MAP4K4	CNKSR2	MAPKAPK2	ZCCHC12	DDX17	PPEF1	ELK1	TAF15	CHRM2	SNTB2	AHNAK	CIRBP	ENC1	BSN	ITGB5	CNP	Axl	Lyz2	Ggta1	Cd52
CACNB2	FGFR4	SIRT1	TBC1D9	MIA	IMP4	HRH3	FAHD2B	TLE4	NTM	MRAS	CABLES1	MEG3	ACTN2	LY86	CRYAB	Ank	H2-Aa	Iigp1	Cd63
ERC1	CACNB2	PLEKHB1	NAV3	SMA4	BDNF	SLC26A3	TBP	CDH8	KCNC2	PLEC	LRRC7	TSHZ2	ATP6V0D1	LYZ	EFHD1	Ch25h	Ank	Gbp2	Cd63-ps
HIF1A	RAP1A	FAM65C	CCDC113	CFB	CORT	RASGEF1B	LCMT1	DLC1	LINC01378	ITGB8	RLBP1	PLCH1	RAB3A	MAN2B1	ERMN	Ctsd	Ccl4	Cp	Cd74
CSK	OTUD5	PHYHD1	EPHA5	CXorf36	WSB2	FZD1	MKKS	SEMA6D	PLXNA4	ADAMTSL3	SLCO1C1	RPL18	ACTN1	MPEG1	FA2H	Ccl3	Axl	Fbln5	Clec7a
ITPR2	CACNA1D	CSRP1	RRAGB	PGM3	FDX1L	DRD1	HEATR5B	CDH18	SYN2	SYTL4	KCNIP4	RPL41	KIAA1045	PLEK	FNBP1	Baiap2l2	Lilrb4a	Ugt1a	Crip1
PLCG1	RASGRF2	PLXNB1	NRCAM	SLC25A1	C11orf31	DUSP8	DNM1L	PCDH11Y	LDB2	PLXNB1	CNTNAP2	RPS8	GRIA2	S100A6	GATM	Csf1	Ccl3	Fkbp5	Cst7
PRKACA	SRC	HMBOX1	SGIP1	SPR	NRN1	RASD2	EAPP	ARHGAP18	VGF	SYNM	SMURF2	SLC30A3	SLC17A7	SERPINA3	GLTP	Fam20c	Itgax	Aspg	Ctsb
IL1R1	CACNA1A	ITPKB	ACTR10	VSIG10	VGF	ADAMTS2	RAB5A	SLIT2	TET3	GPRC5B	RALGAPA2	CDH8	AP2B1	TYROBP	GSN	Gnas	Lgals3bp	Psmb8	Ctss
STAT5A	LTBR	TFEB	ACTR2	SLC4A11	SPON2	EEF1A2	TMEM175	ADCY8	ROBO2	CSRP1	SAT1	STX1A	DPP6	VSIR	ITGB4	Ctsb	Cd63	Gbp10	Ctsz
PDGFRA	PRKCA	TSPO	PSMD1	FOXO4	C17orf76	MT2A	IGBP1	CNTN5	MEF2C	SLC38A2	NR4A2	RASAL2	SV2A	AXL	KIAA0930	5430435G22Rik	H2-D1	Srgn	Cybb
RB1	NCOA3	ZIC2	KCNQ3	HIPK3	COPS7A	SNPH	PIK3C2A	TRPC6	WBSCR17	PTPRG	CCK	NELL2	SV2B	C1QA	LPAR1	Lyz2	Atp1a3	Cxcl10	Fam20c
ATF6B	PLCG2	PTH1R	PRPS1	FLJ38717	DUSP4	PDZD4	SUMF1	SNRPN	EPHB6	SPP1	SST	RPL21	DMXL2	C1QB	MAG	Cd63	Ctsb	Amigo2	Fth1
LMNB1	RNF216	ZNF652	LANCL1	ASAM	FAM131A	GRIN1	ARL3	LINC01322	SLC7A5	VSIG4	TSPAN7	FAM134B	ICAM5	C1QC	MAL	Lgi2	Myo1e	Hspb1	Ftl1
TNFRSF1B	HMGA2	SERPINB6	ATP9A	GDPD3	VWC2	LINGO1	GSTA4	RP11-384F7.2	VIPR1	RPS28	RAB3A	SYT5	PSD3	CD63	MBP	Tyrobp	Capg	Osmr	Ftl1-ps1
MAP4K5	UBB	NFATC4	CHM	RPS16	FAM71E1	MAF	SPG11	EPHA5	HS3ST2	FCGBP	WSB1	NR2F1-AS1	HPCAL1	CD9	MOBP	Hpse	Igf1	Gfap	Ftl1-ps2
MAP3K11	YWHAZ	KIF1C	DYNC1H1	SRPX	ADCYAP1	CASKIN1	ANO10	DOCK4	NPIPB11	APOC1	CYCS	NEGR1	HOMER1	CTSA	MOG	Mamdc2	Anxa5	Ier3	Gm12164
BCL2	YWHAQ	MYOT	TOX4	RAD52	YWHAZ	JUND	POP1	PRKD1	TSPYL2	RPS19	NDUFA8	ARID4A	SLC30A3	CTSB	MYRF	Cox6a2	Pdcd1	Ifitm3	Gm7541
MAP3K5	PPP2R1A	E2F4	CLTC	AP1G2	CDKN2D	QRICH2	LRRC29	SLC44A5	HNRNPL	MYO1E	NXPH2	MIR124-2HG	BAIAP2	CTSS	NDRG1	Cd63-ps	Cd9	S1pr3	H2-D1
CDKN2C	DYNLL1	FAM107A	RPH3A	CCDC101	SLC30A3	MLST8	ASAP2	BRINP3	GPC5	RNF149	STMN2	RPL10	PACSIN1	CX3CR1	NMRAL1	Ccl6	Ctsl	Sulf2	H2-K1
PSMB9	PSMB7	FAM84B	SVOP	TIMP3	CHCHD6	PIAS4	MEAF6	LMO3	INPP4B	LINGO1	KCNH8	TERF1	STXBP1	CYBA	PDE8A	Gm1673	Nceh1	Hspb6	Ifitm3
PLCG2	PSMD8	HOMER3	ZNF215	TCF7L2	KCNF1	ZC3H7B	ORC3	ZNF804B	KCNQ5	SYN1	CARNS1	FOXG1	AP2A1	GNS	PHLDB1	Cd9	Fth1	Endou	Lgals1
RPS6KA2	H2AFZ	SPACA6P	PJA2	ZNF692	PDCD2	C11orf68	ZNF75A	SNTG2	RGS4	DHFR	LDLRAD4	SATB2	AP2A2	GRN	PLEKHB1	Ccl4	Ctsz	Slc39a14	Lgals3
FGF1	YWHAH	AEBP1	EIF4H	ARHGAP6	B9D1	CLUH	LETMD1	LSAMP	PTPN5	BIN1	GPM6A	MMP17	SYN1	HEXA	PLIN3	Ctsz	Ch25h	Tapbp	Lyz2
BCL10	PSMC2	SLC27A1	RAB3B	C1orf108	VIP	CHD5	EFCAB6	KCTD8	CADPS2	JUND	GALR1	UBE2QL1	CACNA2D1	HEXB	PLLP	Fth1	Csf1	Crispld2	Mir692-1
CDC14A	EIF2S1	FAM181B	DNM1L	FAM53B	RBM9	CDK16	ICT1	NTM	NPTXR	CHD5		SRGAP3	CORO1A	LAPTM5	PLP1	B2m	Cd52	Gsr	Spp1
IL6R	NMT1	NFIA	KIAA0319	LAPTM5	TASP1	DPP7	GART	ZFPM2	PHYHIP	DPP7		PPP2R2B	ATP2B1	LGALS3BP	PPP1R14A	Gusb	Ctsd	Tspan4	Tspo
CCND1	PSMD13	DDIT4L	BMPER	TANC1	NCALD	PSD	VPS29	FUT9	SPTBN2	SLC26A3		BAIAP3	SYNGR1	LGMN	SLC44A1	Fabp3	B2m	Cxcl1	Vim
PAK2	PSMC4	PPM1B	PLCL2	ZDHHC18	MANBAL	ACAP3	PRMT3	DOK6	KIF26B	TMEM259		C1QTNF4	CAMKV	NPC2	TF	H2-D1	Myo5a	Gbp3	CT010467.1
STAT3	PSMA5	ENTHD2	DNAJC6	PCYT1A	SPEF1	FAM131B	NDUFS4	DPYD	ADGRA1	ST6GALNAC6		CLSTN2	SLC25A22	OLFML3	TMEM63A	Ctsl	Olfr111	Irgm1	Eef1a1
TNFRSF10B	ETS2	MAX	RNMT	EMILIN1	FREM3	PPFIA3	DNAJC17	DPP10	CXXC5	TPD52L2		NDFIP2	CLTC	APOE	TPPP3	Serpine2	Fabp5	Olfm1	Eef1b2
HIST1H1C	UBE2D2	HSD11B2	GRM8	ITGB4	PIN1	CELSR3	GCLC	CHRM3	NEURL1	PER1		CNRIP1	PLXNA1	B2M	TSC22D4	mmu-mir-703	Fxyd5	H2-T10	Eef2
FZR1	PSMB3	ANP32B	ACP1	SLC16A4	ZCCHC17	SRSF6	OCIAD1	GALNTL6	MGAT3	RTF1		CCNI	AP3D1	C4A	TTYH2	Lilrb4	Ifi27l2a	Chi3l1	Fau
CXCL12	RHEB	TMEM216	RAB3C	ADD3	SST	IRS1	CFAP69	CA10	CHN2	KCNH5		KHDRBS3	SYP	C4B	UGT8	Cd52	Gpr65	Vim	Gm10076
TGFB3	PSMA3	EFHD1	TLN2	BMP2K	PPP1R7	MGAT3	TSEN2	CAPS2	SPOCK1	ERBB2IP		GPR22	AP2M1	CLU	WSCD1	Lgals3bp	Gm26714	C4b	Gm10269
HGF	JAK1	LTBP2	MYCBP2	DNM2	UQCRQ	CPEB2	NDUFB6	PCDH9-AS2	TMTC2	ITPKB		CRMP1	ACTR3B	CST3		Dkk2	Olfr110	B2m	Gm10443
LMNA	PSMD7	CLASRP	CAP2	NGLY1	TUSC2	KIFC2	MRPL15	LSAMP-AS1	PER1	CCP110		PNMAL1	SEPT3	CTSD		Psat1	Cox6a2	A2m	Gm10736
IL6ST	MYBL2	ANAPC16	COPS4	HGF	CBLN4	TSC22D3	MYO5C	MIR4500HG	MEIS2	MID1IP1		TMEM35	DNM1L	GFAP		Gm10076	Etl4	Slc22a4	Gm14303
H2AFV	IGBP1	TPM2	GNG2	MAP3K5	RGS4	FLRT2	NBN	PDE8A	TRHDE	FKBP4		CXXC4	ANKS1B	GPX4		Cxcl14	Baiap2l2	Nek6	Gm2000
SUZ12	PSMB4	DUSP1	TUBB2A	RPS6KA1	LRTM2	GNA11	FAM127A	TLL1	CA10	QDPR		TBR1	CTBP1	IGFBP5		Lox	Crip1	Sorbs1	Gm23935
GNG12	MTOR	KCNE4	SCG2	NDP52	DDA1	BCAR1	MTF2	LRRC4C	OLFM2	HTRA1		LSAMP	AP3B2	ITM2B		Flt1	Ctse	Gm3579	Gm3511
RBL2	EHMT2	VAC14-AS1	EXOC6	STX11	SVOP	CLCN7	YWHAH	NKAIN2	NPTX1	METTL7A		CADM2	SIRPA	PRDX6		Capg	Gm1673	Cd44	Gm5735
CEBPB	DLG1	SMOX	CDH8	ZHX3	ANKRD39	SUN2	TCF7L2	CADM2	CDH13	ATF4		NUAK1	SH3GLB2			Mif	Cd63-ps	Igtp	Gm7618
RRAS	MAPK14	RBPMS	ATL1	GALNT7	NMU	RFNG	SORCS2	PCDH9	CABP1	RPS27		ZEB2	SEPT11			Nceh1	Siglech		Lars2
TNIK	MAP2K1	MID1IP1	ATP5F1	PLOD3	CCKBR	ZNF91	MRPS35	ST6GALNAC5	GUK1	PPA1		IPCEF1	ERC2			Sulf2	Selplg		Mir6236
JUN	RASA1	MCM7	PARM1	IFI30	C1orf95	SSBP4	DPY30	CSMD1	SLC22A10	HP1BP3		FXYD7	SYN2			Lyz1	Cd164		mt-Co1
PCBP2	PRKACB	EZR	HIVEP2	TRIM38	PNOC	FBXL3	HUNK	CTC-552D5.1	MCHR2	PIM3		PIK3R1	GNB5			Rps2	P2ry12		mt-Cytb
CHMP5	PSMD6	ERBB2IP	OLFM3	ULK2	FBXO16	CERS5	SLC25A37	PTPRD	NELL1	SLC5A11		FHL1	CAP2			Gm5054	Crybb1		mt-Rnr2
IRAK4	CXCL8	SLC43A3	PPM1L	PLSCR4	ALKBH6	STK11	ZNF44	KANSL1L	MEIS3	EVA1C		GABRG2	DNM1			Npc2	Tmem119		Rpl10
MAVS	CDC23	CRTAP	SPHKAP	POGZ	FAM158A	USF2	ATP8B1	RP11-454P21.1	RP11-347C12.1	CD163L1		SNCA	PDE2A			AC151602.1	Stab1		Rpl13
GNA12	PIN1	TRIP10	CUL2	CYTSA	KRT5	WSCD2	IQGAP1	ADGRB3	SHC2			CXXC5	SPTBN2			Gm15500	Ivns1abp		Rpl14
NTRK2	UVRAG	PPFIBP2	GABARAPL1	HS1BP3	ATP2B2	RABL6	MTMR9	CDH10	ACTN4			GCC2	HK1			Etl4	Eef1a1		Rpl17
FGFR1	ARRB2	POU3F2	OXCT1	SLC25A20	GNG3	GIGYF1	DZANK1	PPP2R2B	DGKB			ADGRL2	CYFIP2			Gm11428	Ftl1		Rpl18a
CD40	MET	CD81	SLC25A46	DNAJB6	FBLN7	SPTB	XPO4	C10orf11	AGBL1			RGS4	ATP6V1B2			Cd68	Ecscr		Rpl21
PPP2R1B	TERF2	ATP6V0E1	MSH2	DPYSL2	C19orf70	C5orf30	UFL1	DLG2	ICAM5			NOVA1	ATP6V1C1			Rps28	Fam20c		Rpl27a
MAP4K4	RPS6KA3	PTBP1	GNG3	MTMR15	HSPB3	KCNK12	RASGRF1	ROBO1	AGAP2			CADM1	WDR7			Syngr1	Plaur		Rpl28
ARRB1	ACTN2	LYG1	SLC39A10	ZIC2	NEK2	GOLGA7B	TMEM241	KHDRBS2	PYGB			GABRA5	GPM6B			Rpsa-ps10	Cd83		Rpl31
CBX2	TRAF5	RAB13	KLHL42	PLEKHM1	HSD11B1L	IL34	ACTR2	GABRB1	FXYD7			ZDHHC22	CADM3			Anxa5	P2ry13		Rpl32
GNA12	FLT1	NFKBIA	NBEA	CGB2	IDS	CSNK1G2	ATP6V1B2	NRXN3	ZMIZ2			H3F3B	PCDH1			Hif1a	Ccl6		Rpl35
HMGB1	SPATA2	SAFB2	UQCRC2	FKBP14	BCL2L2	LRP3	PLEKHB2	PDE1A	NWD2			PCP4	ATCAY			H2-K1	Hif1a		Rpl36
SP1	PPP3R1	MT3	NMNAT2	TJP2	RABEPK	SYN1	EXOSC1	VWC2L	USP11			SNCG	PAK1			Atp1a3	Acaca		Rpl37
SP1	PTGS2	HEY2	ATR	SMAD5	PRMT8	RP11-618P17.4	COPS7A	RP11-116O11.1	CPLX2			RORB	SYNJ1			Kcnj2	Trem2		Rpl37a
ETS1	MAPK10	ADA	AKAP6	ABCC4	SCN3B	FBRSL1	FAM101A	OLFM3	INTS1			TMSB10	GDA			Hexa	Ramp1		Rpl38
EGFR	ENDOG	BGN	NALCN	IL18	C6orf154	ARFGAP1	TUBG2	RP11-160H12.2	PPP1R9B			CAMK2D	SCG2			Gm10269	St8sia6		Rpl41
IGF1R	FGB	BVES	TUSC3	NCAM1	UBE2V1	CARM1	PAK1	GAB1	ADGRB1			STMN2	SYNGR3			Gpnmb	Tyrobp		Rpl5
EHMT1	GATA4	GAREML	SLC6A17	ANO2	OLFM1	ST6GALNAC6	TUBGCP5	RP11-75C9.2	SLC25A29			PRUNE2	DGKB			Cd34	Serpine2		Rpl9
MDM4	KALRN	CLDN5	NRXN3	INHBB	C18orf1	GTF3C1	CAPRIN2	CRLF3	GALNT9			SMYD2	HPCA			Fabp5	Cx3cr1		Rplp0
ATG16L2	GFRA2	RFX2	DGKB	PRR14	TAF6L	CIC	ATAD2	ZNF804A	PVRL3			PDE1A	NECAB2			Ramp1	Psat1		Rplp1
IL6R	NGFR	STON2	KIAA1279	C16orf35	C13orf36	MAP2K2	FARSB	CADPS2	TTYH3			FAM3C	LINGO1			Myo1e	Gm6977		Rplp2
SPTBN1	CCNA1	NEK7	GRIN3A	FGFR1OP2	RHEBL1	TNFRSF25	EXOC1	HS3ST5	TCERG1L			CELF4	SLC6A17			Gm5963	Sparc		Rps10-ps2
NLRC5	STAT4	CDKN2C	FHOD3	ZNF410	NFKBIE	ZDHHC8	DSTN	CNTNAP3B	CPNE5			TUBA1B	VGF			Cadm1	Slc2a5		Rps11
SPTBN1	RASA3	TGFB1I1	GDA	EMILIN2	SLC10A4	PER1	PARL	PLXDC2	ADGRB2			PFKP	WASF1			Gm14328	Aplp2		Rps14
RNF216	TNFRSF10C	NASP	ATP5B	IL10RA	MCAT	SLC17A7	MED29	SEMA5A	AC067956.1			MGLL	CRMP1			Ndufa1	Gapdh		Rps16
H2AFV	CACNG3	TCF3	KIAA1644	TOPORS	CHML	SH3GL1	CCNDBP1	NRP1	DOC2A			CDK18	SLC8A2			Crlf2	Cd9-ps		Rps17
IL17RD	LY96	LDLRAP1	VPS35	RPL32P3	IGF1	LIN7C	ARPC1A	ANO3	AGPAT1			PTPRT	CD47			Tpi1	Ltc4s		Rps18
XIAP	CACNG1	AGFG2	LPPR4	IL1R1	MPPED2	EFNB3	SGTB	LRRTM4	MAPK11			SYN2	TBC1D24			Gm13456	Tnfsf8		Rps19
GAB1	CNKSR2	GYPC	PLBD2	DOT1L	SOBP	BTBD2	RTF1	BDNF-AS	MMP17			SNAP25	SEPT6			Gm14456	Crlf2		Rps23
ANAPC16	PRKCA	GGT5	NRG3	SF3B1	TAC1	SHC2	PDAP1	TF	DPP7			LRRK1	PRKCG			Cox6a1	Cadm1		Rps25
PCBP2	TGFBR1	TCIRG1	PGAM1	STEAP3	MRPS25	CELF5	GGH	SRGAP2B	PNMA3			SLC24A2	CADM1			Rpl10a-ps1	Cd68		Rps27
TNRC6B	IL4	KANK2	KLHL12	DOK3	EFR3B	FZR1	CNOT10	AC107218.3	ARPP19			SYT1	ATL1			Rplp2	H2-Eb1		Rps27a
STK11	HIST1H2BL	LHPP	FIG4	DTYMK	CA10	UNKL	PDK3	AP000304.12	NAT14			CHN2	KIAA0513			Gm16238	H2-K1		Rps28
CAPN1	CACNB4	KPTN	LGALSL	KIAA1043	GRIK1	FBXL14	MRPL9	PTGR1	ATXN7L3			FNBP1L	SGIP1			Il4i1	Npc2		Rps29
MTMR14	IL3	SLAIN1	CLSTN3	LCE2C	PITPNA	PRRC2C	MIEN1	RP1-78O14.1	KNDC1			CADPS2	GNAZ			Rpl18a	Mif		Rps3
CTSS	FGFR2	SLC4A11	LRRC4C	EMP2	AFF3	TOPORS	C6orf203	PDE5A	BCR			KCNAB1	CD200			Rpl36a-ps1	Fau		Rps6
ERBB4	HIST1H1A	MAFF	CAMK2D	GPBP1L1	UBE2E3	LETM1	LPCAT3	ZNF565	RTN4RL1			CRIM1	NEGR1			Pld3	Lyz1		Rps9
KSR1	HIST1H2BB	PXDC1	PAK1	MCFD2	MAL2	CPSF3L	POLR2K	CCNI	WFS1			RAB27B	GPRIN1			Gm8730	Kcnj2		Rpsa
ANAPC5	HIST1H3A	PDGFRB	CDK20	RNF130	ACP1	KIFC3	NRD1	CTNNA1	DIRAS1			HS3ST2	DPP10			Gm10154	Pkm		Tmsb4x
MDM4	RAC1	APOC1	VPS41	TNFRSF6B	HDAC9	GRIK5	RPAIN	PCP4	MAST3			ETV1	PIP5K1C			Rps18	Aldoa		Ak1
PRKRA	PPP2CA	EIF4EBP1	ATRN	RBPJ	GPR120	CAMK2B	NEK9	SRSF5	BRSK2			MAP1B	DCLK1			Rps24	Rps28		Aldoa
RBBP4	PSMD11	RGMA	GDAP1	SORT1	UBE2E4P	ABHD13	MRPS25	SCN1A	RAB40C			ISLR	GPM6A			Rpl37	Apbb2		Arf3
AGO1	PSMB5	FXYD3	THNSL1	STON1	ARL4D	LMTK3	TARBP1	RAB3B	AGRN			HTR2C	DBN1			Rps21	Adgrg1		Arl2
RBBP4	PSMB6	GFAP	VTA1	TBX15	RNFT2	PIP5K1C	FNDC3B	AC010127.3	RPS6KB2			TLE4	AP3M2			Slamf9	Gm9843		Arl8a
CFLAR	VDAC3	TAZ	TRAP1	ATAD2B	ARL4C	FASTK	WDR61	JAKMIP2-AS1	CAMK2B			BCL11B	PVRL1			Tmem163	Elmo1		Atp5b
UBE2D3	GHITM	OTOS	TMEM132D	C1orf86	PCP4L1	TMCC2	MRRF	ACVR2A	NRSN2			ALCAM	SYT7			Gm15427	Tpi1		Atp5d
AGO3	SFN	WWC3	XKR4	FYB	EGR1	RBM14-RBM4	NUDT5	KCNMB2-AS1	PLPPR2			ZNF385D	SHANK3			Trem2	Rpl23		Atp5e
YWHAH	CDC42EP3	TNRC6C-AS1	KIAA0947	PLBD1	TM7SF2	TMEM259	PRDM5	SPOCK3	CEND1			GPRIN3	OXCT1			Timp2	Tmem173		Atp5g1
CDK6	BCL2L2	ABL1	USP11	B4GALT5	C12orf10	CLDN12	PTS	AC016831.7	PODXL2			NXPH3	RGS7			Aldoa	Pld3		Atp5g2
GATA4	RAD50	FAM222A	PCYOX1L	TPD52L2	TSSC1	SCRT1	C5orf45	RELN	AP2S1			ROBO3	SCN2A			Rps5	Gm13456		Atp5g3
CYCS	CACNB3	SOX12	FBXL2	TRAM2	GPR61	SNTG1	ICA1	ESRRG	SGTA			SEMA3E	SCAI			Rps24-ps3	Maf		Atp5h
SQSTM1	IGF1	KIAA0930	CDC40	USP24	ARPC5L	TPD52L2	GSS	ALCAM	ACAP3			ITGA8	OPCML			Rpl23	Hexa		Atp5j2
SFN	ATR	LBR	FTO	ZNF573	ATP5G1	ATG13	HNRNPU	SRGAP2	INF2			SEZ6L2	DNAJC6			Myo5a	Hcar2		Atp5o
SFN	EPOR	RPS6	PID1	SYNM	PRDX2	FBRS	SLC35B1	SPDYE2	KCTD17			CERS6	GNG4			Gpr65	Lpcat2		Calm1
EPOR	CDC42	OLIG1	CAMK4	WDFY2	CDKN2AIPNL	KIF3C	PLD1	PLP1	SEMA6B			LRRTM3	NCKAP1			Gm6030	Rpl41		Cdc37
KDM6B	GZMH	DNAJC1	DYNC1LI1	NFKBIZ	PDZD11	IP6K1	XRCC6	B3GAT2	MTPN			CALY	GRIA3			Rps20	Ly9		Chchd2
KDM6B	IFNG	ZIC1	SERPINI1	MAN2B1	PIN1L	H2AFV	SRPK1	CLDN11	DLG4			CD200	CAMK2D			Rpl10a	Ctsa		Cox4i1
AMBRA1	PSMD4	ZIC1	ITFG1	CD163	SLC32A1	ADAMTS10	RTCB	CTA-276F8.2	HPCA			DPP6	RAB3C			Grn	Malat1		Cox5b
	NF1	TRIM8	MTX3	ZNF330	SRD5A1P1	RTN4RL2	CCDC115	RP11-650J17.1	NCS1			PUS7L	SH3GL3			Atp6v0c	Rpl32		Cox6b1
	CDKN2A	OSBPL7	PCCB	NFKB2	CAMK4	RTN2	NAE1	IPO9-AS1	FAM127A			CSNK1E	ATP2A2			Gm5559	Plekhh2		Cox7a2
	PSME4	GMPR	LRRTM1	PLEKHF2	SCOC	HIPK1	CYP4X1	RP11-516C1.1	CDIP1			AKAP9	ARFGAP1			Rpsa	AU020206		Cox7b
	CAMKK2	KLF15	NIPSNAP1	SERPINA3	SLC39A10	AUP1	HMGN3	ANGPTL1	SLC6A17			TTC9B	NECAP1			Gm11361	Gm3511		Cyba
	MAPK1	SLC25A18	SLC25A44	ASPH	TRAPPC1	FNIP2	DLD	NAIP	TMEM59L			C3orf14	CAMK2A			Rps19	Milr1		Eif1
	PSMD14	EHMT1	PFKM	SPARC	MRPL37	KCTD17	NDUFA12	SPDYE5	UBE2M			PLK2	PPP1R9B			Lrpap1	Srgap2		Eno1
	EP400	SYDE1	TOMM70A	WFS1	LNP1	PNPLA6	PRMT8	C2orf88	CDK5R2			EFR3B	LETM1			Cck	Ifi204		Ewsr1
	AKT3	TPD52L1	RIMS1	SLC3A2	NIPSNAP1	ELMSAN1	MAX	TCF24	STK11			XPOT	SLC4A10						Fcer1g
	DLG3	TRIM4	DDX25	C1QC	TRAPPC2L	SMG5	CHCHD10	GPR75-ASB3	GTF3C1			SPOP	ADD2						Fkbp8
	DLG3	SLC7A2	HMGCLL1	FLJ22955	C6orf115	DVL1	QTRTD1	TOM1L1	EFHD2			NAP1L3	VAMP2						Gabarap
	DLG3	IL17RB	PPEF1	TSSK3	MPND	SH3YL1	TBC1D12	MAK	LIMK1			B3GALT2	PDXP						Gapdh
	PIK3R4	GNA12	C1orf173	POLA	DUSP2	TTC33	RMND1	ITPR2	GMFB			MAP3K13	DLGAP1						Gas5
	MAPKAPK5	KIF5B	ATP6AP1	TMEM123	LGI2	PPP2R4	POLR3F	KCNH5	IPCEF1			CADPS	CASKIN1						Glrx3
	CAMK2B	PLCD3	XRCC6	SOX13	GRP	MAF1	RITA1	PAPPA2	CPLX1			KCND3	HPCAL4						Gm10123
	CYLD	CEBPD	TAF9B	FCHSD2	TMEM169	KNDC1	CCNH	RP11-317J19.1	TUBA1B			PCDH10	GDAP1						Gpi1
	MAP2K2	ATP11C	FRMPD4	EFNA1	NAP1L5	GPR137	HSD17B12	CCDC65	KDM4B			SLC6A17	SLC2A3						Gpx1
	CACNB2	NME4	SLITRK5	EHD1	PAK1	RP11-977G19.10	BORCS5	RP11-123M6.2	CDKN2D			NAP1L5	PGM2L1						Gpx4
	KSR1	VAT1	SYP	NES	SUB1	SEMA6B	RTN4	RP11-318K12.2	NUDT21			HNRNPA3	IDH2						Hcfc1r1
	MAPK10	HSCB	NOV	TRIM21	SCN8A	AMIGO1	ZKSCAN1	GRB14	ADAP1			SSBP2	ATP6V1D						Hint1
	CTSW	ST6GALNAC3	PLCB1	DLL4	ZNF790	NCAM2	RIPK1	MGST1	ADRBK1			RNPC3	SNAP91						Kars
	LBP	ZCCHC24	CD47	LZTS2	BEX5	MAP2K7	RECK	AC023590.1	FAAH			HSPA4L	C1orf95						Mbp
	GFRA3	LATS2	IARS	ANGPTL4	BEND5	BIN1	RIC1	PARG	ENTPD6			TPT1	SH3GL1						Mif
	FGF3	HEATR5A	PTPRO	SERPING1	FNDC5	CLIP2	PTPDC1	RPL21	THRA			PURA	PPP3CB						Mpc1
	SPTAN1	INHBB	EPM2AIP1	PPIL5	MCHR2	NXN	PPP1R2	ALOX12-AS1	PTK2B			RYR2	CAMK2B						Mrfap1
	IFIH1	CRY1	SLC2A13	ZMYND8	CDK5R2	EPHB6	SLC35C2	DPYD-AS1	RANGAP1			KIF21A	ATP6V1A						Myl12b
	PIK3R4	MAP4K5	ALAS1	TUG1	BOLA3	FBXO41	CFAP36	CTD-2537O9.1	SCN2B			DTNA	LANCL2						Myl6
	TXN	FCGRT	NETO1	MLL	GABARAPL1	LRRN2	SVOP	TIMP3	RHBDD2			BEX4	SH3GL2						Ndufb7
	CCL13	FXYD5	VCP	NRP2	LANCL2	PLEC	KRAS	C12orf40	SUMO3			ANK3	IQSEC2						Ndufs5
	ITGA2B	ARHGEF10L	CYP4X1	APBA3	NRSN1	CSMD1	MTHFD1	REV3L	NEUROD2			SVOP	AVL9						Ndufs7
	CDC27	RAP1A	PRKCE	NFATC1	COX4I1	LRFN1	HAGH	RPS14	MAPK8IP1			CSTF3	KRAS						Npc1
	RBX1	PGLS	CAPRIN2	PPP1R10	CRYM	POLG	EAF2	COCH	CAMK2A			ATF4	SLC39A10						Nutf2
	LAMTOR2	SMARCC1	DPP8	DUSP18	GSG1	MBOAT7	RAB11A	DSE	SDC3			GRIA4	ABR						Oaz2
	TBK1	HDAC1	PAFAH1B1	FAM100B	C12orf68	NCS1	GPRASP1	C14orf2	CLSTN3			GRM5	FARSB						Park7
	HSPA14	HHATL	ACO2	ANXA3	TCEAL3	SPEN	MPV17	RP4-605O3.4	SYNPO			ATP13A2	ITPKA						Pdhb
	AVEN	ANLN	MAGEH1	SCIN	VKORC1L1	TMEM145	TSPAN7	FILIP1L	DNAJC5			HCFC1R1	RAB2A						Pebp1
	PHC3	EFEMP2	ARHGEF9	SAPS3	NMS	GPRIN1	ACTG1	SLC8A1-AS1	B3GAT1			SRSF5	ABI2						Pkm
	CARD14	RFX4	RGS4	CG012	PPP2R2B	PRNP	EIF2B1	NPAS3	HNRNPH2			HLF	GABBR1						Ppia
	GFRA4	SRSF4	LDOC1L	MAD1L1	RPL41	IRF2BP2	EXOG	CTNNA3	C1orf115			RAB26	NRCAM						Prdx1
	CACNG4	CTDSP1	BMPR2	PDLIM1	TUBG2	LZTS2	TMEM14A	ZNF385B	MAPK3			TAF1D	SCAMP5						Prdx5
	NEFL	PTRF	SUSD1	PTRF	C2CD2L	YPEL1	XPC	RP4-678D15.1	EGFL7			NRSN1	CNRIP1						Psmb2
	NEFL	SSH3	LANCL2	SFRS13A	FAM132B	RALYL	ZNF169	N4BP2L2	ARHGDIA			ATPIF1	LY6H						Psmb4
	SNAP29	DDB2	PCSK1	CYBA	NETO2	KMT2B	ATP5S	XPO5	RAB11B			EPB41L3	MAL2						Ptma
	TNRC6C	APLNR	CXorf40A	LAMB2	FBXO9	PI4KB	PHYKPL	SLC12A2	CHGA			CSPG5	AKAP5						Ran
	AGO4	TNIP2	BRMS1L	VAMP5	GABRD	ACIN1	EMC2	BIRC6-AS2	MAZ			NBEA	YWHAZ						Rhobtb1
	RASSF5	PABPC1L	RAB11A	FZD5	NGEF	IFT140	FAM98A	CDH20	SYT4			PABPC1	GNAO1						Rnh1
	TNFSF13B	TMEM176A	SERTM1	RAPGEF3	FGF13	CACNB3	DCTN2	PALLD	SIRPA			CCDC186	MADD						Rps27l
	DFFA	RNF135	CDH10	SNORA73A	MEA1	PISD	MRPL18	NTNG1	PPP2CB			KBTBD6	ME3						Sdc4
	SPTBN4	KDSR	LNX1	MS4A7	ARF5	NEGR1	CISD1	GABPB1-AS1	SYNGR3			WDR6	RAP2A						Sh3bgrl3
	MAPK1	HS1BP3	HSPB3	SFRS18	NRXN3	SETD1A	CRBN	SPDYE3	DGKZ			SCN2B	RAB3D						Slc25a3
	CAMK2D	IGF2BP2	NECAP1	EFHD1	C6orf105	NLGN3	RAB1A	VWA8	ZBTB7A			ATP6V1G1	DNAJC5						Slc25a4
	RNF31	DTNA	SMIM17	FBXO30	ZCCHC12	PTPRN	PEBP4	PUS7L	SH3GLB2			FAM63B	EPB41L1						Snx3
	UBE2K	PHF21A	EMC1	HLX	BFSP1	REEP2	NECAP1	RP11-624C23.1	MAPK8IP3			WIPF3	STK32C						Sod1
	RBBP4	STEAP3	ENTPD3	NUP205	RIMS1	RNF208	MTR	MALRD1	PTMS			KLHL3	NRN1						Srp14
	CDC26	PADI2	STX12	MSH6	PGAM1	TMBIM6	AP3S1	RP11-479O9.4	SLC9A6			TIMP2	ATP6V1H						Srpk1
	CTSC	THBS2	CCDC132	KLHL24	ARPP19	LRRC4B	IMP4	RP11-242P2.1	WDR82			PPFIA4	RAB35						Stub1
	MAPK9	FAM107B	MTMR9	PDGFRB	PFN2	ADRBK1	TCEAL8	SEMA3C	LINC01106			SCAI	KIAA1211L						Tecpr1
	DUSP4	TWSG1	PCLO	TM4SF1	OTUB1	MAP1S	PTPN14	RP11-315E17.1	MPPED1			CCND2	TLN2						Tmem256
	PRKCE	MAP3K11	NCALD	ZHX2	PRSS16	H2AFX	RPUSD3	SPAG16	ST6GALNAC6			MAPK10	SNX4						Tomm7
	DNM1L	LAPTM4A	TENM2	ALOX5AP	C4orf44	AK9	SUCLG1	RP11-473C19.1	ENSA			GLCCI1	CALB1						Tpi1
	PPIA	LEAP2	FGF12	FAM167B	ABI2	ZNF273	LSM10	RALYL	NFIX			NSMF	SNAP25						Tubb4b
	BRAF	TPRN	UBQLN1	HEBP2	FARSA	LRCH2	AP1S2	SRGAP1	DYNLL2			R3HDM2	GSK3A						Twf1
	PAK1	SOX8	LARGE	SPG20	SRD5A1	SPATA2	NDUFB5	CASC15	PRPF19			EIF1B	NPTXR						Tyrobp
	KITLG	PLIN2	CA10	CCDC35	GLRX5	ADGRL3	TTF1	GREB1L	TUBA4A			CNTNAP2	PRKAR2B						Ubb
	MCL1	COPZ2	SRSF12	BACH1	HAPLN1	PALM	TCEB1	AC159540.2	PPP5C			SCD5	CIT						Ubl5
	TRAF6	CD99	SYNJ1	PCBP2	AP1S1	BHLHB9	GATAD1	ITGA9	CAMTA2			FGF12	NCAM1						Uqcr10
	LAMTOR3	SCAMP2	NUP50	TIPARP	GPCPD1	MTSS1L	MAGOH	MALAT1	ARHGEF25			CASD1	NPTN						Uqcr11
	PRKCB	ASCL1	TUBA1B	ZNFX1	HMP19	GOLGA3	NASP	BBIP1	CLIP3			RPL6	AGK						Uqcrq
	RASGRF2		PPP2R2C	STK10	ITFG1	FAM171B	C19orf66	EPB42	SRCIN1			PRICKLE1	PCLO						Ybx1
	PSMB4		AP2A1	EMX2OS	CAMKK2	DLG2	LIN7B	RPL41	KCNQ2			GGT7	OGT						1700017B05Rik
	DLG2		GLRA3	CASP1	ATP5J	WDR82	CLTA	PCDH9-AS1	ZNF316			CTGF	EPHA4						Ccr5
	DYNLL2		PKIA	FBLN1	CECR6	IDS	MPC2	HS6ST3	DHFR			ZFHX3	CHCHD6						Cd164
	PAK3		WARS	CD44	MDH2	SESN3	ARPC5L	SRPK1	MTRNR2L12			NR4A2	GAS7						Cmtm6
	NRG3		ADTRP	SLC22A5	MECR	TNK2	ZNF611	RP13-726E6.2	RHOBTB2			WBSCR17	PACS1						Csf1r
	PPP2R5E		POLR2B	CDK19	DLX1	MLLT6	ZNF717	TBC1D19	CAMK1D			MYT1L	AGAP3						Cx3cr1
	CYCS		TUBA4A	PRO1167	KLC1	APBB1	EMC3	FAM110B	MARCKS			VPS41	CA4						Ecscr
	MAPK8		OPA1	RBM38	CCDC136	CRTC1	GLMN	ADGRV1	SLC17A7			2019-09-11	NUMBL						Fcrls
	MAPK1		CD99L2	DPY19L4	MRPL28	CXXC1	HMGXB4	RPL7	AC105402.4			ITFG1	PTPRN						Gpr34
	KALRN		STAU2	MS4A14	CACNB3	LMO3	DDX1	TCF12	SCHLAP1			PGM2L1	SYN3						Hexb
	CDK1		PI4KA	PLAGL2	RASL10A	ARPP21	LYRM5	RNF111	SLC35F3			EXTL3	CPNE5						Ifngr1
	FGF10		BRWD1	ZNF587	RPS5	GPS2	TEFM	MAML2	DUSP8			TMEM178A	NRXN3						Laptm5
	LIN37		BDNF	OTUD4	SLC20A1	NPNT	IQCG	AP000462.2	ARL17B			PUM1	EPN1						Ldhb
	KALRN		NRN1	ILK	BM710955	CSF1	NDUFA8	FTH1	TMEM63B			CNST	CPNE4						Lgmn
	CCNB2		POLR3C	RUNX3	CAP2	KAT8	AURKAIP1	SNAP25-AS1	MVD			RIMS2	MGLL						Lpcat2
	AMBRA1		TMEM200A	HSPB2	HRASLS	HVCN1	ZFAND2A	RP11-770G2.2	SLC6A7			KCNQ1OT1	HPRT1						Lrrc3
	FLT4		MGEA5	N4BP1	RPH3A	SYTL4	EIF3M	SET	ADAM11			TRIM2	PPFIA3						Mgat4a
	CDK6		SRPK2	TRPM7	SLC45A1	SYNM	ZNF160	PCDH11X	CSGALNACT1			CES4A	DLG3						Olfml3
	KLB		ZDHHC23	FLI1	FBXW9	COL27A1	ATP1B3	PCSK5	PSD			C16orf52	DLG2						P2ry12
	CACNA1B		PNMA2	IFNGR1	EPHA10	SLC38A2	TTC8	SLIT3	ETV5			CBX5	IQSEC1						P2ry13
	CACNA1E		TRUB1	FERMT2	PIAS2	RGS6	FOXRED1	SYT17	CIRBP			NKAIN2	NGEF						Ptgs1
	FAF1		TDRKH	NARG2	CALM3	PLCE1	EVA1C	CDH12	PDZD4			PLCB1	ATP2B4						Selplg
	PRKCE		GUCY1B3	TOP1	LMO4	COLGALT2	C19orf43	TRPS1	NRXN2			TLN2	TSPAN7						Siglech
	BCL2L10		RAD1	ACACB	RTN4R	ADAMTSL3	HGSNAT	FLG-AS1	BAIAP2			CDS2	PTK2B						Sirpa
	MAPK10		TSPYL5	STX10	ATP5GP4	RPL30	DNAJC18	GRID2	ATP2B2			ATP2B4	AGAP2						Slc2a5
	CACNA1E		SLC6A15	VAMP8	CIDEC	RHPN1	PIGZ	TMSB10	TUBB4B			AGAP1	NECAB1						Srgap2
	BDNF		DLD	C6orf139	OLFM3	VCAN	HN1	PVRL3	AATK			BICD1	CAPZB						Tmem119
	FAF1		SEPHS2	HERC5	PTPRR	NR2F1	NPC1	PCDH15	TOLLIP			PDE4A	PAK3						Ubqln1
	RASGRP4		NDFIP2	SEMA3F	CLEC2L	ZFP36L1	UBE2V2	RGS6	ACTR1A			ASAP1	EPS15L1						Upk1b
	BTC		MMGT1	ENAH	NEDD8	HP1BP3	IQCK	CDKL1	TSPYL1			GMFB	NPTX1						Vdac1
	ANAPC10		SPARCL1	GPR177	SCG3	AHNAK	ARHGEF10	CBWD5	SLC8A2			SH3BP5	CAMK4						Vsir
	IGF1R		KLK7	GRINL1A	C10orf35	NPAS2	LSM3	RP11-649G15.2	SULT4A1			DGKE	FBXL16
	LTBR		ZDHHC15	BACE2	PCSK1	PLEKHA5	SUMF2	P2RY14	H2AFV			SOBP	RAB12
	NF1		ANKMY2	FBXO8	TMEM141	MRAS	GPATCH4	PIP4K2A	MEF2D			PPP1R9A	LIN7A
	CACNA1E		NSG2	FCER1G	MPPED1	ITGB8	ATP5G2	PDXDC1	CHD5			SSTR2	CADM2
	RPS27A		C12orf43	LOXL2	CHRM1	PLXNB1	FBXO2	UBE3A	BRSK1			IRF2BP2	L1CAM
	PDPK1		ANO3	GLRX3	PKIG	MT1E	EBNA1BP2	RP11-444D3.1	LZTS1			MGAT4A	SCAMP1
	MADD		FXYD6	TMEM39A	GSTA4	CSRP1	TRAPPC13	LRP4	NOVA2			SYNJ1	GABRB1
	ACTB		TARBP1	ZNF175	TIMM50	ITGB4	MRPS21	NGFRAP1	NUCKS1			CTNND2	CDH13
	ACTB		RGS7	FAM109A	CCDC56	GPRC5B	NOP56	SOD2	CPNE7			LGI1	ATP6V1F
	STAT1		NDUFS4	IL28RA	FIBP	GJA1	FAM162A	KDM7A	NAP1L3			TSPYL4	GNAI1
			PAM	DHRS6P1	UBE2MP1	GRAMD3	DBF4B	RPL10	ELAVL3			ATP6V0E2	MYO5A
			HECTD4	GUCA2A	PMS2L3	DDX17	RHOV	ATP1B1	GOLGA7B			PEG10	FXYD6
			ADCY1	COL27A1	KIAA1467	CPE	UBC	PHF11	MTRNR2L8			SLF1	GABRB3
			CLCN4	ITGA6	C11orf51	MRPS6	ZNF684	MAP2K1	SEC24D			GAD1	FARSA
			OPN3	PDLIM5	SIRT5	MID1IP1	IQCH	PPFIBP1	SPARCL1			TAC1	ATP6V1G2
			UNC13A	TRNAU1AP	C1orf230	GUCY1A2	TATDN3	YWHAH	HSD17B12			SLC6A1	SCN3B
			NDFIP1	ICAM2	TCEB1	TRIM47	AKIP1	FAM153A	MT-ND1			GAD2	FAM81A
			SYT1	NOP2	KLHL14	SLITRK5	TMSB4X	RAPH1	MT-CO1			ERBB4	NAPB
			TMEM132B	ZNF397	CCNI	RAMP1	TRNT1	RUNX1	NOXA1			MAF	GABBR2
			NELL1	DLEC1	EPPB9	GPC5	TAF11		HTR2C			LHX6	TMEM163
			MLIP	FAM116A	ACTR3B	METTL7A	MRPL43		KCTD8			ARX	RIMS1
			NNT	FERMT3	MDP1	TRIM28	KCNK4		BCL11B			NXPH1	GDAP1L1
			BTF3L4	DOCK4	RAB6A	IFNGR1	COPS8		MT-CO3			SOX6	GPHN
			BEX5	RBM39	TMEM160	RPS27	SNRPA1		MT-CO2			GNAS	NTRK2
			RMND1	TAF8	PSMC3	LHFPL3	RGS4		MT-ND4			SAT1	FKBP1A
			FAM102B	CROCC	ANKRD56	KCTD4	MRPL22		MT-ND2			MT-ATP6	BCAS3
			GAS7	EEF1DP3	ATP6V0C	FANCC	SUB1		NRGN			MT-CO3	CSPG5
			PNMAL1	FAM189A2	DDN	IRS2	TM7SF3		PTPN13			XKR4	GRIA1
			F8	SLC2A1	DLG3	MYO10	PSMA5		NSMF			NEFH	PHACTR1
			HECW1	C1QA	RGS7	SLC35B2	SST		GRIN1			SYNPR	GRIN2B
			UBR3	SYNGR2	RBP4	SLC6A15	MPPE1		SHISA7			NTRK2	ARHGEF7
			MYH10	PREX1	SEH1L	LGALS3BP	RABEPK		LRFN4			RAB3C	CDC42BPB
			SPIN1	B4GALT4	CYCSP39	PIM3	RIN3		RPH3A			MT-ND4	PRRT1
			TOR1A	PFKFB3	RANBP1	ITPKB	COX6C		MT-CYB			MT-ND5	PPP5C
			ATCAY	THOC1	UBLCP1	RBM48	ARV1		EEF1A2			TENM3	VPS35
			C14orf132	ZNF655	PVRL3	DBI	NOP10		RPL31			SATB1	PHYHIP
			LRRC49	NFAT5	DRAP1	PCDH10	MGST3		SLC6A8			TIAM1	TPD52
			SLC35B4	SOX9	SGIP1	CHORDC1	H3F3B		UQCRB			SPOCK2	SGSM1
			BCAT1	S100A4	C3orf10	NACA2	ATP6V1G1		MRPL41			VSTM2L	RAP2B
			PPT1	FLJ25363	DCLK1	RHOBTB3	SSR2		ARFGAP1			NDN	VAT1L
			COA1	COL8A2	LAGE3	OLIG1	SYNC		EEF1D			RCAN2	PPP3CA
			SCN3B	HIST1H1C	BZW2	ATF4	UQCRH		LRRC4B			KCNC1	VPS26B
			GRIA3	ANTXR1	CTNNA1	FKBP4	EIF1B		VPS28			MT-ND2	FLOT2
			METAP1	CNN2	MRPL30	MIEN1	GPCPD1		PTPRN			VSTM2A	NDUFS1
			OAT	DPP9	SLC25A5	PTCH1	CCBL2		SYN1			NRXN3	UQCRC1
			CHCHD6	LAMC1	UNC5D	TRIM8	PSMC1		STRN4			PCSK1N	UQCRC2
			PTPN3	TXNDC5	ATP5J2	HEY2	NDUFS5		PABPN1			IL6ST	NDUFV1
			KIAA1244	NCF4	NME1	VWA1	BRK1		ATP6V0B			WSB1	ACO2
			MRPL1	RHOC	EXOSC5	SOX10	ARL4A		TUBB4A			ABAT	NDUFA9
			ARF3	ARID1A	HRAS	CDKN1B	CIRBP		RP5-1187M17.10			ACSL6	NDUFA10
			PPIP5K1	GJA1	COG8	PPA1	ENTPD3		JUND			SPARCL1	NNT
			SYNGR1	TCF7L1	PCDHA2	CA2	ERH		KIFC2			MT-CO1	ATP5A1
			GCNT1	C1orf203	SAE1	LAMP1	RAN		BOD1L1			ATP1A3	NDUFB9
			MCM4	IFT140	YWHAE	ANLN	CCNYL1		CLU			CAMTA1	NDUFS2
			EPT1	LRIG1	ADD2	RRBP1	ZNF226		LMO3			GRIK2	SLC25A11
			RTN1	SCGB1A1	SCAI	SPP1	CYCS		ZNF133			SV2A	NDUFS8
			CSNK2A1	FLJ21148	GALNT11	FBXO44	MRPL27		ARPP21			PCLO	PDHA1
			TUB	LPP	KHDRBS2	XPO5	SF3B5		GALNTL6			ALDOC	NDUFS5
			ZNF449	EEF2K	MPV17L	REST	NDUFA1		ADGRL2			SPINT2	UQCRFS1
			KIAA1239	RGL3	FLJ90757	CD63	GAP43		CNTN6			THSD7A	UQCRQ
			PITPNB	CCDC88B	GTDC1	TLE4	HDDC3		ZNF804B			C1QL1	NDUFS3
			ATP6V1D	FAM111A	THOC7	CERS2	BTF3		ARHGAP18			DLX6-AS1	COX4I1
			HACL1	SPATA13	DENR	VEZF1	UEVLD		CH507-513H4.1			NACC2	SUCLA2
				DAAM1	NDUFA13	RPS2	MEST		CH507-528H12.1			ZNF536	NDUFA13
				LAMA5	C6orf57	COMMD6	MLLT11		PRPF4B			PVALB	NDUFV2
				KIF1B	TWF2	DEK	DDX26B		MT-ND4L			PTHLH	ATP1B1
				C1orf198	C8orf79	CGGBP1	UQCR10		ABCA7			NPNT	SLC25A6
				MEGF10	GABARAPL3	SVIP	WSB1					PCDH18	SDHA
				TAPT1	PDF	RPLP1	LSM8					ELFN1	IMMT
				TMEM106A	TMEM9	PTMA	AKR1A1					GULP1	RPH3A
				VANGL2	OPN3	CPQ	ARSG					SLIT2	ATP1A3
				INTS9	RNF11	NKX6-2	COPS6					SEZ6	DLD
				BGN	DOC2A	SEPT8	ZNF428					SLC4A10	OGDH
				PHF21B	TRIM9	RDX	MRPL55					CTTNBP2	CS
				FCGRT	ATP6V0D1	HTRA1	STAT4					ADGRA1	NDUFA4
				KIAA0913	VPS53	CLDND1	UQCRC2					TMTC1	SFXN1
				ZFHX4	DIRAS2	C16orf13	BCAS2					FAM195A	CYC1
				CWC22	HIVEP1	RAD21	DHDDS					SUSD4	IDH3A
				TMEM133	MCHR1	AARS	TRUB2					PCDH8	TUFM
				ARRDC2	PCDHAC2	TMED10	NHLRC3					PLXNA4	ATP1A1
				VIM	ATPIF1	ERBB2IP	CCK					FRMPD4	ATP1A2
				ZNF561	PCDHA10	RPL35	NUBP1					MT-ND4L	DLAT
				LAX1	AAGAB	TSC22D4	PSMB7					CXADR	UQCRB
				CCDC142	NHP2L1	PCBP1	TRAPPC4					AMIGO1	ATP5C1
				MYO1F	CXorf40A	JTB	SUPT4H1					SLC7A8	NDUFC2
				CYBRD1	KCP	WBP2	NANS					SLC5A3	MDH2
				GJA1P1	ADAM23	ZBTB44	BCKDK					2019-09-04	IDH3B
				GTF2IRD1	GOSR2	CAMK2D	ATP5J					ADCY1	SDHB
				ZBTB5	TMEM14B	RPL5	QRSL1					GABRG3	NDUFS6
				ARPC1B	VAMP2	CCP110	GOPC					PODXL2	ATP5O
				IL3RA	ZNF238	MAP4K5	DNAJC5G					SSFA2	NDUFA2
				TBC1D14	TPI1	SEPP1	TOX4					NSG1	ATP2B2
				SC65	ETV5	GSTP1	UQCRHL					KIAA1109	CYCS
				SMOC1	PGAM5	PHF3	RAPH1					WASF3	SLC25A3
				PARVG	BEX2	LIFR	AMT					NCAM1	SUCLG1
				PLCG1	HN1	QDPR	RPP38					HMP19	PDHB
				CAPS	CYTH2	CEP97	NUDT2					CADM4	ATP5B
				SMTN	SCG2	FAM200B	PRDX5					OSBPL8	ATP5F1
				GNPTAB	C19orf30	LARP7	MDH1					GAS6	NDUFB5
				HEXDC	BRE	EEF1A1	MRPS12					IQSEC3	NDUFA7
				SLC16A9	PCDHA4	PNISR	S100A6					PHF20L1	PLCB1
				TMBIM6	NDUFV1	PRKD1	ARPC3					PEG3	PDHX
				NUP98	TBRG1	GNB2L1	MRPL20					PLEKHA1	COX5B
				OR2T2	STK24	DPYSL2	KIF9					SLC38A1	NDUFA5
				ITPR2	PRKAG1	MT1M	ACP2					PABPN1	NDUFB4
				KIAA0174	CHST9	SOX8	HADHB					SLC23A2	ATP5H
				MCM3APAS	DPP6	CD163L1	TSR2					UNC5D	DLST
				MICAL3	FAM173A	MARCKS	FASTKD2					CANX	SLC25A5
				MYH7B	RAB6C	PDGFRA	CHGB					PTPRD	HAPLN4
				MID1IP1	B4GALT6	PTPRG	ATP5L					HCN1	NDUFB11
				CDC14A	THADA	RPL18A 16up	GTF2H3					APLP2	NDUFS4
				YARS2	KIF3B	APOC1	MYL12B					PCSK2	SLC25A4
				PLEKHA4	FAM163A	SLC1A5	ZSCAN18					NLGN4X	NDUFB3
				FAM119B	TTC3	CD81	RPH3A					AJAP1	LRPPRC
				FSTL1	GAD2	RPS28	EID2B					SEC14L1	NDUFA12
				KLHL6	IRGQ	RPL7A	PEBP1					LANCL1	NDUFB10
				NHEJ1	ATP2A2	C1QC	MED31					MAP7	CADPS
				LIN9	C19orf62	SNCA	LAGE3					ARL4C	NDUFA6
				SCRIB	GAP43	CACNA1A	CIAO1					CYCS	OGDHL
				ELK3	GPRASP1	VSIG4	OXLD1					PCDH19	TOMM70A
				PILRA	ME3	GPX1	NDUFS6					PARM1	NDUFB8
				TCF3	TCEAL7	FCGBP	LURAP1					SELM	IDH3G
				PHACTR4	BCL11A	MYO1E	NDUFB9					SEC61A1	AFG3L2
				IRF7	CDH8	RPS19	PSMD7					SCN1A	SLC25A12
				SLC39A12	TSPAN7	APOE	SCG5					TMEM50B	ATP5J
				VGLL4	COX10	DTNA	ENY2					PKNOX2	NDUFS7
				CAPN7	NRIP3		STX6					APP	COX5A
				IKBIP	PPP2R5C		SNUPN					ELFN2	COX6B1
				PDE4DIP	PCDHA9		SLC25A5					APC	NIPSNAP1
				YBX1P1	NDFIP1		PAAF1					CXCL14	CPLX1
				C7orf64	OCIAD2		SPAG7					RGS12	NFS1
				ENDOD1	SEZ6L2		MESDC2					CALB2	COX7A2
				DPYD	ATRNL1		GOT1					NR2F2	HSPD1
				CP	NDUFS3		SPTSSB					PROX1	NDUFA8
				MSR1	CSPG4LY		ASAH1					IGF1	GLS
				OGFRL1	EGR2		EIF3K					REV3L	UQCRH
				TAF1C	SEZ6		PDSS1					LUC7L3	AIFM1
				C10orf75	ST6GAL2		UFC1					ATRX	SLC12A5
				BCL3	CYC1		TAF7					MT-CO2	SAMM50
				GALM	SYP		MED10					ADRBK2	MT-CO2
				CLEC18C	PPP3CB		NDUFA5					ATP1B1	VDAC2
				LILRB3	RAB3B		DYNLL1					KIDINS220	SLC1A2
				FLJ21272	NDN		TGFB1					NFIB	VDAC1
				SNHG12	C15orf37		FBLN7					RPH3A	GLUL
				C21orf34	CCK		DLEU1					CHD9	NDUFB2
				MSX1	RHBDD2		C17orf89					GTF2I	ECHS1
				NAA16	FNDC4		ZNF565					NEAT1	IARS2
				PCMTD1	PSMG3		NSMCE1					PTGDS	HSPA9
				FCGR2A	KIF9		NRN1					MT2A	PHB
				ZBTB1	NHP2		NIT1					APOE	PLXNA4
				SDCCAG8	B3GALT6		MECR					GFAP	VDAC3
				GJA4	PCDHA8		MSRB1					SLC1A3	LONP1
				RPS3	FABP3		C19orf70					CST3	AUH
				ZAK	FLRT1		RNH1					GLUL	PHB2
				AHCTF1	SPRN		BEX4					GJA1	CEND1
				ATF7IP	TBC1D9		KIF1BP					MT1E	PCP4
				TTC28	ATL1		DPCD					ADIRF	OPA1
				TBX3	KRT222		TCEAL7					AQP4	ACSL6
				ARHGAP5	NLE1		ASMTL					ZFP36L1	GK
				EMP1	RIMBP2		SEC61B					MT1X	ALDH5A1
				PELI1	ZC4H2		FIS1					ATP1A2	COX7A2L
				C1orf132	SLC25A14		CCDC47					CSRP1	HSPA4L
				ITGA2B	AKT3		CCS					NDRG2	FH
				PLIN3	CA4		USE1					SLC14A1	SYT12
				FLJ23556	MRPS18A		RPL15					MT1G	CHCHD3
				UNC119B	DGKI		CCDC12					FGFR3	TMEM65
				SLC43A3	NDUFB5		RPL29					PLXNB1	NDUFA11
				TNFRSF10C	ADAM11		DDT					VIM	MTCH2
				ZNF565	SMARCA2		EID1					GPRC5B	NDUFB1
				FAM65C	GAD1		ATP5G1					AEBP1	OLFM1
				POLH	KCNIP1		DYNLT1					ITGB4	USMG5
				ASIP	RCAN2		LAMTOR5					GPR37L1	APOO
				CDH26	RNF150		POLR3K					IFITM3	MRPL12
				MECOM	SLC25A27		SCRN2					IGFBP7	MT-ATP6
				NCOA2	PCDHA1		CSTB					HEPACAM	ATP1B2
				RBM6	SLN		C19orf53					AGT	PDK3
				CD81	RALB		C14orf2					EMX2	BDH1
				CLCN7	SEZ6L		RANBP1					PLPP3	GABRA1
				DSC2	CYCS		NTMT1					MT1F	COX7C
				AZGP1P1	PARK2		TCEAL2					ACSS1	ABAT
				SMPD4	PCDHA6		CCZ1B					SOX2	MFN2
				STAT5B	GNB1		CCDC24					ITPKB	MTX2
				MAML2	NDUFA9		ATF6B					NUPR1	PURA
				HSD17B1	C6orf142		GABARAPL2					TIMP3	UQCR10
				TMEM2	MEAF6		PPIH					HIF3A	GABRB2
				WEE1	PIKFYVE		ATP6AP2					FYN	GBAS
				MLL5	ARPP-21		HMBS					ADCY2	STX1B
				CRTC3	FAM3C		RPRML					SLC25A29	MT-ND1
				USP54	C11orf87		GYG2					ADD3	ETFB
				VPS54	NXPH1		ISCU					FXYD1	NDUFB7
				PATL1	FAM174A		BOLA3					HSPA1A	TIMM8A
				ARMC3	RTP1		GOLT1B					SON	PVALB
				RAB3IL1	APEH		CHCHD2					RPL32	MT-ND5
				SLFN11	HBQ1		SRP14					SORBS1	CISD1
				SNRNP48	CACNG3		PRKAG1					ITM2C	GABRG2
				XRCC3	HABP4		LRRC39					FTH1	SLC4A4
				MFNG	HAS1		ENDOV					PLP1	ABHD10
				ABHD5	JAKMIP1		PHB					MIR219A2	VAPB
				C5orf56	ATCAY		RPP25L					SPP1	SYT2
				ANXA2	NEK10		NAP1L5					TF	PC
				C17orf68	METTL6		SAP18					TMEM144	GRM3
				GUSB	PTGES2		SNU13					CERCAM	ATP5I
				LGI4	ATP5H		TIMM8B					CLDN11	STXBP5L
				FLJ35258	HIVEP2		DSCC1					MOBP	SGTB
				TMEM120A	PDCD6		NIF3L1					MAG	ATP12A
				HRB	C2orf80		MRTO4					PPP1R14A	TMEM126A
				PDLIM4	CCND2		AP4M1					TMEM63A	ACOT13
				FGR	MAP3K4		VDAC3					CARNS1	CKMT1A
				FDFT1	MRPS12		PSMA7					SEPP1	TIMM9
				YBX1	BMPER		MRPL57					MYRF	PRDX3
				NPFF	CPEB1		DCTN3					NKX6-2	C21orf33
				SMG6	BRP44		ATP5G3					PLLP	GPR158
				ELL	RUNDC1		PSMB6					UGT8	MTX1
				LAPTM4A	TOMM22		UST					ERMN	ATP5L
				LGR4	ATXN10		TUBB4B					ANLN	DNAJB4
				LRRC37B	GFRA2		PCED1B					ABCA8	NDUFC1
				LYG1	UBE2S		TCEAL6					SEMA3B	PCCA
				MBD6	ATP6V1G2		BLVRA					TTYH2	ACTN4
				PHC2	PMS2L4		ANKUB1					SHTN1	ETFA
				IRF2BP2	TMEM158		ARL4D					FRYL	ISCU
				SCXA	COX7A2		EEF1B2					2019-09-07	TIMM10
				APPL2	NXPH2		RPL36AL					BIN1	COX6A1
				MAML1	LRRC20		HINT1					MAP4K4	AHCYL1
				GPR56	MAPK9		FKBP1B					MYO6	FAM162A
				MAX	SSTR1		C1orf54					MAT2A	NDUFAB1
				RAB27A	FREM1		ATP6V1D					AATK	ATAD1
				ATG4A	GNB5		PARK7					RNF220	FAHD1
				WIPI1	MAPT		LAMTOR2					SLC12A2	TIMM13
				LAMP2	SPA17		TAC4					PACS2	GAD2
				FCHO2	ZP4		AP000304.12					SIRT2	OPA3
				CLU	PCDHA13		STMN1					DDX17	ATAD3A
				RBPMS	TRUB2		IL1RL2					FMNL2	NT5DC3
				CNNM3	VDAC2		PRR13					FTL	TIMM44
				PCTP	CCDC113		TCF7L1					FAIM2	TMEM11
				RBM14	MYOZ3		PCSK1					RPS18	CORO2B
				SAP30L	C1orf115		SPCS1					ALDOA	SLC2A1
				KRBA2	FBXW7		ADHFE1					SRP14	LYRM4
				SDCCAG3	LYRM1		TBCCD1					CLU	MT-ND3
				KLHL21	TRIM54		COX5A					AP1S1	DBT
				MRVI1	P311		PEX11B					ARPP19	HINT2
				ACSL5	POP4		LSM2					PREPL	SCO2
				IREB2	RFPL2		NAA20					SNCB	DNM3
				TSLP	FHL2		RPL26L1					ARL6IP4	PI4KA
				FGFR1	GDAP1		TUBA4A					AHSA1	CRAT
				PMP22	ATP6V1E1		TCHP					SNRPN	SARS2
				ACSBG1	SLC25A15		ZNF790					NCOR1	PLEC
				JUP	SSSCA1		PPIL3					TSPAN7	PRDX1
				ELMOD3	TIMM8A		PTRH1					MTDH	MSN
				KANK1	SLC6A17		TXK					ATP6V1F	CD44
				MICALL2	DHRS11		GPANK1					NSF	PRDX6
				TNRC6A	NECAP1		RAB3A					KLC1	GFAP
				KIAA1958	GRIK2		MAGEF1					CAMK2A	HSPB1
				RNF19A	NTN4		MRPL14					DNAJB6	GNG12
				ANXA2P2	PSMA5		PDHA1					GAP43	PADI2
				CCDC102A	POP7		WDYHV1					ISCU	DDAH2
				MS4A6A	KIAA1644		EGR1					RPL19	PHGDH
				C4orf47	TCEAL8		SCAND1					SLC25A6	CSRP1
				HPS3	SNAPC5		CYB5R1					ARL6IP1	PGAM2
				UBTD1	PORCN		ATP6V1F					NUCKS1	PSAT1
				MYOF	MAPK8IP2		TRMT10B					PRKAR1B	GNA13
				ANXA2P1	TECTA		IFT22					RPS3	ADD3
				BCL2	EGR3		TRAPPC1					PTMA	ANXA5
				HEATR5A	HBG2		ATPIF1					TMA7	CAPNS1
				PARP9	OSCP1		POP5					RPL18A	LMNA
				SLC43A1	DUSP6		COA3					PPP3CA	FHL1
				CRB2	NDRG4		SCNM1					GAS7	DBI
				FYN	TRAF3		DUOX1					GABARAPL2	AK1
				TMEM176B	C1orf163		SOD1					SEPW1	PLCD1
				TBC1D1	KALRN		MRPL24					RPS27	BAG3
				PLTP	FBXO3		HMGN4					ATP6V1B2	CRYL1
				ZNF638	SLC16A14		ERP29					SQSTM1	EEF1A1
				C3orf38	PCDHA12		FUCA2					BEX1	CAPN2
				AUP1	FAM98C		BEX1					TOLLIP	MAOB
				PCF11	PCDHA5		LGALS1					NDRG4	HIST1H4A
				BAZ2B	RDH12		SPDYE5					EIF1	PBXIP1
				CCDC50	LRRC24		NPM3					NEFM	SEPT2
				AKAP8L	HPRT1		TAF9B					RNF187	ERLIN2
				SLC22A23	LPPR4		SDHAF3					TSPYL1	CAPG
				PDGFA	TSPYL5		POP7					SULT4A1	PAFAH1B3
				MPZL2	C13orf1		MRPL51					RNF115	GSTP1
				PHYHD1	KCNAB1		NPDC1					AES	HEPACAM
				EPHA2	SLC39A3		DNAJC30					RPLP1	DPYSL3
				ARHGAP17	UCHL5		COX4I1					RPS6	EZR
				EPHX1	TOMM20		CLDN16						C4B
				CHKA	HIGD1A		TMEM208						PGLS
				FXYD3	TXN		SLC25A45						FABP5
				FAM129B	CHCHD2		GADD45A						HIST1H2BM
				LAT2	GNAT1		BEX2						CAPS
				NINJ1	SNCA		IFIT3						ADH5
				PNP	NDUFA7		SFXN4						ALDH9A1
				ZC3HAV1	TMEM38A		PLA2G4A						TJP2
				FLJ20054	PRPS1		AC004381.6						MAPK3
				GPR4	EIF2S1		ENDOG						H2AFX
				SMG5	ATOH7		BOLA1						GJA1
				CDK2AP2	PMS2L11		DDRGK1						LTA4H
				MEIS2	DLAT		SNRNP25						UGP2
				PAXIP1	EID2		ACYP1						CLU
				RALGDS	LBH		MRPS16						ADIRF
				ACSL1	EMID2		ABRACL						S100B
				LEPRE1	PRMT6		TUBB2A						TKT
				AQP4	HSPC159		PCP4						RPS6KA2
				VTI1A	COX6CP4		TCTEX1D1						GYG1
				FCN3	FAM19A1		IDH2						PYGB
				ORAI1	PCDHA3		TCEAL5
				ARHGAP30	SLC27A4		RDH11						PGD
				C1QTNF5	ATG7		GCSH						IDH1
				PHF8	GRIA1		TMEM223						MTHFD1
				VEZF1	KCNIP4		NGFRAP1						VAT1
				MYH9	GNG2		NKPD1						GAPDH
				PER1	KCNK3		WDR54						ITGB1
				C16orf5	NOL4		SPAG8						ENO1
				NDRG1	STUB1		COA4						HSPB8
				FGF2	C1orf57		DUS3L						GSN
				AGTPBP1	STX1A		MED11						NPEPPS
				EGLN1	PCP4		SPDYE3						PKM
				UXT	XPO7		DMKN						HIST1H1E
				MED12	SFXN1		CHAC2						TPP1
				RHBDF1	TMEM150B		ITM2A						COTL1
				RNF135	AMN1		CHCHD5						ITPKB
				FMNL2	CCDC43		PHLDB2						PAICS
				STK4	LINGO1		COL9A3						IQGAP1
				TRAF7	ATP5B		BEX5						IMPA1
				S100A10	HTR5A		ZNF593						HSPB6
				LRRC8A	KCTD1		NCBP2-AS2						PEA15
				RXRA	PTPRN2		AKR1E2						ALAD
				CPM	CD200		MRPL36						PGM1
				SLC7A7	MARK1		CES4A						ESD
				SPECC1	CTXN1		PDZD11						H2AFV
				CCDC151	COX5A		NEDD9						MAPK1
				SEC61A1	GLT1D1		SCUBE3						FABP7
				HIATL1	SCRN3		BCO1						CSTB
				CASP4	CEP68		PDE6B						H1F0
				TRIP6	OCIAD1		TIMM10						CAP1
				GPC4	C9orf30		NEURL2						HP1BP3
				LIMK2	CHGB		CTD-2369P2.10						AKR1B1
				CARHSP1	TMOD2		HIPK4						NAGK
				LILRA2	MRPL15		HLA-DQB1						PARK7
				SLC15A3	GOLT1A		TIMP3						AQP4
				CPNE3	DCAF6		MYO1E						DTNA
				RSAD1	UBE2L6		NR4A1						SIRT2
				ZNF146	OR7G3		CD3EAP						HEBP2
				CBLB	PPP1R14C		TNFRSF18						C4A
				FANCE	TIMM10		DUSP6						GSTO1
				KCNN3	MRPL55		CBY3						SQSTM1
				ST6GALNAC3	CHMP4B		FBF1						LDHB
				C11orf30	RASSF5		IL18						VCP
				KATNA1	CCNYL1		HSPB3						CMBL
				IPW	MAPK10		SNCG						HNRNPH3
				CHST6	GSS		EPHX2						AKR7A2
				FBXO25	ATP5L		HSD11B1						HSPA1B
				FLJ23588	GOT1		ZFP37						BLVRB
				SAV1	LSM4		APOBEC4						PFN2
				BBS2	SARS		RBP5						PSME1
				SLC4A2	C1orf74		MSLNL						RTCB
				FLJ27365	LDB2		KCNH5						MLC1
				SLC1A5	C3orf26		GPATCH2						PHYHD1
				HDGF	CDCA5		NXPH2						GLO1
				BAG3	CDK5R1		RP11-701H24.9						CROCC
				C10orf54	RGS6		PDE8A						PLCD3
				IRAK3	MGST3		EML6						SMC1A
				RIMKLB	NDUFC2		GPI						UBA1
				SOCS4	PART1		RAB3IP						SORD
				MTA2	ATP5G3		TPK1						GNAS
				CSRP1	NIT1		COPG2						BBOX1
				ACIN1	COPS8		PPA1						CPNE3
				C1R	SORCS3		PLAGL1						DDAH1
				ELTD1	SRM		MAMDC2						GMPR
				HNRNPUL1	MRPS30		STMN2						SNTB1
				SELL	KIAA1279		TRMT112						DKK3
				H2AFJ	CHAF1B		CMC2						MTAP
				FAM89A	FAM49A		NDUFA4						SNRPD3
				ACAD11	UQCRC2		TCEAL4						FBXO2
				C10orf72	NDUFB1		SV2C						LHPP
				CDKN2C	TMEM59L		TRPC3						G6PD
				DVL2	COX5AP2		NDUFS3						GLOD4
				PRKCH	MDH1		EIF4E1B						SH3BGRL
				STAG1	AP3M2		LAMP5						CNN3
				AP3M1	MEF2C		GRIA2						GNPDA1
				DTX2	VDAC1		SLCO1C1						SCRN1
				RHOBTB3	TMEM155		PIP4K2A						GNA11
				CHD1	ZDHHC8		FRMD4A						AKR1A1
				RNASET2	ACTR10		BRINP2						BDH2
				SORBS1	ARHGAP20		PREX2						CPNE6
				MGAT1	LRFN2		ZNF423						SPP1
				B4GALT1	DUSP27		RALGAPA2						LGALS3
				FLJ12121	NRGN		JARID2						MOB1A
				PLEKHA7	CX3CL1		CABLES1						TUBB2B
				RFTN2	PCDHA11		CNTNAP2						PGM2
				ZRSR2	YPEL1		GRM3						NPC2
				UHRF1	NGFRAP1		MAP2K4						PLSCR4
				PLOD2	USMG5		SMURF2						HADHB
				ARHGEF10	ASCL5		SEPT11						ANKFY1
				C15orf28	DTX4		PEX5L						HNMT
				PLOD1	HOPX		IL1RAPL1						ADCYAP1R1
				C22orf9	FGF14		SF1						NAMPT
				DLC1	PHF14		FAM229B						FAH
				SYNC	SLC25A3		KCNIP4						TSPO
				ANKRD57	MLLT11		VSNL1						TJP1
				SFRS1	ATP5L2		LRRC7						HADHA
				TXNIP	DMXL2		DIO2						HIST2H3PS2
				GYPC	EBNA1BP2		RLBP1						GSTM2
				C5orf62	SPATA2L		RP11-156P1.2						BANF1
				DOCK6	SUMO2		HTATSF1						SRI
				SERTAD1	PTPRO		LDLRAD4						ATL3
				IFITM4P	PLEKHB2		SNX29						HDGF
				LRCH4	PSMG1		RAB11FIP4						SNTA1
				ADH1B	SYN2		SH3TC2						SEC14L2
				MT1E	MAST3		KCNH8						CD99
				STARD8	C12orf52		DAPK2						DARS
				ACADVL	DPCD		PIK3C2B						XRCC6
				SLC38A2	IDH3A		PALM2						SPTAN1
				DRAM1	NDUFB2		GARNL3						APP
				SFRS4	CFL1		ELOVL6						AKR1C3
				SRGN	DDX25		SEMA3B						PLXNB1
				IL1RAPL1	ENO3		SRGAP3						ARPC5
				GIMAP5	PAFAH1B1		AGPAT4						PHPT1
				GNG5	ROBO2		SLC5A11						HIST2H2AA4
				PDS5A	TAC3		PPP1R12B						MT2A
				LYAR	RBM24		GRIK4						H1FX
				MUTED	BSCL2		SLC13A3						CTSD
				CEP110	COMMD9		CCDC82						ABHD14B
				SPP1	FKBP1A		ITGA2						PTGR2
				WHSC2	DCTN2		CARNS1						FN3KRP
				RASL12	KCNQ2		DPF3						PSMB1
				C9orf167	KIAA0317		TESK2						MAP2K6
				PLA1A	CREG2		KCTD7						IMPDH2
				TNXB	GRIN1		TP53TG5						LMNB1
				IL27	NDUFA6		CHN1						EIF4A1
				PPP1R14BP1	TIMM8B		DYNC2LI1						FLNA
				RGL2	TMEM132D		ATG14						VCL
				TRPS1	LIN7B		SEC14L5						COL6A2
				KIF7	UBASH3B		MYO15B						OGN
				CDS2	CNRIP1		DPH7						ANXA2
				ITGB5	RAB11A		GALNT15						TAGLN
				PRELP	CHP		CCDC102B						PRELP
				STAT5A	NLK		GREB1L						PTRF
				FLJ40342	ATP6V1F		GRM7						COL1A2
				ZNF443	MOAP1		LDB3						COL14A1
				TH1L	POLR2K		ASCC2						BGN
				FLJ14107	ACP2		INTU						VIM
				PPAPDC1B	NDUFA4		SLC25A29						CAV1
				TNKS2	PCDH8		EML1						COL6A1
				ANGPT1	ACOT7		SNAI3						COL1A1
				FANCC	ATP6V1B2		SYT1						HSPG2
				KDELR2	GALNT13		SPARCL1						TPM2
				TRIP4	HINT1		KIAA0895L						ACTA2
				GRAMD1C	PTPN5		ARSI						COL6A3
				IGF2BP2	ARF1P1		DLGAP1						TLN1
				GMPR	TMEM132B		GPR137B						CALD1
				C16orf53	BEX1		RP11-403P17.5						LAMB2
				RBBP6	MAZ		GPM6A						EHD2
				TM9SF1	NDUFAB1		SNAPC1						MYH9
				CLEC18A	RAB14		TMEM178B						MYH11
				MED13	PPP2R1A		SNAP25						AHNAK
				RIG	SPHKAP		GNG3						ANXA1
				HSD17B4	MRTO4		NRGN						F13A1
				SOAT1	FAM162A		SH3GL2						LAMA5
				KDSR	PSMB7		CALY						MYL9
				SMC3	CMAS		TNIK						COL4A2
				LPIN1	ERLEC1		ATP13A4						NID1
				DDX39	COX8A		AFAP1						TAGLN2
				NIPSNAP3B	DTD1		FMNL3						COL4A1
				TRAF3IP2	LARGE		CACNA1D						LAMC1
				BBX	LOR		KCNIP1						S100A10
				PFAAP5	KCNV1		MCF2L2						TPM1
				VSIG4	STMN1		AHI1						MYL6
				HCLS1	UQCRFS1		SNX9						ANXA4
				MED28	BEX4		GPR158						CLIC1
				METTL7B	CDC42		SLC6A11						CRABP1
				ATM	DYNC1LI1		GALR1						TINAGL1
				IL15RA	MYB		IFIT1						COL18A1
				PHB	R3HDM1		LRRC75A						S100A11
				CCDC46	DOK6		GADD45B						LPP
				CAPZB	PCYOX1L		RAD51B						RRAS
				LEMD2	UBE2V2		RABGAP1L						TGM2
				TLCD2	CCDC87		SAT1						TNS1
				BDH2	MAGED1		RNF149						MYL12A
				TRIM22	MANSC1		TNFRSF1B						MYO1C
				PRPF4B	SPRYD3		ZC3HAV1						AGRN
				TJP1	HPCAL1		SAMD9L						ILK
				ARHGAP31	ARMC8		EPSTI1						BCAM
				DNAJC1	DLEU7		SYTL3						ASS1
				TAF3	UQCRC1		RORA						FERMT2
				TMCO4	FBXL16		TMEM2						EPHX1
				TNFRSF11B	GRIN2A		NAMPT						SORBS2
				DHRS3	PCDH19		NR4A2						PDLIM5
				CDK2	PTPRN								FBN1
				TTC31	SPCS1								C1QC
				C13orf15	ATP9A								SDPR
				CLK1	PTGFRN								RSU1
				TTC36	CD8A								AKR1C1
				FGFRL1	SPATA7								B2M
				MMRN2	SYT12								STOM
				PHF21A	TRPC3								ATP1B3
				CADM1	FAM84A								PTBP1
				C21orf62	KIFAP3								RPN1
				CFHR1	UBE2N								SELENBP1
				LCP1	JAZF1								EHD1
				APAF1	PRDX5								LIMS1
				PPP1R14B	SURF2								LCP1
				WAPAL	HNRPDP								PARVA
				WDR59	NME5								STAT3
				CSDA	PPCS								C1QB
				MAP3K6	TOMM70A								HTRA1
				NUMA1	ATP6V1D								MAP2
				NUP160	CCDC115								LASP1
				SQRDL	C1QL3								BASP1
				TIA1	CACNA1D								GAP43
				BHLHE23	GNAS								DMTN
				DUX4	SLIT1								SNCA
				PNPT1	TLN2								CTTN
				ZBTB20	DCAF11								MAP6
				ZFYVE26	PLD3								RTN1
				PPP2R1B	GPRASP2								PALM
				RPGR	HOMER2								OXR1
				VPS13D	NOVA1								TCEAL5
				CHDH	SMPD3								HN1
				RFX1	B3GALT2								RTN3
				ELK1	GLOD4								PRRT2
				PACSIN2	TMEM177								SYNPO
				TGFBR3	NECAB3								PKIA
				ZFHX3	C12orf43								SERBP1
				ZNF609	UNC13C								PITHD1
				EPHB4	DCTN3								ENSA
				MED23	C18orf21								STMN1
				MLKL	DNAJC18								SNCB
				DDAH2	ELMOD1								ABLIM2
				DDR1	CYCSP12								CHGB
				IL6ST	NDEL1								PPP1R2
				FNDC3B	OSBPL10								NRGN
				KRTAP5-1	PTPN3								SNCG
				PPP1R3B	SLITRK1								TAGLN3
				DDR2	TMEM17								MAP1A
				GPM6B	WHSC1								AAK1
				HDAC7	DHDDS								CLTB
				MT1P3	PPM1H								EIF4B
				MYD88	G3BP2								MARCKS
				SLC25A30	HTR7								ANK2
				CREB3L2	ATP6AP2								AKAP12
				HIST3H2BB	KIAA0258								COA6
				HMHA1	RS1								NEBL
				LARP7	ENO2								YWHAG
				ZRSR1	PEX11B								CRYM
				CFH	OXGR1								MAPRE3
				IGDCC4	KCNK1								STMN2
				CCDC93	ATF7IP2								CRIP2
				S100A11	POLR3K								YWHAB
				MTM1	RND1								COX17
				SFRS2IP	C1orf212								RTN4
				MAT2A	CNTNAP2								ALDOA
				MMEL1	UBE2M								CLTA
				GPR146	CASK								MAP4
				TRIM47	REEP1								DBNL
				RBMS2	APBB3								CCK
				ADORA3	EAF1								CD99L2
				SPEN	MRPS35								CPLX2
				CCDC69	RPP40								ARPP19
				SLC9A9	RARRES1								MAP1B
				YAP1	RNF187								EPB41L3
				ABHD4	GABRB3								PPP1R1B
				SLC39A1	RFC3								SERPINB6
				IL4R	PPP1R11								EFHD2
				RAB12	WNK2								PCP4L1
				PARP16	RNASEH2B								EEA1
				HIF1A	AKAP6								CNBP
				XKR8	ASNA1								MAP7D1
				EMX2	MED10								HNRNPU
				HKE2	WDR54								NCL
				TAF4	SNRNP25								HNRNPK
				MYOT	PKM2								HNRNPA2B1
				FAM38A	RQCD1								ILF3
				DST	TOR1A								SRSF2
				METTL7A	ZMIZ2								HNRNPR
				EHMT1	EXOC6								HMGB1
				FLJ23861	PANK3								HNRNPA3
				MAF1	AIG1								MATR3
				MCM3AP	HPCA								HNRNPD
				PRO1073	ITPA								HNRNPH2
				ARAF	TRIM66								KHSRP
				PSMG4	ATP5C1								RBMX
				PEAR1	CSGlcA-T								LMNB2
				WTAP	CSMD1								MECP2
				ANGPT2	NKIRAS1								HNRNPA1
				NEO1	SV2B								HNRNPM
				PECAM1	CACNB4								PSIP1
				EPM2AIP1	CSNK2A1								SRSF1
				GIMAP4	CALB1								DDX17
				PARD3	EIF4E								SFPQ
				PPAP2A	RAN								ERH
				NECAP2	GOLGB1								TMPO
				RAB20	FAM136B								NONO
				SBNO2	PCLO								HNRNPL
				CASP7	C1orf93								H2AFY
				ITGA5	DDHD2								DDX39B
				RP2	NAV3								HNRNPC
				ANKRD10	NDUFS4								XRCC5
				KANK2	PFKM								ANP32A
				CLK3	SYT1								SRSF7
				C1orf80	CYCSP33								SRSF3
				EPS8	EIF2B3								FUS
				PPP4R1	NTNG1								HDGFRP3
				PYGL	C14orf129								KHDRBS1
				SEC14L1	HNRNPA0								HNRNPUL2
				TMEM170A	KMO								HNRNPA0
				GRAMD3	SYNJ1								HNRNPAB
				SLA	LMBR1								SET
				PSIP1	NSF								PSPC1
				CTBP2	SLC25A4								CCAR2
				REV3L	SNAP25								TARDBP
				FZD7	ZMAT2								RPA1
				VCAN	CDK5
				IRS2	KCNJ3
				CIC	TSPYL1
				BCAT2	TUBB2A
				RAMP1	BCAS2
				SSH2	KIAA1715
				DDIT4L	CNTN4
				PLIN2	BECN1
				ZC3H12C	C5orf44
				C1orf144	EIF3K
				PPARA	UQCR11
				ANKRD49	CDC42SE2
				IRF2	MYOZ2
				FBXL11	PLCB1
				AEBP1	ZNF215
				SH3BP4	OCA2
				MT1H	SLC12A6
				STOM	SMYD3
				TMEM176A	TCEAL6
				HNRNPF	TMEM85
				KCNMB4	DNAJC19
				XPNPEP3	MYO5B
				LONRF3	IMMT
				LRP4	BRMS1L
				NACC2	AP3S1
				ANTXR2	ATP5A1
				C2orf67	EID1
				DENND4C	FKBP3
				RFX4	UQCRFSL1
				TP53INP1	GGCT
				ZBTB16	GRASP
				CAPN2	LCLAT1
				PTPN21	PGM2L1
				TEAD2	SCG5
				FYCO1	ENOPH1
				LRDD	AQP11
				ALPPL2	KCNG3
				TBL1X	PANK2
				TMX1	ATP1A3
				CFI	GABRA1
				GNG5ps	LMBRD2
				MT1JP	RNF11B
				CPT1B	TIMM23
				FBXL7	VPS29
				REEP4	ST3GAL5
				SGK1	ADCY2
				CEP350	KLHL35
				DCLRE1C	TARBP1
				DGCR6	CELF4
				PPP4R2	KLHDC3
				KIAA0934	RNF112
				C3orf19	ACTN2
				CRTC2	MAGEF1
				IFITM3	NNAT
				MTMR3	POLR3A
				NXN	SNRK
				IFITM2	NDUFS6
				FXYD5	PPP2R2C
				LTBR	STXBP5L
				MITD1	ZNHIT3
				HMG20B	ICA1
				SMO	LRRTM3
				CDA	SYTL2
				INPP5D	SLC4A1AP
				KIAA0494	TMEFF1
				LHFPL2	GSK3B
				CHST14	SYNCRIP
				NCOA1	TMEM208
				TNS1	C16orf80
				TUBB6	TUSC3
				RIN3	GABRA4
				THRAP2	HCN1
				SMOX	ISCA1
				NBPF15	HIPK4
				CEBPB	MTPN
				FOXO3A	EPHA3
				IFITM1	SLC30A9
				DGKG	ASPHD1
				HSPB1	C13orf37
				ASXL1	RAB3C
				KIAA1949	RHOV
				AAK1	SLC7A4
				ANXA5	GAPDHS
				INPPL1	CISD1
				IGF1R	DGKE
				SH3TC1	FGF12
				MAFF	CACNB2
				ABHD15	ELFN1
				TGFB2	ENSAP2
				STX2	FLJ36166
				ARID5B	HMGCS1
				AATF	MAGI1
				EEF1D	NUAK1
				ZDHHC3	KCNMB2
				ITGB8	C3orf14
				MKLN1	MRPS21P6
				MT1M	PHF17
				SUN2	CLEC4G
				PHKA2	RASGRP1
				TCIRG1	ARHGEF9
				DCAF12	SYNGR3
				MAVS	FEZ1
				PTAR1	HAR1A
				WDR6	KIAA0284
				PBX3	SPINT2
				TNFRSF1B	ATP8A2
				CLIC1	DRP2
				SEC11A	METTL10
				SIX5	KCNH5
				ANKFY1	MACROD2
				TTC7A	PSEN2
				C1orf66	CHCHD7
				RAB33B	FLJ46126
				NUP188	CD2BP2
				STXBP4	FBXL2
				CALD1	SAMD5
				SERTAD3	TPRG1L
				LSS	DPP10
				RELL1	PRR4
				MT2A	CDKN3
				ANKZF1	CNIH3
				C5orf51	DNM1L
				ITGB1	FOXG1
				LEPREL1	GRM8
				GSDMD	CCDC41
				LTBP3	SSBP3
				MAP3K8	TSNAX
				WWC3	C14orf2
				C2CD2	ZDHHC23
				GPSM3	GRAMD1B
				SSBP2	AP2M1
				FLJ10213	FAM122A
				FOXO1A	FLYWCH2
				SP110	RPGRIP1L
				SASH1	GALNT9
				TLR2	NRCAM
				C1orf217	TAGLN3
				IL17RB	NPTXR
				MTMR11	ADC
				CEBPD	CDK20
				HEATR2	STRAP
				SFRS12	TERF2IP
				DYNLT1	HACL1
				TYK2	FAM161B
				FAM181B	HECW2
				MGA	MFSD4
				ABL1	FAM40B
				SH3PXD2B	PAK3
				LEAP2	UQCRH
				MT1X	FLJ30672
				ZSCAN22	CDH13
				PTPN13	METAP1
				TSPO	BCAP29
				VASP	CRSP8
				DNA2	NDUFB6
				PHF2	PMM1
				MAPRE1	HMGN3
				AGFG2	PRKAR1A
				CD302	PACSIN1
				ZNF384	USP11
				TNPO1	C12orf32
				TMEM150A	CDC123
				ZNF395	CDS1
				NPC2	SMAP2
				TCL1B	STK32C
				TRAM1	ZNF25
				UBR5	ASTN1
				TOB1	TCEAL2
				CHSY1	CLTA
				MSN	ALDH1A3
				CD2AP	VTA1
				HSD11B2	ZNF697
				ID3	GOLGA8F
				MT2P1	C14orf79
				IKZF2	C18orf10
				IKBKB	SMARCA4
				GAB1	GPR158
				SAFB2	ARL9
				MACF1	DYNC1I1
				PLXNB1	FOXB2
				TAZ	SCAMP1
				HIF3A	PDHB
				RPS27L	TMEM163
				YES1	AKAP5
				CRYZL1	N4BP3
				ATL3	OAT
				PIGFP1	PAQR9
				TRIM56	SYT13
				RPS27	MORN3
				A4GALT	ASH2L
				ACTL6A	DGCR9
				ELOVL7	NDUFB10
				IL13RA1	NRG1
				NFATC2	SNURF
				STK3	TXNDC9
				ZNF652	STOML1
				SWAP70	CHRNA4
				PAN2	FAM81A
				MT1L	SYT5
				MALAT1	CPNE7
				SERPINB6	NGRN
				MCL1	RAB3A
				CFLAR	ST8SIA5
				NFATC3	MAGEH1
				IGF2R	NFS1
				LBR	GABRA5
				RAP1A	NBEA
				TEAD1	NRBP1
				ZNF217	TM6SF1
				USP3	FKBP1B
				GEM	MFN2
				ARAP1	TOX
				CLEC2B	DMRTC1
				ACTR1B	POLR3B
				FAM107A	STYK1
				ITSN2	C17orf108
				TRIM5	MRPS27
				POLA1	PARM1
				HVCN1	GALR1
				LRRC32	GLMN
				UNG	GRHL1
				C20orf54	PI4KAP2
				STAT3	TRIM36
				FLJ10357	TRIM37
				SSFA2	C16orf91
				SOS1	KHDRBS1
				RIN2	MRPL1
				CASC3	SERPINI1
				KHNYN	PKIB
				PPFIA1	GOT2
				PTPN2	PCDHB1
				ABCA1	TBCC
				LRP10	PPM1J
				NEK9	RAD18
				EMP3	CCDC85A
				NBPF11	PIP4K2B
				VPS13C	GUCY1B3
				BOC	IMMTP
				CARD6	YWHAB
				HAP1	KCNC2
				RAB13	FAM133A
				ATP6V0E1	MSTO1
				TGIF1	NDRG3
				ADIPOR2	NAA20
				MICA	HDGFRP3
				TEP1	PITPNM2
				TRIP10	RTN1
				RASSF8	SNX10
				THOC2	GABRG2
				RUFY3	CAMK2N2
				ZNF558	FOXP1
				PALLD	D4S234E
				TLN1	OIP5
				MBNL1	NDUFA12
				PGCP	RTF1
				ROM1	UBE2T
				EFNA4	RBP5
				GNG12	GABBR2
				CMTM3	PAP2D
				DDIT4	ZNF721
				FLJ43663	EML6
				MPST	LRRTM1
				NFIA	NDUFA5
				C1orf162	NEGR1
				C3orf63	TRAPPC9
				DBI	SUMO1
				INSR	LMO3
				RHOQ	PSMC1
				C20orf141	ANK3
				GABPA	NMT2
				CNOT2	GLIS3
				NFKB1	PCMT1
				TTC38	RAB5B
				RORA	ANKRD55
				SLC26A6	B3GALNT1
				LRRC1	DGKB
				S1PR3	DNAJC8P1
				HBP1	KIAA0090
				RAB7L1	LRRC49
				TPD52L1	NPTN
				WASF2	C14orf162
				SNAP23	NEFL
				CMTM6	MCM4
				CEP135	STX12
				CALML4	VSNL1
				PLEKHF1	ARPC1A
				NHLRC2	MCTS1
				SYTL4	ATP2B1
				TMEM216	NUDT18
				LEPR	C5orf40
				BAZ1A	MMD
				NFE2L2	TRUB1
				TAB2	DDB1
				PHF19	KIAA1045
				CASP6	CRHBP
				MOBKL2C	DOPEY2
				BTG1	OXCT1
				VAT1	NDUFA11
				SIPA1	CPNE4
				MOV10L1	PTP4A1
				DOK1	SCUBE1
				C10orf104	RCOR2
				ELF1	ZNF774
				PHF10	MRPL2
				PTBP1	RNMT
				TNFRSF1A	TMEM196
				TNIP2	VBP1
				PLCE1	CACNG1
				TOB2	GULP1
				CTDSP2	PARL
				MAPKAPK2	SLC4A10
				CHST3	STXBP5
				RBM17	LRRTM4
				FAM176B	PPIAP9
				PRKX	ZSCAN1
				GFAP	C5orf22
				DTNA	OR2T34
				RREB1	RFPL1
				SRGAP1	C20orf7
				UIMC1	COX6C
				NUPR1	FANCF
				RELA	BTBD10
				RHBDF2	C12orf29
				KTN1	CCNA1
				CBFB	CFC1
				ZFP36L1	OPCML
				C4A	HNRNPK
				ATP11C	DAK
				C4B	HCCS
				CD59	GUF1
				ITPRIPL2	YWHAH
				NEDD4	STAMBPL1
				IQGAP1	HS6ST2
				DSE	LRRC7
				C6orf145	PI4KA
				LATS2	TBC1D7
				HDAC1	MAP1B
				ERBB2IP	CAMSAP1
				TNFRSF10D	CHRFAM7A
				LCA5	ZNF707
				BCL6	CCNC
				SMAD4	IARS
				SLCO4A1	SNRPD1
				OSBPL11	STAR
				FOXO1	CISD3
				MXI1	TAF2GL
				GLT25D1	SC5DL
				ZCCHC6	WIPI2
				MAP3K3	FEN1
				FLJ21616	CSF2RB
				KDM5A	C16orf87
				GNA13	HTR2A
				MYST3	PAM
				RUFY1	FAM92A1
				STK38	FBXO31
				PRKD3	Magmas
				PNRC1	CACNA2D1
				SLC7A2	MAD2L1BP
				RAF1	ODZ2
				TNFRSF10B	PRKG2
				ANKRD36BP1	TOMM40L
				GNRH1	CIRBP
				C12orf35	TFPT
				PTTG1IP	BDH1
				KLF15	MED31
				BNIP2	LUZP2
				ARHGEF6	ZNF512
				CALCOCO2	DLX2
				PXN	RFK
				ATOH8	PITPNM3
				TRABD	UROS
				ZCCHC8	GPR176
				NFKBIA	MED19
				TBC1D2B	PFDN1
				ADAMTS2	PLK2
				ZNF438	DLGAP1
				FKBP5	ST6GALNAC5
				TMEM43	TPBG
				ITPKB	UCHL1
				AFF1	UGP2
					GOLGA6B
					PNMA1
					APOO
					ATP6V0E2
					TSR2
					C20orf103
					HMOX2
					TAF9
					PBX1
					ACAD9
					GPI
					PNMA6A
					TUBGCP5
					PRKCZ
					TMEM121
					ASB2
					AFG3L2
					C15orf17
					DAGLA
					FAM19A2
					ATP5F1
					YWHAG
					CNKSR2
					EIF4E2
					GRIN3A
					C8orf46
					OSBPL3
					HNRNPD
					SUMO3
					RAD51C
					MORN4
					PDHX
					PRPS2
					SERPINA6
					PITPNB
					C17orf100
					NPY5R
					PPFIA2
					COX7B
					WDR46
					ATP6V1H
					C6orf114
					HS6ST3
					MAP7D2
					SUCLA2
					SLC25A11
					UBXN6
					CDC27
					NMNAT2
					VAMP1
					WDR17
					ABHD11
					C9orf123
					LNX1
					ABHD12B
					AMDHD2
					HTR2C
					MAP2
					MED7
					PJA2
					F8A1
					MYCBP2
					VRK1
					PPP2CA
					KIRREL2
					NDUFA8
					C3orf57
					HSPA12A
					ACTR2
					FBXL17
					C16orf54
					SLC8A2
					AARSD1
					ACOT4
					SMS
					DPP8
					SYT11
					BPGM
					LRRC40
					MAPK8
					SUSD1
					COQ3
					UQCC
					GBAP1
					ALDOAP2
					AP3B2
					KIAA1239
					MOBKL3
					SRPK2
					DEPDC5
					HECTD2
					FAM188A
					PIH1D1
					TBC1D24
					ENSA
					RAB3GAP1
					NAF1
					HSAJ2425
					AUH
					CORO2A
					ENC1
					FRMPD4
					ANKRD20A5
					ARV1
					C6orf35
					C17orf96
					NRXN1
					CCDC85B
					PSMD7
					RCN2
					FAM20B
					PSMD8
					TRIM67
					PIM2
					FAM164A
					KTI12
					COX15
					SNCG
					TMEM183A
					C1orf204
					BLCAP
					ABAT
					ICAM3
					C3orf59
					MRPS18C
					CDK14
					TUBA4A
					CDH9
					INPP4A
					PEX3
					TACC2
					DRD5
					KCTD8
					LRPAP1
					MUC12
					PPM1L
					PEF1
					SLC8A1
					TMEM14A
					PSMD2
					COPS6
					ELMO2
					FHOD3
					CLSTN3
					CNTN6
					RGS7BP
					SLC25A6
					TMEM198
					TSPYL4
					DNMT3A
					GKN3P
					NAB2
					ARHGEF7
					C13orf18
					TRAP1
					TSFM
					UTP11L
					MRPS23
					ACSL4
					SCN2A
					ACOT8
					NELL1
					ASB8
					DLK2
					GABRG3
					SKP1
					ST3GAL3
					ASB6
					C8orf85
					NDUFB11
					SLC25A40
					VEZT
					GPATCH4
					HMGB3
					CS
					NAPG
					PTS
					WBP11
					C20orf191
					LCMT1
					NALCN
					SUB1P1
					THRAP3
					PPP4R4
					CIAO1
					ENDOG
					ANKRD54
					ATP1B1
					ATPAF1
					VLDLR
					CENTB2
					P2RX5
					CAPRIN1
					GLRA2
					SUPT4H1
					ACACA
					ACLY
					NAP1L2
					SMYD2
					NRG3
					RAB27B
					SPIN2B
					KIAA1524
					ARMCX4
					PID1
					SEC61A2
					KCNA1
					TRAF3IP1
					TUBA3C
					EIF6
					SEC63
					STAU2
					GPR27
					RAB40C
					ZFYVE20
					RTN3
					GNAL
					TSGA14
					EPB41L4B
					GLRB
					RNPS1
					HSPBP1
					FSTL4
					GPHN
					SLC2A3P1
					C12orf49
					NNT
					SPAG7
					TIMM17A
					DBC1
					LARP4B
					LONRF2
					NXPH3
					C17orf51
					CDH12
					KHDC1
					SHISA9
					TTC9
					ZMAT4
					TMEM203
					TRAPPC5
					EIF4H
					EIF4A2
					SDHAF1
					TCEA2
					DDX28
					SGPP2
					THRB
					RXFP1
					TM2D3
					C6orf168
					LRRC8B
					SYT16
					HECW1
					TMEM65
					UOX
					WDR61
					ATP1A1
					SUSD4
					NPM2
					FAM149A
					CHRNB2
					EIF4E3
					ARMCX5
					VPS26B
					UNC13A
					PDE1A
					FAM165B
					GLCE
					KLHDC9
					YTHDC2
					SLC25A25
					CALML3
					DYNLT3
					HNRNPUL2
					HOMER1
					BRF2
					RMND1
					CIDEA
					LRPPRC
					PPM1E
					ZFP64
					ANKRD19
					RNF128
					ADARB1
					NDUFV2
					TMEM232
					C1D
					C1orf128
					GABRB2
					SLC39A9
					PDCD2L
					PJA1
					KBTBD4
					C16orf45
					PLCL2
					NTM
					EXOSC6
					NRBF2
					TBCD
					TRIM17
					SNAP91
					SPTAN1
					ANKMY2
					STAT4
					COPS3
					CYP2E1
					FABP3P2
					PTRH1
					TSPAN13
					PRSS2
					RAB2A
					SLC35C1
					APEX1
					FAM49B
					LHX6
					TIRAP
					RBM3
					SLC30A5
					UBL4A
					DYNLL2
					NFU1
					FSTL5
					RASAL2
					NPPA
					BEST4
					STMN3
					FLJ45966
					HNRNPA3P1
					XKR4
					KCNB2
					MRPS7
					MYO5A
					ARL6
					HTRA2
					MSL1
					RPP14
					C15orf61
					CCDC34
					INPP5F
					KCNJ11
					POLR3F
					TUBG1
					EGR4
					SYT4
					DCC
					DHRS7B
					PRDM12
					RMND5B
					GALNT14
					NECAB2
					TIMM13
					KCNIP3
					SERTAD4
					SYNGR1
					TUBB3
					UBE2D2
					GPR21
					SHANK2
					TTPAL
					ADCY1
					DDX10
					F8
					C12orf24
					PRKACB
					SHPRH
					UROD
					GLYR1
					OAZ1
					RIT2
					NT5C3L
					PLAA
					SKAP2
					MXRA7
					HCG18
					ERP29
					ST8SIA3
					DUSP3
					CCNL2
					DNAJC8
					TMEM130
					USP10
					C22orf39
					MAGEE1
					POTEG
					HACE1
					MFSD6
					PENK
					C9orf91
					GLTPD2
					EBP
					MRPL54
					PDE6H
					ATXN3
					C19orf60
					OGFOD1
					GYPE
					OPA1
					PMS2L5
					RTN4RL1
					ANKRD30B
					SORCS1
					RELL2
					BASP1
					ZNF534
					B3GNT1
					FLJ42709
					KCTD16
					LYSMD2
					BCCIP
					EPS15
					MYT1L
					UBE2QL1
					FASTKD2
					MAGEL2
					MYEF2
					ARNT2
					ACBD6
					FIG4
					NDUFV3
					RALBP1
					CYTH3
					UBE2NL
					ASMTL
					FAR2
					CCDC91
					CLTC
					FAM86A
					GPX4
					CAMK1G
					SIDT1

## Sheet: overlapped genes
This table shows the overlapped genes between 14 previously published AD-related gene lists and AD upregulated/downregulated DEGs identified in our Visium datasets
Public Datasets	AD upregulated genes (1008 in total) in our Visium datasets	AD downregulated genes (14 in total) in our Visium datasets
Brokaw 2020 (human AD vs CT)_DOWN	CAMK2D; ACTB; RAC1; PPIA; YWHAZ	non-overlap
Brokaw 2020 (human AD vs CT)_UP	SPTBN1; MAP4K4; PCBP2	non-overlap
Piras (human AD vs CT)_DOWN	DNAJC6; PPP2R2C; CAMK2D; NDFIP1; FXYD6; SCN3B; ARF3; TUBA1B; SYT1	non-overlap
Piras (human AD vs CT)_UP	ITPKB; EFHD1; FAM107A; ANLN; RPS6; CD81; PLEKHB1	non-overlap
Zhang (human AD vs CT)_DOWN	RNF11; ENSA; MAP2; SYN2; TAGLN3; EIF4A2; PPP2R2C; UCHL1; SNCA; BASP1; NDFIP1; GRIA1; TSPYL1; RHBDD2; YWHAG; MTPN; YWHAZ; HNRNPK; GRIN1; PPP3CB; SNCG; SLIT1; RTN3; CFL1; SCN3B; TPI1; DDN; SPRYD3; SYT1	GAD1
Zhang (human AD vs CT)_UP	KIF1B; C1QA; C1QC; LAPTM5; YBX1; SORT1; PDE4DIP; S100A11; FCER1G; ITPKB; MAT2A; DBI; EFHD1; FAM107A; SPP1; ANXA5; RNF130; GJA1; SGK1; RNASET2; HSPB1; DPYSL2; CLU; NDRG1; DDIT4; CD81; NCAM1; SLC38A2; TMBIM6; PCBP2	non-overlap
Mathys (human AD vs CT)_DOWN	FBXO2; S100A6; RTN4; CHN1; GPM6A; PIP4K2A; SNCG; SYT1	GADD45B
Mathys (human AD vs CT)_UP	C1QC; ITPKB; KIF3C; DBI; BIN1; PTMA; CLDND1; QDPR; SPP1; SNCA; CAMK2D; CPE; EEF1A1; GJA1; ANLN; TSC22D4; DPYSL2; CA2; RPL30; NCS1; GRIN1; NKX6-2; CD81; APBB1; SLC38A2; TMBIM6	MTRNR2L8
Leng (human AD vs CT)_DOWN	ENSA; RPL31; SYN2; SPOCK1; SYNPO; TSPYL1; RHBDD2; MTPN; CLU; PPP2CB; NCS1; GRIN1; NSMF; TOLLIP; MAPK8IP1; NRXN2; PTMS; TUBA1B	MTRNR2L8
Leng (human AD vs CT)_UP	TMSB10; TF; CLDN11; SOD2; PIP4K2A; FTH1	non-overlap
Grubman (human AD vs CT)_DOWN	GPM6A	non-overlap
Grubman (human AD vs CT)_UP	ITPKB; BIN1; QDPR; SPP1; SLC38A2	non-overlap
Seyfried (human mix)	ENO1; FBXO2; C1QC; C1QB; HPCAL4; DNAJC6; ENSA; S100A11; ATP1A2; PEA15; ATP2B4; ITPKB; MAPRE3; RTN4; DBI; MAP2; SYN2; MAP4; CAMKV; TAGLN3; SPP1; SNCA; ANK2; CAMK2D; ANXA5; GPM6A; BASP1; SYNPO; GRIA1; EEF1A1; GJA1; HNRNPA2B1; HSPB1; YWHAG; AGAP3; PSD3; CLU; YWHAZ; LY6H; HNRNPK; STXBP1; DNM1; PPP3CB; SNCG; ADIRF; CTSD; DKK3; RTN3; NCAM1; FXYD6; SCN3B; GAPDH; MYL6; SYT1	S100B
PIG (human mix)	C1QA; C1QC; C1QB; LAPTM5; S100A6; CTSB; CLU; CTSD	non-overlap
OLIG (human mix)	BIN1; ERMN; EFHD1; MOBP; TF; APOD; ANLN; TSC22D4; NDRG1; SLC44A1; LPAR1; MYRF; PLEKHB1; CRYAB	non-overlap
Otero-Garcia (human AT8+ UP)	ATP1A2; ATP2B4; CDK18; ITPKB; TMSB10; MAT2A; MAP4K4; BIN1; ERMN; ITM2C; PTMA; SYN2; RPL32; MOBP; TF; CLSTN2; CLDN11; SCD5; SPP1; SNCA; CAMK2D; SLC1A3; CANX; HSPA1A; TSPYL1; GJA1; ANLN; GTF2I; PEG10; CLU; RPS6; NSMF; PFKP; SNCG; ADIRF; NKX6-2; TOLLIP; MYRF; FTH1; NCAM1; TUBA1B; FAIM2; SYT1	GAD1
DAM (mouse mix)	RPSA; SPP1; ANXA5; CTSB; RPLP2; CTSD; FTH1; TPI1	non-overlap
ARM (mouse mix)	RPL32; SPP1; ANXA5; CD74; EEF1A1; CTSB; CTSD; FTH1; GAPDH; TPI1	non-overlap
A1 astrocyte (mouse mix)	CHI3L1; HSPB1	non-overlap
WAM (mouse mix)	ENO1; C1QB; SH3BGRL3; LAPTM5; YBX1; FCER1G; RPL31; RPL37A; PTMA; RPL32; RPSA; SPP1; ANXA5; CD74; EEF1A1; SNX3; PPIA; CTSB; RPS6; RPLP2; FTH1; GAPDH; TPI1; ARF3; MYL6	non-overlap

## Sheet: Fisher exact test
This table shows the Fisher’s exact test results between 14 previously published AD-related gene lists with AD upregulated/downregulated DEGs identified in our Visium datasets. The elements in each cell indicate the number of overlapped genes, p-value, and adjusted p-value (Benjamini-Hochberg method).
Value in the cell means number of overlapped gene/p-value/p.adj (BH)
ID	AD UP	Control UP
Brokaw 2020 (human AD vs CT)_DOWN	5/0.0321/0.0642	0/1/1
Brokaw 2020 (human AD vs CT)_UP	3/0.0619/0.1237	0/1/1
Piras (human AD vs CT)_DOWN	9/8e-04/0.0017	0/1/1
Piras (human AD vs CT)_UP	7/0.0011/0.0022	0/1/1
Zhang (human AD vs CT)_DOWN	29/3e-04/6e-04	1/0.6532/0.6532
Zhang (human AD vs CT)_UP	30/0/0	0/1/1
Mathys (human AD vs CT)_DOWN	8/0.2847/0.3576	1/0.3576/0.3576
Mathys (human AD vs CT)_UP	26/0/0	1/0.1912/0.1912
Leng (human AD vs CT)_DOWN	18/0/0	1/0.1604/0.1604
Leng (human AD vs CT)_UP	6/0.0175/0.0349	0/1/1
Grubman (human AD vs CT)_DOWN	1/0.2428/0.4856	0/1/1
Grubman (human AD vs CT)_UP	5/1e-04/3e-04	0/1/1
Seyfried (human mix)	54/0/0	1/0.4067/0.4067
PIG (human mix)	8/0/0	0/1/1
OLIG (human mix)	14/0/0	0/1/1
Otero-Garcia (human AT8+ UP)	43/0/0	1/0.2682/0.2682
DAM (mouse mix)	8/0/0	0/1/1
ARM (mouse mix)	10/0/0	0/1/1
A1 astrocyte (mouse mix)	2/0.0735/0.147	0/1/1
WAM (mouse mix)	25/0/0	0/1/1
