# Supplementary material for: Spatially resolved transcriptomics reveals genes associated with the vulnerability of middle temporal gyrus in Alzheimer’s disease
Source: Acta Neuropathol Commun. 2022 Dec 21;10:188. doi: 10.1186/s40478-022-01494-6 (PMC9773466; doi:10.1186/s40478-022-01494-6)
Supplement: Supplementary file 8 — Additional file 8: Table S7: The AD upregulated DEGs found in our Visium SRT dataset by comparing gene expression in each layer between AD and CT, and the layer-specific AD upregulated DEGs by removing the duplicate genes among different cortical layers. [file 40478_2022_1494_MOESM8_ESM.xlsx]

## Sheet: AD upregulated DEG
This table presents upregulated DEGs by comparing gene expression in each layer between AD and CT. Column A indecates which layer that corresponding gene was identified. Column C to G represent p-values (p_val), average log fold-changes (cutoff, avg_log2FC > 0.25), as well as adjusted p-values (cutoff, p_val_adj < 0.05).
Layer	DEGs	p_val	avg_log2FC	pct.1	pct.2	p_val_adj
L1	SERPINA3	4.35226e-141	2.26951	0.812	0.625	9.75254e-137
L1	CHI3L1	2.55965e-289	1.95471	0.989	0.276	5.73567e-285
L1	HSPB1	3.71651e-165	1.31689	1	0.899	8.32795e-161
L1	SPP1	9.56408e-165	1.29351	1	0.806	2.14312e-160
L1	C1QB	7.88711e-152	1.28412	0.983	0.61	1.76734e-147
L1	SOD2	1.44905e-176	1.28177	1	0.707	3.24703e-172
L1	CRYAB	1.16863e-169	1.1181	1	0.986	2.61867e-165
L1	FTL	1.43083e-214	1.07032	1	1	3.20621e-210
L1	C1QA	5.30861e-113	1.04713	0.869	0.466	1.18955e-108
L1	HSP90AA1	7.70338e-202	1.00224	1	1	1.72617e-197
L1	HSPA1A	1.96099e-89	0.979218	0.892	0.633	4.3942e-85
L1	C3	1.06979e-122	0.97429	0.922	0.443	2.39718e-118
L1	NPTX1	8.51606e-145	0.957902	0.995	0.679	1.90828e-140
L1	NPTXR	3.06139e-120	0.95244	0.995	0.806	6.85997e-116
L1	ENC1	2.05794e-138	0.950082	1	0.975	4.61143e-134
L1	MT-CYB	5.11311e-208	0.944916	1	1	1.14574e-203
L1	SLC17A7	4.65817e-154	0.937592	1	0.942	1.0438e-149
L1	MT-ND3	2.03226e-199	0.916554	1	1	4.55389e-195
L1	THY1	1.80816e-151	0.894584	1	0.958	4.05173e-147
L1	APOD	6.19968e-119	0.893975	1	0.818	1.38923e-114
L1	NUPR1	6.06086e-76	0.877233	0.827	0.524	1.35812e-71
L1	MT-ND4	7.02812e-258	0.861621	1	1	1.57486e-253
L1	HOPX	5.97907e-112	0.861396	0.997	0.823	1.33979e-107
L1	SYN2	4.115e-115	0.857984	0.998	0.794	9.22089e-111
L1	HPCAL4	1.02205e-105	0.857145	0.967	0.57	2.29021e-101
L1	HSP90B1	7.25928e-89	0.846305	0.977	0.778	1.62666e-84
L1	SCN3B	1.21754e-102	0.834415	0.948	0.525	2.72826e-98
L1	PPDPF	2.74954e-75	0.83365	0.887	0.708	6.16118e-71
L1	SNCG	1.39261e-99	0.831731	0.972	0.571	3.12056e-95
L1	MT-ND4L	5.12763e-159	0.828928	1	0.999	1.149e-154
L1	VIM	2.93726e-88	0.821975	1	0.93	6.58181e-84
L1	MT-ATP6	1.52624e-178	0.821489	1	1	3.42001e-174
L1	SYNPO	2.14335e-110	0.816191	0.925	0.441	4.80281e-106
L1	PEA15	3.35792e-133	0.806838	1	0.99	7.52443e-129
L1	S100A10	8.4123e-37	0.793612	0.533	0.343	1.88503e-32
L1	MGST1	2.27256e-63	0.792464	0.859	0.589	5.09234e-59
L1	CHN1	6.62823e-133	0.774208	1	0.973	1.48525e-128
L1	CTXN1	2.4301e-90	0.77311	0.988	0.75	5.44537e-86
L1	TAGLN	2.81911e-13	0.772026	0.245	0.137	6.31707e-09
L1	OLFM1	7.56804e-124	0.771622	1	0.966	1.69585e-119
L1	HSPH1	1.10107e-80	0.761179	0.942	0.601	2.46728e-76
L1	SYP	3.12002e-98	0.752272	0.998	0.906	6.99134e-94
L1	MT-CO3	6.04232e-155	0.750083	1	1	1.35396e-150
L1	MAST3	9.43454e-92	0.744254	0.992	0.735	2.11409e-87
L1	CPLX2	2.95994e-106	0.743434	1	0.944	6.63264e-102
L1	MAPK1	6.36252e-85	0.738888	0.983	0.677	1.42571e-80
L1	LDHA	4.27156e-81	0.735918	0.994	0.734	9.57171e-77
L1	YWHAH	1.3207e-116	0.731942	1	0.992	2.95944e-112
L1	TPI1	1.40429e-111	0.727812	1	0.99	3.14672e-107
L1	HPCA	3.14009e-84	0.725864	0.863	0.427	7.03632e-80
L1	CALM3	2.00994e-134	0.722872	1	0.997	4.50388e-130
L1	LY6H	3.00901e-95	0.718564	0.995	0.829	6.7426e-91
L1	HSP90AB1	2.7719e-129	0.710764	1	0.997	6.21128e-125
L1	GAPDH	6.7077e-137	0.709756	1	1	1.50306e-132
L1	CTSB	4.30632e-81	0.708379	1	0.904	9.64961e-77
L1	CHI3L2	2.99689e-63	0.706839	0.295	0.05	6.71542e-59
L1	BAIAP3	2.62343e-82	0.704847	0.908	0.47	5.87859e-78
L1	APOC1	7.06212e-55	0.704148	0.662	0.359	1.58248e-50
L1	MAP2K1	1.9242e-84	0.70254	0.92	0.491	4.31174e-80
L1	CAMK2D	3.98211e-80	0.699631	0.716	0.295	8.92312e-76
L1	NRGN	5.17609e-126	0.693776	1	0.995	1.15986e-121
L1	S100A6	7.16777e-68	0.692654	0.988	0.793	1.60615e-63
L1	FKBP1A	3.01168e-77	0.687923	0.953	0.57	6.74857e-73
L1	CALR	1.57376e-55	0.687434	0.9	0.681	3.52649e-51
L1	HLA-B	2.97112e-60	0.687338	0.98	0.731	6.6577e-56
L1	C1QC	1.90488e-48	0.680651	0.797	0.502	4.26844e-44
L1	APOE	2.10602e-104	0.678991	1	0.997	4.71918e-100
L1	PSD3	2.78896e-76	0.677623	0.973	0.64	6.2495e-72
L1	QDPR	4.27776e-53	0.673614	0.97	0.718	9.58561e-49
L1	MAP1A	6.2268e-91	0.673304	1	0.935	1.3953e-86
L1	CCDC92	1.51567e-79	0.672297	0.9	0.463	3.39631e-75
L1	CD74	4.69231e-64	0.669669	0.994	0.818	1.05145e-59
L1	GJA1	2.91567e-75	0.669257	0.997	0.923	6.53342e-71
L1	BAIAP2	1.52104e-77	0.668566	0.828	0.41	3.40834e-73
L1	SYN1	6.98627e-86	0.668221	0.998	0.89	1.56548e-81
L1	LAMP5	2.25744e-51	0.663791	0.733	0.442	5.05846e-47
L1	TUBA1A	1.25847e-80	0.661085	1	0.993	2.81998e-76
L1	ADIRF	8.95912e-69	0.659593	0.998	0.825	2.00756e-64
L1	AUXG01000058.1	5.78155e-86	0.65904	0.884	0.405	1.29553e-81
L1	PTK2B	9.13182e-73	0.658913	0.93	0.556	2.04626e-68
L1	MRTFB	1.7051e-79	0.651632	0.9	0.453	3.82079e-75
L1	APLP1	3.93296e-79	0.651132	1	0.927	8.81297e-75
L1	NSF	1.1592e-77	0.651117	0.992	0.818	2.59754e-73
L1	DDN	1.56221e-54	0.64948	0.923	0.665	3.50059e-50
L1	AK5	2.089e-70	0.649364	0.977	0.616	4.68102e-66
L1	NRXN2	2.34003e-65	0.649211	0.77	0.404	5.24354e-61
L1	PAK1	1.53371e-63	0.648837	0.85	0.512	3.43674e-59
L1	DDIT4	3.93582e-36	0.648513	0.448	0.239	8.81938e-32
L1	NEFL	7.00193e-87	0.645105	1	0.91	1.56899e-82
L1	RUNDC3A	1.01661e-66	0.644547	0.98	0.771	2.27803e-62
L1	UCHL1	2.86313e-108	0.640379	1	0.999	6.41569e-104
L1	SNCA	6.38821e-67	0.63918	0.986	0.7	1.43147e-62
L1	FAM107A	1.37015e-115	0.638766	1	0.999	3.07024e-111
L1	C1QTNF4	2.41263e-66	0.636908	0.892	0.531	5.40622e-62
L1	FAIM2	8.45911e-88	0.632461	0.997	0.921	1.89552e-83
L1	MT-ND5	8.73704e-149	0.632217	1	1	1.9578e-144
L1	FBXW7	1.50706e-66	0.631028	0.767	0.373	3.37702e-62
L1	MT-CO2	1.10524e-167	0.628924	1	1	2.47662e-163
L1	LINGO1	9.55006e-68	0.627604	0.717	0.323	2.13998e-63
L1	MAPRE2	4.05107e-74	0.627491	0.927	0.524	9.07763e-70
L1	CTSD	3.15272e-77	0.624741	0.995	0.907	7.06461e-73
L1	ATP2B1	1.21671e-65	0.622686	0.956	0.615	2.7264e-61
L1	DBI	3.53484e-69	0.622588	1	0.964	7.92088e-65
L1	CNIH2	1.8164e-56	0.621501	0.667	0.333	4.0702e-52
L1	MAOB	1.64826e-38	0.621136	0.614	0.392	3.69343e-34
L1	PGRMC1	5.61908e-67	0.620701	0.958	0.611	1.25912e-62
L1	MYL6	1.11509e-68	0.620663	0.997	0.942	2.49868e-64
L1	APP	5.8686e-90	0.618291	1	0.954	1.31504e-85
L1	DNAJA4	9.92249e-53	0.617077	0.647	0.332	2.22343e-48
L1	PMP2	9.32199e-56	0.615933	0.956	0.64	2.08887e-51
L1	ELK1	3.41881e-51	0.613992	0.584	0.278	7.66087e-47
L1	DNAJA1	1.4439e-62	0.613077	0.981	0.667	3.23549e-58
L1	TAGLN3	2.40942e-63	0.612068	0.977	0.773	5.39904e-59
L1	PHYHIP	9.66048e-84	0.611575	0.998	0.95	2.16472e-79
L1	GAP43	1.31032e-65	0.60951	0.98	0.705	2.93616e-61
L1	ZBTB18	5.83648e-69	0.609132	0.767	0.363	1.30784e-64
L1	FRRS1L	9.0166e-57	0.608536	0.764	0.434	2.02044e-52
L1	ACTB	2.10092e-122	0.60851	1	1	4.70774e-118
L1	TMEM59L	2.34102e-75	0.607567	0.995	0.933	5.24575e-71
L1	MTURN	2.83115e-68	0.607055	1	0.908	6.34404e-64
L1	TMSB4X	1.3967e-116	0.606995	1	1	3.12972e-112
L1	ATP2B4	5.64509e-58	0.606245	0.938	0.58	1.26495e-53
L1	SV2B	9.3115e-67	0.60527	0.934	0.562	2.08652e-62
L1	YWHAZ	1.05049e-81	0.604969	1	0.972	2.35394e-77
L1	GFAP	2.23209e-79	0.603527	1	1	5.00166e-75
L1	PPP3CB	1.36563e-57	0.602135	0.959	0.664	3.0601e-53
L1	DNAJB1	2.56306e-45	0.601771	0.673	0.395	5.7433e-41
L1	ARPP19	1.99855e-78	0.601377	1	0.962	4.47835e-74
L1	DNAJB2	1.81002e-65	0.599504	0.93	0.559	4.05589e-61
L1	MAP2	4.995e-79	0.592939	1	0.955	1.11928e-74
L1	MT-CO1	9.5993e-114	0.592717	1	1	2.15101e-109
L1	CACYBP	3.58256e-63	0.592107	0.903	0.512	8.02779e-59
L1	DNM1	4.47906e-81	0.591346	1	0.983	1.00367e-76
L1	NECAB1	2.08279e-70	0.590906	0.869	0.44	4.66713e-66
L1	BSN	4.49535e-64	0.590696	0.891	0.483	1.00732e-59
L1	EDIL3	1.51865e-59	0.590247	0.811	0.442	3.40299e-55
L1	C1orf115	2.0088e-59	0.589061	0.659	0.291	4.50132e-55
L1	MTPN	9.67501e-60	0.588636	0.963	0.599	2.16798e-55
L1	SEPTIN3	7.03768e-57	0.5881	0.992	0.816	1.577e-52
L1	SNX3	1.67922e-57	0.587994	0.994	0.791	3.76279e-53
L1	ATP6V1H	1.60913e-59	0.587486	0.955	0.621	3.60574e-55
L1	FCGBP	1.89369e-47	0.586724	0.291	0.071	4.24338e-43
L1	DTNA	5.69552e-49	0.586324	0.992	0.86	1.27625e-44
L1	CLU	4.62918e-120	0.583436	1	1	1.03731e-115
L1	IDS	6.75547e-110	0.581316	1	0.999	1.51377e-105
L1	SEC11C	5.96784e-43	0.580075	0.795	0.562	1.33727e-38
L1	CAP2	1.37766e-57	0.579353	0.662	0.31	3.08707e-53
L1	SNAP25	2.91513e-107	0.579079	1	0.999	6.53223e-103
L1	GNAO1	4.18784e-53	0.578537	0.978	0.719	9.38412e-49
L1	PDE2A	5.03855e-57	0.577275	0.8	0.432	1.12904e-52
L1	YWHAG	2.11958e-81	0.576977	1	0.984	4.74956e-77
L1	MAPRE3	2.1244e-57	0.576697	0.919	0.568	4.76036e-53
L1	PTGES3	4.14208e-58	0.576601	0.991	0.749	9.28157e-54
L1	UBA52	5.71326e-73	0.57398	1	0.973	1.28023e-68
L1	STX1A	2.57849e-57	0.571939	0.716	0.347	5.77788e-53
L1	TYRO3	1.04453e-56	0.571182	0.767	0.401	2.34059e-52
L1	ENSA	7.17094e-56	0.571166	0.864	0.506	1.60686e-51
L1	NUDT4	2.74409e-48	0.569581	0.637	0.331	6.14896e-44
L1	GNG2	1.69167e-45	0.56861	0.688	0.387	3.79069e-41
L1	PFKP	6.40946e-46	0.567713	0.909	0.61	1.43623e-41
L1	HSPE1	8.15201e-52	0.56647	0.967	0.688	1.8267e-47
L1	TUBB4A	1.46495e-63	0.566446	0.995	0.881	3.28266e-59
L1	SQSTM1	2.5091e-54	0.565442	0.98	0.705	5.6224e-50
L1	RAB6B	3.81941e-64	0.565076	0.998	0.883	8.55853e-60
L1	MT-ND1	9.42449e-134	0.563701	1	1	2.11184e-129
L1	DKK3	2.96384e-90	0.563422	1	0.996	6.64136e-86
L1	BSG	1.88158e-67	0.561964	0.998	0.954	4.21625e-63
L1	PRKCG	2.50202e-47	0.561223	0.636	0.319	5.60652e-43
L1	TSPYL4	2.5245e-59	0.560231	0.792	0.417	5.6569e-55
L1	PTMS	2.48359e-51	0.556625	0.989	0.797	5.56524e-47
L1	TSPAN3	5.14087e-58	0.556428	0.998	0.895	1.15197e-53
L1	TBCB	1.99093e-53	0.554295	0.914	0.586	4.46128e-49
L1	SLC25A23	7.16825e-52	0.553036	0.906	0.566	1.60626e-47
L1	IGFBP7	2.79579e-46	0.552571	0.955	0.683	6.26481e-42
L1	MBOAT7	3.27123e-57	0.552041	0.919	0.538	7.33018e-53
L1	ST8SIA3	5.12898e-50	0.551914	0.741	0.401	1.1493e-45
L1	ARHGDIG	2.82471e-64	0.551487	0.9	0.496	6.32961e-60
L1	PKM	1.32434e-76	0.551411	1	0.99	2.96759e-72
L1	GDA	1.22975e-45	0.550373	0.603	0.312	2.75563e-41
L1	RHBDD2	3.61285e-56	0.550301	0.994	0.831	8.09567e-52
L1	PIP4K2B	1.13883e-52	0.549	0.925	0.561	2.55188e-48
L1	MT-ND2	1.56507e-113	0.548696	1	1	3.50702e-109
L1	SH3BGRL3	3.48328e-49	0.548486	0.955	0.652	7.80532e-45
L1	DNAJC6	1.34863e-59	0.548224	0.928	0.535	3.02202e-55
L1	SYNGR1	8.6115e-57	0.547839	0.9	0.529	1.92967e-52
L1	NAPB	2.29173e-61	0.546811	0.995	0.898	5.13532e-57
L1	KIAA0930	1.42473e-47	0.546665	0.897	0.573	3.19254e-43
L1	CNKSR2	7.00121e-46	0.546552	0.616	0.316	1.56883e-41
L1	RGS4	4.39542e-52	0.546401	0.934	0.608	9.84926e-48
L1	NEFM	2.56039e-55	0.545697	0.956	0.613	5.73731e-51
L1	TSPYL1	1.02775e-57	0.545257	1	0.918	2.30299e-53
L1	TUBB2B	1.62216e-42	0.544951	0.942	0.9	3.63494e-38
L1	ATP6V1C1	2.87453e-49	0.544926	0.756	0.433	6.44124e-45
L1	PPP2R2C	9.66035e-59	0.544875	0.887	0.5	2.16469e-54
L1	RTN3	3.98835e-73	0.542544	1	0.992	8.9371e-69
L1	NORAD	7.80971e-64	0.5403	0.997	0.966	1.75e-59
L1	PRKAR1B	2.73089e-61	0.538677	0.995	0.912	6.11938e-57
L1	UBB	1.54862e-98	0.537798	1	1	3.47015e-94
L1	MT2A	2.8581e-50	0.537075	1	0.998	6.40444e-46
L1	PLD3	1.58294e-57	0.536822	0.995	0.906	3.54704e-53
L1	PRRT2	3.59557e-46	0.535116	0.661	0.356	8.05695e-42
L1	MEG3	1.99128e-66	0.534365	0.997	0.964	4.46205e-62
L1	CHST1	3.43165e-55	0.533998	0.789	0.422	7.68963e-51
L1	PSD	6.08175e-48	0.533321	0.997	0.834	1.3628e-43
L1	RTN4	2.88923e-80	0.532657	1	0.989	6.47419e-76
L1	HSPD1	7.99198e-45	0.531605	0.828	0.524	1.79084e-40
L1	ANK2	1.34023e-49	0.530621	1	0.863	3.00319e-45
L1	DOC2A	2.39008e-49	0.530404	0.706	0.371	5.3557e-45
L1	C9orf16	2.74082e-47	0.530198	0.991	0.838	6.14163e-43
L1	S100A11	1.75246e-24	0.529445	0.477	0.31	3.92691e-20
L1	TTC9B	1.7062e-51	0.528278	0.794	0.429	3.82325e-47
L1	CAMK2B	6.35804e-48	0.526936	0.964	0.746	1.42471e-43
L1	SERINC3	4.79253e-49	0.526822	0.952	0.657	1.07391e-44
L1	KCNAB2	8.77224e-47	0.52668	0.972	0.732	1.96568e-42
L1	TMEM30A	2.53769e-50	0.526173	0.85	0.52	5.68646e-46
L1	CADM3	1.22889e-52	0.524953	0.88	0.54	2.75369e-48
L1	SCD5	5.04044e-51	0.52461	0.997	0.871	1.12946e-46
L1	TOLLIP	2.99268e-49	0.524475	0.95	0.623	6.70601e-45
L1	SLC8A2	1.18018e-36	0.524036	0.555	0.306	2.64454e-32
L1	SPRYD3	3.24288e-45	0.523354	0.9	0.573	7.26665e-41
L1	RUFY3	2.9047e-50	0.52243	0.806	0.445	6.50885e-46
L1	MYO5A	6.30881e-46	0.522022	0.831	0.502	1.41368e-41
L1	MIF	8.73712e-68	0.521978	1	0.99	1.95781e-63
L1	BASP1	3.7889e-61	0.52164	0.997	0.908	8.49017e-57
L1	SNAP91	1.86868e-53	0.519903	0.873	0.51	4.18735e-49
L1	MTCH1	4.96482e-56	0.519259	1	0.967	1.11252e-51
L1	RPS2	1.30269e-57	0.518826	0.998	0.973	2.91908e-53
L1	YWHAB	4.10985e-52	0.518098	0.997	0.905	9.20935e-48
L1	OGA	9.9534e-49	0.517848	0.892	0.571	2.23036e-44
L1	LONRF2	1.36685e-45	0.517509	0.836	0.5	3.06284e-41
L1	SH3GL2	2.77576e-49	0.517264	0.961	0.657	6.21993e-45
L1	HSPA5	8.5747e-31	0.517051	0.811	0.621	1.92142e-26
L1	GDI1	1.25564e-63	0.516489	1	0.95	2.81363e-59
L1	CALM1	1.71601e-111	0.514928	1	1	3.84524e-107
L1	NAPA	1.08235e-48	0.51486	0.884	0.558	2.42532e-44
L1	KCNQ2	3.46687e-41	0.513923	0.714	0.411	7.76857e-37
L1	ARF3	2.38261e-52	0.513041	0.995	0.894	5.33896e-48
L1	TPPP	5.66051e-42	0.512903	0.963	0.692	1.26841e-37
L1	APBB1	1.73455e-51	0.511685	0.988	0.878	3.88679e-47
L1	DYNLRB1	5.33021e-46	0.511244	0.978	0.771	1.19439e-41
L1	KIF5C	2.19493e-45	0.511013	0.975	0.696	4.91841e-41
L1	SERPINI1	4.00523e-44	0.510649	0.984	0.794	8.97491e-40
L1	RPL27A	5.67707e-45	0.510134	0.998	0.94	1.27212e-40
L1	NCS1	5.4452e-44	0.508376	0.997	0.848	1.22016e-39
L1	RANGAP1	3.05818e-47	0.508265	0.845	0.509	6.85277e-43
L1	NPTN	5.58008e-49	0.507944	0.988	0.801	1.25038e-44
L1	AMPH	1.03887e-51	0.506734	0.822	0.45	2.3279e-47
L1	OAZ1	9.39377e-63	0.50664	1	0.982	2.10496e-58
L1	SOWAHA	8.28228e-32	0.505789	0.706	0.5	1.85589e-27
L1	RPL39	2.50089e-66	0.505481	1	0.99	5.604e-62
L1	TMSB10	3.30442e-98	0.504196	1	1	7.40455e-94
L1	ATP9A	8.36637e-43	0.503908	0.972	0.743	1.87474e-38
L1	KIF3C	9.06474e-43	0.503032	0.986	0.82	2.03123e-38
L1	PTPA	2.23326e-48	0.502614	0.847	0.509	5.00428e-44
L1	PPP3R1	4.13511e-47	0.502146	0.723	0.394	9.26595e-43
L1	RTN1	2.54872e-67	0.50129	0.998	0.988	5.71118e-63
L1	HSPA8	7.63649e-53	0.499138	1	0.996	1.71118e-48
L1	GUCY1B1	1.46948e-43	0.49884	0.816	0.484	3.2928e-39
L1	CAMKV	3.04453e-46	0.498443	0.905	0.578	6.82218e-42
L1	TUBA1B	6.4459e-94	0.497974	1	1	1.4444e-89
L1	FTH1	3.37557e-138	0.497937	1	1	7.56398e-134
L1	GABRA5	4.91183e-28	0.497382	0.336	0.153	1.10064e-23
L1	CDK5R1	3.56225e-51	0.497085	0.891	0.517	7.98229e-47
L1	SPOCK1	4.25339e-43	0.496713	0.922	0.618	9.53099e-39
L1	SIRPA	2.55237e-44	0.496678	0.988	0.789	5.71936e-40
L1	CANX	2.73104e-43	0.495956	0.989	0.86	6.11971e-39
L1	FXYD7	3.8457e-46	0.495797	0.92	0.599	8.61744e-42
L1	KIAA0513	9.70501e-48	0.49576	0.861	0.521	2.1747e-43
L1	TMBIM1	7.40026e-25	0.495316	0.622	0.454	1.65825e-20
L1	BNIP3	8.07181e-43	0.495209	0.863	0.554	1.80873e-38
L1	BCAP31	1.29193e-44	0.495183	0.816	0.502	2.89496e-40
L1	CFL1	5.30925e-72	0.493903	1	0.995	1.1897e-67
L1	PRNP	4.91337e-62	0.493834	1	0.994	1.10099e-57
L1	RAP1GAP	7.32072e-47	0.493745	0.78	0.431	1.64043e-42
L1	VDAC1	2.82493e-44	0.493225	0.891	0.573	6.33011e-40
L1	WASF1	5.4572e-46	0.492112	0.791	0.457	1.22285e-41
L1	PKIA	1.4531e-45	0.49148	0.808	0.49	3.2561e-41
L1	PIN1	4.64028e-44	0.491409	0.986	0.754	1.03979e-39
L1	ARL8B	2.61643e-37	0.491037	0.713	0.427	5.86291e-33
L1	GPM6A	1.48415e-80	0.489948	1	0.999	3.32569e-76
L1	ADGRG1	6.71039e-40	0.489773	0.928	0.64	1.50367e-35
L1	DHCR24	5.30811e-42	0.489724	0.739	0.423	1.18944e-37
L1	NSG2	2.19226e-39	0.488895	0.883	0.597	4.91242e-35
L1	BLCAP	1.43545e-40	0.488622	0.859	0.559	3.21656e-36
L1	STMN3	6.55066e-44	0.487741	0.995	0.879	1.46787e-39
L1	HSPA12A	2.95709e-37	0.487642	0.667	0.404	6.62625e-33
L1	NELL2	1.32013e-44	0.487465	0.927	0.608	2.95816e-40
L1	PTPRZ1	9.7881e-32	0.48717	0.841	0.599	2.19332e-27
L1	MAPT	2.41992e-48	0.486651	0.886	0.53	5.42257e-44
L1	DNAJC5	2.88429e-41	0.486376	0.783	0.478	6.46312e-37
L1	KIAA1549L	3.86088e-42	0.484965	0.673	0.374	8.65146e-38
L1	VXN	3.06043e-40	0.484724	0.698	0.396	6.8578e-36
L1	EEF1A2	7.21034e-51	0.484568	0.994	0.926	1.61569e-46
L1	CREG2	1.97816e-45	0.484469	0.886	0.544	4.43266e-41
L1	RTL8C	5.58567e-43	0.484257	0.988	0.829	1.25164e-38
L1	RBFOX1	3.44933e-42	0.483964	0.742	0.416	7.72925e-38
L1	CLTB	6.20943e-41	0.483804	0.909	0.615	1.39141e-36
L1	ATP6V1B2	1.44524e-42	0.483183	0.945	0.663	3.23848e-38
L1	NUDC	7.75599e-37	0.483064	0.817	0.535	1.73796e-32
L1	C19orf53	2.24309e-34	0.482591	0.787	0.518	5.02631e-30
L1	ATP6V0C	3.24125e-64	0.482228	1	0.994	7.26299e-60
L1	STMN4	4.26006e-43	0.481316	0.881	0.539	9.54595e-39
L1	SERF2	7.01919e-59	0.480518	1	0.992	1.57286e-54
L1	KLC1	9.57602e-56	0.47917	1	0.955	2.14579e-51
L1	MBP	8.43094e-58	0.478661	1	0.997	1.8892e-53
L1	AIF1	4.26097e-18	0.47866	0.411	0.279	9.54799e-14
L1	UBA1	2.29173e-40	0.478656	0.895	0.588	5.13532e-36
L1	MAPK3	2.36139e-42	0.478401	0.908	0.62	5.2914e-38
L1	NDRG4	1.57892e-47	0.478158	0.994	0.872	3.53804e-43
L1	EHD3	1.08331e-34	0.477465	0.645	0.373	2.42747e-30
L1	RAMP1	1.47427e-36	0.476806	0.873	0.624	3.30355e-32
L1	CSTB	1.5876e-37	0.47669	0.894	0.6	3.55749e-33
L1	CDIP1	1.15542e-40	0.476589	0.972	0.719	2.58906e-36
L1	PLP1	2.39464e-33	0.476463	0.998	0.979	5.36591e-29
L1	SOD1	1.29832e-56	0.476284	1	0.982	2.90928e-52
L1	NEUROD2	9.91368e-28	0.476258	0.361	0.166	2.22146e-23
L1	SREBF2	5.49261e-41	0.47455	0.906	0.603	1.23078e-36
L1	MT-ATP8	3.42529e-56	0.474306	1	0.992	7.67539e-52
L1	RPL31	1.7292e-63	0.474274	1	1	3.87478e-59
L1	SV2A	1.28435e-42	0.473625	0.931	0.63	2.87798e-38
L1	CA11	6.15427e-38	0.472923	0.947	0.669	1.37905e-33
L1	ATCAY	1.70711e-32	0.472898	0.627	0.38	3.82528e-28
L1	CALM2	1.00909e-74	0.472456	1	0.999	2.26116e-70
L1	B2M	6.8725e-44	0.471922	0.998	0.981	1.53999e-39
L1	WSB2	1.41202e-35	0.47191	0.731	0.454	3.16405e-31
L1	RPSA	2.46583e-48	0.471905	0.998	0.974	5.52543e-44
L1	TMEM132A	1.9484e-37	0.470974	0.741	0.455	4.36598e-33
L1	ATP6V1E1	1.17208e-37	0.470837	0.988	0.83	2.6264e-33
L1	PGK1	3.0894e-40	0.469888	0.986	0.862	6.92273e-36
L1	CPNE6	3.0074e-29	0.469878	0.561	0.335	6.73898e-25
L1	RPS19	3.88303e-64	0.469733	1	0.997	8.70109e-60
L1	PFN1	1.89753e-31	0.469644	0.952	0.693	4.25198e-27
L1	HNRNPK	6.44942e-33	0.469097	0.983	0.808	1.44519e-28
L1	CHD5	2.055e-32	0.468776	0.684	0.43	4.60484e-28
L1	KIF1A	1.70003e-48	0.468447	0.998	0.947	3.80943e-44
L1	TMEM130	5.26926e-37	0.468027	0.97	0.778	1.18074e-32
L1	PPP3CA	6.06749e-44	0.467606	0.988	0.838	1.3596e-39
L1	SORT1	2.01669e-36	0.467587	0.973	0.747	4.519e-32
L1	SYT1	1.28092e-57	0.465818	0.998	0.987	2.87029e-53
L1	SULT4A1	2.32446e-41	0.465338	0.887	0.563	5.20865e-37
L1	SYT4	1.10565e-40	0.465218	0.787	0.471	2.47754e-36
L1	SUB1	6.01855e-37	0.4644	0.967	0.701	1.34864e-32
L1	PRRT1	3.01719e-34	0.464375	0.655	0.392	6.76092e-30
L1	DPP6	5.20365e-36	0.463735	0.811	0.517	1.16603e-31
L1	ARL2	6.93924e-39	0.463473	0.855	0.543	1.55495e-34
L1	EPDR1	2.08925e-32	0.462798	0.537	0.297	4.6816e-28
L1	MAP4	3.19088e-38	0.462638	0.986	0.817	7.15012e-34
L1	CD63	9.76409e-42	0.462139	0.997	0.921	2.18794e-37
L1	EIF5	3.74989e-35	0.461839	0.875	0.6	8.40276e-31
L1	ITM2C	1.57151e-50	0.461785	1	0.99	3.52145e-46
L1	IFITM3	7.72792e-33	0.460742	0.997	0.909	1.73167e-28
L1	GLS	3.96508e-41	0.460408	0.938	0.635	8.88495e-37
L1	TLE5	2.51842e-46	0.459928	0.997	0.951	5.64327e-42
L1	RNF130	1.41351e-24	0.459083	0.552	0.363	3.16738e-20
L1	SUN2	9.78656e-31	0.457521	0.756	0.5	2.19297e-26
L1	PRKCZ	1.20214e-33	0.456568	0.742	0.456	2.69376e-29
L1	POLR2L	5.50163e-36	0.456348	0.969	0.738	1.23281e-31
L1	SARAF	5.85009e-49	0.456299	0.998	0.973	1.31089e-44
L1	CTNNB1	1.53134e-36	0.456144	0.916	0.652	3.43142e-32
L1	YJEFN3	2.69311e-25	0.45542	0.537	0.346	6.03473e-21
L1	STX1B	6.63139e-37	0.455371	0.917	0.63	1.48596e-32
L1	ATP1B2	4.67497e-35	0.454705	0.991	0.818	1.04757e-30
L1	CLTA	1.24396e-37	0.454031	0.866	0.554	2.78746e-33
L1	EIF4A2	8.29753e-55	0.45378	1	0.989	1.85931e-50
L1	ARPP21	3.79301e-22	0.45376	0.427	0.257	8.49938e-18
L1	USP22	5.71478e-34	0.453223	0.959	0.709	1.28057e-29
L1	ATF4	2.78633e-35	0.453132	0.794	0.509	6.24361e-31
L1	OST4	4.1006e-31	0.453068	0.908	0.695	9.18863e-27
L1	RPL12	2.63969e-32	0.452584	0.997	0.9	5.91501e-28
L1	NAT8L	1.59534e-35	0.452535	0.969	0.745	3.57484e-31
L1	ATP8A1	3.65789e-39	0.452136	0.664	0.359	8.19661e-35
L1	PTPRN	2.09794e-34	0.451675	0.95	0.688	4.70106e-30
L1	DYNLL2	2.10869e-31	0.451631	0.972	0.762	4.72516e-27
L1	RASD1	1.79688e-34	0.45035	0.947	0.657	4.02644e-30
L1	RNF11	8.48817e-36	0.449775	0.958	0.723	1.90203e-31
L1	ARL6IP5	1.80885e-41	0.449648	0.897	0.557	4.05326e-37
L1	SCOC	6.27269e-38	0.449073	0.855	0.552	1.40559e-33
L1	PLPPR4	2.03125e-20	0.448966	0.323	0.171	4.55162e-16
L1	NDUFAF8	2.08837e-28	0.448913	0.705	0.488	4.67962e-24
L1	PGBD5	3.10393e-26	0.447164	0.478	0.272	6.9553e-22
L1	AGAP3	6.83579e-35	0.446795	0.973	0.755	1.53176e-30
L1	C4orf48	2.5133e-35	0.446556	0.983	0.853	5.63181e-31
L1	DMTN	5.76857e-36	0.446326	0.983	0.813	1.29262e-31
L1	KLHL2	2.55596e-23	0.446029	0.492	0.314	5.7274e-19
L1	CAPZB	3.86433e-35	0.445483	0.767	0.493	8.6592e-31
L1	ABI2	3.27e-35	0.445247	0.781	0.504	7.32743e-31
L1	CAMKK1	9.81979e-33	0.445038	0.666	0.408	2.20042e-28
L1	TSC22D4	1.03362e-34	0.44492	0.997	0.876	2.31613e-30
L1	LMO4	3.60091e-40	0.44321	0.909	0.622	8.06892e-36
L1	C1S	5.36267e-20	0.443067	0.264	0.124	1.20167e-15
L1	GAS7	1.9766e-38	0.442595	0.938	0.62	4.42915e-34
L1	TPT1	4.92888e-58	0.442467	1	0.999	1.10446e-53
L1	MBNL2	4.19335e-34	0.442205	0.73	0.445	9.39646e-30
L1	SCN2A	2.11835e-35	0.442074	0.709	0.42	4.7468e-31
L1	NCKAP1	2.58738e-34	0.441521	0.941	0.693	5.7978e-30
L1	MZT2A	1.38731e-29	0.440307	0.709	0.472	3.10869e-25
L1	HK1	1.75254e-35	0.440272	0.936	0.655	3.9271e-31
L1	RPS17	3.01378e-40	0.439945	0.995	0.949	6.75328e-36
L1	TXN	1.62888e-35	0.439402	0.859	0.584	3.65e-31
L1	EIF1	6.89424e-53	0.43913	1	0.995	1.54486e-48
L1	TIMP2	8.37289e-34	0.438762	0.961	0.712	1.8762e-29
L1	GNG3	4.42728e-35	0.435915	0.941	0.684	9.92064e-31
L1	CLDND1	1.22509e-20	0.435544	0.762	0.557	2.74517e-16
L1	PDE4DIP	3.91034e-25	0.435487	0.791	0.571	8.76229e-21
L1	FBXL16	1.1065e-41	0.434702	1	0.961	2.47945e-37
L1	FBXO44	1.03728e-33	0.43462	0.77	0.491	2.32434e-29
L1	ANKS1B	1.06081e-28	0.434392	0.581	0.347	2.37707e-24
L1	PPP2R1A	2.29901e-40	0.434341	0.992	0.9	5.15163e-36
L1	MAPK8IP3	5.35022e-36	0.434308	0.911	0.613	1.19888e-31
L1	PPP2CA	4.6673e-32	0.434219	0.831	0.569	1.04585e-27
L1	SNN	3.4013e-32	0.43406	0.875	0.598	7.62162e-28
L1	SNRPD2	1.40546e-32	0.434022	0.886	0.639	3.14934e-28
L1	PNCK	3.15819e-27	0.433711	0.611	0.386	7.07688e-23
L1	PCBP2	4.10165e-30	0.432707	0.981	0.822	9.19097e-26
L1	MYL9	3.61893e-08	0.432564	0.217	0.137	0.00081093
L1	NDFIP1	1.54648e-38	0.432505	0.997	0.92	3.46535e-34
L1	PRRC2B	1.21582e-34	0.432251	0.816	0.533	2.72442e-30
L1	AP2M1	1.38988e-45	0.432087	1	0.951	3.11444e-41
L1	BMERB1	1.85386e-34	0.431743	0.944	0.675	4.15412e-30
L1	EDF1	1.17124e-32	0.431386	0.983	0.787	2.62451e-28
L1	STXBP1	1.52893e-45	0.431019	1	0.961	3.42602e-41
L1	ENO2	1.06948e-48	0.430798	0.998	0.978	2.39649e-44
L1	HNRNPA3	2.21363e-33	0.430318	0.838	0.567	4.96029e-29
L1	GIT1	5.10676e-29	0.430091	0.689	0.451	1.14432e-24
L1	ATP2A2	1.34033e-30	0.43002	0.992	0.836	3.0034e-26
L1	ATP1B1	3.76705e-48	0.429223	1	0.976	8.4412e-44
L1	RNASEK	2.15443e-35	0.428835	0.991	0.917	4.82764e-31
L1	ATP6V0D1	5.89242e-34	0.428436	0.808	0.519	1.32037e-29
L1	YWHAE	3.77522e-50	0.428391	1	0.982	8.45951e-46
L1	TUBB3	4.09699e-32	0.428109	0.87	0.63	9.18053e-28
L1	NDUFS5	3.2292e-41	0.427796	0.995	0.938	7.23599e-37
L1	RAB3A	1.00996e-32	0.427073	0.975	0.752	2.26311e-28
L1	RPLP2	1.3063e-46	0.426585	1	0.996	2.92716e-42
L1	HPCAL1	2.55802e-27	0.426465	0.819	0.606	5.73201e-23
L1	CLIP3	2.31775e-34	0.426228	0.983	0.809	5.19361e-30
L1	MMD	6.8763e-20	0.425108	0.339	0.189	1.54084e-15
L1	GPI	3.06177e-37	0.424566	0.992	0.916	6.8608e-33
L1	GABRB3	2.38886e-26	0.424432	0.547	0.329	5.35295e-22
L1	SIRT2	5.4294e-32	0.424257	0.787	0.515	1.21662e-27
L1	RPS26	5.04186e-24	0.424253	0.972	0.804	1.12978e-19
L1	ATP6V1A	8.15294e-33	0.423901	0.856	0.58	1.82691e-28
L1	BAALC	8.1811e-31	0.423279	0.989	0.871	1.83322e-26
L1	RAB7A	9.17871e-33	0.422969	0.816	0.544	2.05676e-28
L1	ATP6V0A1	1.0792e-30	0.422612	0.98	0.812	2.41828e-26
L1	JPT1	1.35127e-18	0.42256	0.469	0.318	3.02793e-14
L1	PRKACB	4.96719e-34	0.421632	0.989	0.824	1.11305e-29
L1	PDZD4	3.17401e-34	0.421522	0.941	0.674	7.11232e-30
L1	MAP1B	7.47766e-45	0.420764	1	0.954	1.67559e-40
L1	BEX1	4.75891e-35	0.420731	0.992	0.931	1.06638e-30
L1	DGKZ	1.72506e-35	0.420367	0.93	0.643	3.86551e-31
L1	STMN2	6.63541e-35	0.419647	0.989	0.832	1.48686e-30
L1	AP2S1	4.42489e-31	0.419519	0.898	0.628	9.91529e-27
L1	PDP1	3.14796e-29	0.419502	0.602	0.357	7.05394e-25
L1	PREPL	1.02131e-35	0.418858	0.989	0.899	2.28856e-31
L1	ACO2	6.90829e-33	0.418816	0.953	0.671	1.54801e-28
L1	CYFIP2	1.02345e-29	0.418729	0.952	0.723	2.29334e-25
L1	ARL6IP1	4.75795e-33	0.418311	0.992	0.873	1.06616e-28
L1	YWHAQ	5.08073e-29	0.417715	0.977	0.828	1.13849e-24
L1	SELENOH	1.41228e-30	0.417372	0.742	0.479	3.16463e-26
L1	NGRN	1.45496e-42	0.417274	0.994	0.944	3.26028e-38
L1	DYNLL1	2.5488e-51	0.41725	1	0.994	5.71135e-47
L1	MFSD4A	3.18794e-21	0.416806	0.458	0.289	7.14354e-17
L1	MLLT11	6.28315e-33	0.416288	0.955	0.704	1.40793e-28
L1	MICOS10	3.99095e-31	0.416038	0.941	0.697	8.94292e-27
L1	ARPC3	3.54447e-28	0.41558	0.755	0.505	7.94245e-24
L1	RPL27	2.44482e-46	0.415501	1	0.985	5.47835e-42
L1	ATP1A3	4.52659e-31	0.41539	0.984	0.879	1.01432e-26
L1	EPB41L1	5.62887e-32	0.415115	0.883	0.603	1.26132e-27
L1	RPL11	1.01877e-33	0.414816	0.992	0.923	2.28286e-29
L1	UBE2N	2.18628e-23	0.413789	0.605	0.403	4.89902e-19
L1	SLC12A5	1.4291e-32	0.413602	0.916	0.618	3.20232e-28
L1	ARF1	5.77563e-31	0.413192	0.991	0.825	1.2942e-26
L1	ATP6V0B	3.28085e-29	0.413126	0.969	0.805	7.35172e-25
L1	FAM131A	5.19999e-20	0.413076	0.477	0.305	1.16521e-15
L1	NCALD	2.21585e-24	0.41274	0.572	0.352	4.96529e-20
L1	JTB	3.3962e-27	0.412129	0.709	0.484	7.61021e-23
L1	TMEM9	8.91689e-27	0.411309	0.73	0.496	1.9981e-22
L1	FCER1G	1.13518e-10	0.411281	0.35	0.262	2.54371e-06
L1	PCBP1	7.5956e-29	0.411141	0.925	0.678	1.70202e-24
L1	ITGB2	2.20584e-13	0.411045	0.286	0.175	4.94285e-09
L1	PCMT1	2.27351e-29	0.410808	0.869	0.611	5.09447e-25
L1	NFE2L1	5.27309e-26	0.410672	0.675	0.442	1.18159e-21
L1	RACK1	1.44057e-29	0.410424	0.998	0.882	3.22803e-25
L1	AP2B1	9.07782e-35	0.410203	0.816	0.523	2.03416e-30
L1	ARPC4	2.31619e-21	0.408504	0.623	0.441	5.19012e-17
L1	TKT	2.25526e-17	0.408307	0.534	0.397	5.05359e-13
L1	PPP2CB	4.81357e-28	0.407627	0.97	0.793	1.07863e-23
L1	SSU72	1.64699e-29	0.407535	0.812	0.531	3.69058e-25
L1	SLC39A10	3.7454e-30	0.407357	0.694	0.42	8.39269e-26
L1	MORF4L2	3.35793e-29	0.407313	0.967	0.756	7.52445e-25
L1	OPTN	1.13223e-29	0.407166	0.714	0.465	2.5371e-25
L1	C4orf3	1.256e-27	0.40705	0.867	0.63	2.81445e-23
L1	RPLP0	5.57785e-31	0.406809	0.998	0.914	1.24988e-26
L1	SPINT2	2.73865e-26	0.405082	0.614	0.388	6.13677e-22
L1	ELAVL4	4.17496e-25	0.404254	0.525	0.307	9.35524e-21
L1	TSPAN7	1.36074e-44	0.404222	1	0.989	3.04914e-40
L1	LARP1	2.54908e-22	0.404045	0.566	0.369	5.71197e-18
L1	CNTNAP1	2.34151e-25	0.402999	0.666	0.437	5.24686e-21
L1	PTOV1	9.09344e-29	0.402914	0.88	0.609	2.03766e-24
L1	GABBR2	3.71635e-37	0.402913	0.78	0.443	8.32759e-33
L1	RPLP1	1.88567e-59	0.402912	1	1	4.22542e-55
L1	BSCL2	2.556e-30	0.402024	0.983	0.869	5.72748e-26
L1	RPL13	1.23949e-55	0.401973	1	0.999	2.77744e-51
L1	SEZ6L2	1.74624e-33	0.401769	0.883	0.583	3.91299e-29
L1	HINT1	1.46122e-35	0.401705	0.995	0.958	3.27431e-31
L1	CAMK2A	2.45247e-27	0.401523	0.984	0.824	5.4955e-23
L1	SCAMP5	2.80275e-29	0.401382	0.964	0.76	6.28039e-25
L1	SYNGR3	1.72897e-31	0.400927	0.77	0.493	3.87427e-27
L1	JPH3	1.08649e-25	0.400641	0.672	0.454	2.43461e-21
L1	WDR82	4.72483e-21	0.400167	0.613	0.421	1.05874e-16
L1	TCP1	5.5606e-28	0.399627	0.731	0.472	1.24602e-23
L1	NBL1	4.532e-30	0.39961	0.812	0.54	1.01553e-25
L1	GRIN1	9.92645e-39	0.398952	0.998	0.95	2.22432e-34
L1	LRPAP1	8.2633e-28	0.398776	0.758	0.498	1.85164e-23
L1	INA	5.7311e-32	0.39839	0.873	0.579	1.28422e-27
L1	MGP	8.19285e-07	0.398195	0.211	0.138	0.0183585
L1	C1R	3.96998e-13	0.396633	0.297	0.187	8.89593e-09
L1	PIK3R1	1.10769e-19	0.395723	0.484	0.309	2.48212e-15
L1	TOMM20	7.67389e-28	0.395015	0.963	0.747	1.71957e-23
L1	HNRNPA2B1	2.80583e-35	0.394844	0.995	0.911	6.28729e-31
L1	GRIA2	3.32993e-29	0.394389	0.945	0.712	7.4617e-25
L1	TRMT112	3.00121e-23	0.39423	0.664	0.445	6.72512e-19
L1	HNRNPC	2.04716e-27	0.393884	0.964	0.743	4.58727e-23
L1	SFPQ	3.95937e-20	0.393535	0.602	0.424	8.87217e-16
L1	CELF2	2.44623e-25	0.392801	0.625	0.395	5.4815e-21
L1	CD47	9.91695e-24	0.391807	0.573	0.357	2.22219e-19
L1	DCLK1	1.96075e-29	0.390824	0.798	0.521	4.39365e-25
L1	ARNT2	1.41029e-27	0.390669	0.964	0.729	3.16018e-23
L1	SELENOW	5.46539e-47	0.390433	1	0.995	1.22469e-42
L1	STMN1	1.26377e-44	0.39021	1	0.992	2.83184e-40
L1	TACC1	9.05141e-29	0.389775	0.809	0.556	2.02824e-24
L1	MAPK8IP1	3.38517e-29	0.389754	0.891	0.632	7.58548e-25
L1	MTRNR2L12	1.74831e-83	0.389634	1	1	3.91761e-79
L1	PRKAR1A	6.307e-29	0.389528	0.95	0.752	1.41327e-24
L1	GUK1	4.20906e-31	0.389497	0.998	0.947	9.43166e-27
L1	NQO1	1.0538e-14	0.389497	0.286	0.166	2.36137e-10
L1	RPS28	5.29296e-53	0.389432	1	1	1.18605e-48
L1	CD99	3.48443e-21	0.388958	0.792	0.619	7.8079e-17
L1	RAB2A	3.12865e-30	0.388953	0.883	0.598	7.01068e-26
L1	AGAP2	1.46268e-11	0.388831	0.439	0.343	3.27758e-07
L1	CAMSAP2	5.939e-20	0.388542	0.578	0.408	1.33081e-15
L1	GABRG2	1.20394e-25	0.388538	0.706	0.465	2.69778e-21
L1	SUMO3	3.26814e-24	0.388277	0.72	0.502	7.32325e-20
L1	NNAT	3.02483e-13	0.388065	0.412	0.302	6.77804e-09
L1	ICAM5	1.29501e-13	0.387793	0.367	0.248	2.90185e-09
L1	PITHD1	7.52525e-29	0.387583	0.787	0.519	1.68626e-24
L1	PIANP	2.16678e-17	0.38752	0.462	0.319	4.85532e-13
L1	S100A9	2.35635e-10	0.387476	0.405	0.321	5.2801e-06
L1	MAPK8IP2	6.67567e-24	0.386711	0.969	0.783	1.49588e-19
L1	RPL4	1.48308e-44	0.38635	1	0.997	3.32328e-40
L1	MAP7D1	4.67374e-28	0.386265	0.822	0.549	1.04729e-23
L1	TMEM59	1.39727e-28	0.385849	0.866	0.606	3.13101e-24
L1	KIF5A	1.47944e-30	0.385826	0.995	0.926	3.31513e-26
L1	ELAVL3	1.52421e-28	0.385796	0.702	0.432	3.41545e-24
L1	NRN1	2.99384e-18	0.385326	0.411	0.248	6.7086e-14
L1	CLTC	1.50655e-24	0.385144	0.988	0.881	3.37588e-20
L1	MT1G	1.68826e-06	0.384408	0.631	0.643	0.0378306
L1	SYT13	3.8393e-26	0.383836	0.552	0.316	8.60309e-22
L1	NRCAM	1.38666e-25	0.383529	0.972	0.757	3.10724e-21
L1	RPS20	1.85775e-34	0.383526	0.997	0.962	4.16284e-30
L1	BRK1	7.91869e-25	0.383084	0.769	0.536	1.77442e-20
L1	RBX1	3.81396e-25	0.382677	0.848	0.613	8.54632e-21
L1	ATP6AP2	1.68292e-26	0.382643	0.897	0.626	3.77109e-22
L1	COX6A1	2.29928e-44	0.38257	1	0.997	5.15223e-40
L1	VSNL1	5.07717e-38	0.382569	1	0.992	1.13769e-33
L1	DCTN1	9.32324e-31	0.382489	0.952	0.699	2.08915e-26
L1	SNHG29	2.87528e-23	0.382239	0.887	0.655	6.44292e-19
L1	PLAAT4	1.7047e-09	0.382118	0.344	0.264	3.81989e-05
L1	OCIAD1	2.87865e-29	0.381487	0.912	0.653	6.45048e-25
L1	ENO1	8.95336e-33	0.380426	1	0.988	2.00627e-28
L1	PALM	1.6815e-29	0.380108	0.963	0.71	3.7679e-25
L1	HNRNPA1	4.8544e-24	0.380073	0.958	0.791	1.08777e-19
L1	ATP6V1F	2.18443e-30	0.379891	0.955	0.716	4.89487e-26
L1	FAM49A	1.57071e-18	0.379732	0.48	0.312	3.51966e-14
L1	LY6E	1.28642e-25	0.379678	0.878	0.619	2.88261e-21
L1	ATP6AP1	6.50828e-27	0.379532	0.872	0.608	1.45838e-22
L1	ARL6IP4	3.38511e-24	0.378673	0.859	0.621	7.58536e-20
L1	FLOT2	9.13169e-17	0.378561	0.533	0.389	2.04623e-12
L1	TYROBP	2.56332e-09	0.37845	0.334	0.253	5.7439e-05
L1	IQSEC1	3.8552e-26	0.378391	0.853	0.585	8.63874e-22
L1	RAN	2.92146e-27	0.378367	0.927	0.693	6.54641e-23
L1	CBX6	1.21518e-20	0.378223	0.747	0.545	2.72297e-16
L1	RPL28	2.4778e-48	0.377777	1	1	5.55226e-44
L1	LAPTM5	6.70991e-10	0.377596	0.403	0.328	1.50356e-05
L1	CAMK2N1	7.29704e-40	0.37739	1	0.995	1.63512e-35
L1	GHITM	5.64775e-29	0.37665	0.981	0.855	1.26555e-24
L1	SNCB	1.48458e-30	0.376352	0.991	0.872	3.32664e-26
L1	G3BP2	4.60502e-27	0.376154	0.914	0.662	1.03189e-22
L1	GFOD1	2.80661e-15	0.375787	0.462	0.322	6.28904e-11
L1	SLIT1	8.20729e-13	0.37569	0.377	0.259	1.83909e-08
L1	JPH4	1.06609e-20	0.37557	0.617	0.432	2.38889e-16
L1	RTN4R	3.00985e-12	0.375212	0.303	0.196	6.74446e-08
L1	KIFAP3	6.14698e-24	0.375098	0.6	0.388	1.37741e-19
L1	TRAPPC5	2.36554e-25	0.374986	0.823	0.585	5.30069e-21
L1	DBNDD2	1.58653e-23	0.374734	0.838	0.627	3.55511e-19
L1	MAPK10	1.34993e-30	0.374627	0.894	0.604	3.02492e-26
L1	RPS18	1.07678e-37	0.374459	1	0.996	2.41285e-33
L1	NDUFB8	1.40088e-28	0.374403	0.989	0.851	3.1391e-24
L1	ZSCAN18	1.12702e-21	0.374027	0.681	0.473	2.52542e-17
L1	NPTX2	1.26762e-11	0.374021	0.283	0.18	2.84048e-07
L1	UNC13A	2.29679e-19	0.373951	0.498	0.319	5.14665e-15
L1	CELF4	2.92963e-27	0.373847	0.769	0.494	6.56471e-23
L1	PDIA6	2.80721e-12	0.373679	0.452	0.356	6.2904e-08
L1	RPS10	3.46486e-20	0.373385	0.883	0.733	7.76406e-16
L1	EFR3A	6.60723e-18	0.373327	0.512	0.345	1.48055e-13
L1	TPM3	1.14218e-25	0.373114	0.797	0.528	2.55939e-21
L1	ADGRB2	1.84787e-20	0.373007	0.683	0.477	4.14071e-16
L1	LMO3	1.29203e-26	0.372599	0.863	0.608	2.89518e-22
L1	CLSTN1	3.03952e-34	0.371903	1	0.982	6.81096e-30
L1	IRS2	5.57335e-21	0.371371	0.637	0.446	1.24888e-16
L1	NPDC1	1.97839e-23	0.371254	0.947	0.749	4.43318e-19
L1	CNTN1	1.69409e-25	0.371006	0.958	0.73	3.79611e-21
L1	NME2	1.33474e-23	0.370874	0.945	0.759	2.99088e-19
L1	CX3CL1	1.23762e-10	0.370622	0.302	0.208	2.77327e-06
L1	TTC3	1.09689e-25	0.370405	0.919	0.65	2.45792e-21
L1	RPS11	6.82358e-34	0.370043	1	0.996	1.52903e-29
L1	EIF4H	5.43639e-25	0.369958	0.961	0.761	1.21819e-20
L1	P4HB	1.30417e-17	0.369597	0.639	0.48	2.92239e-13
L1	KLHDC3	3.17373e-27	0.369597	0.82	0.547	7.1117e-23
L1	HCFC1R1	1.17492e-23	0.369444	0.659	0.442	2.63276e-19
L1	PTPRA	3.04278e-24	0.369278	0.753	0.508	6.81827e-20
L1	VAPA	1.49081e-26	0.368917	0.872	0.587	3.34061e-22
L1	CD163	1.77236e-10	0.368519	0.233	0.138	3.97151e-06
L1	NEGR1	1.00356e-18	0.36849	0.506	0.33	2.24879e-14
L1	RPL29	3.96567e-34	0.368449	0.998	0.985	8.88628e-30
L1	ADD2	2.13938e-15	0.367963	0.484	0.347	4.79391e-11
L1	ADD1	1.18004e-28	0.367732	0.961	0.723	2.64423e-24
L1	GNAQ	3.71188e-20	0.367614	0.691	0.478	8.31759e-16
L1	MAP2K2	4.507e-22	0.367214	0.703	0.5	1.00993e-17
L1	PLEKHB2	6.90896e-26	0.36716	0.814	0.55	1.54816e-21
L1	ARHGDIA	1.47117e-26	0.366634	0.844	0.583	3.2966e-22
L1	RPL23	1.17391e-26	0.366453	0.994	0.929	2.63051e-22
L1	S100A8	4.90409e-10	0.366377	0.386	0.298	1.09891e-05
L1	RPL7A	2.88203e-33	0.36595	1	0.987	6.45804e-29
L1	ADAR	5.91578e-23	0.365562	0.672	0.457	1.32561e-18
L1	FKBP4	1.16952e-13	0.364872	0.505	0.375	2.62065e-09
L1	PPA1	1.00118e-23	0.36483	0.909	0.705	2.24343e-19
L1	HDLBP	3.66108e-22	0.364785	0.666	0.455	8.20375e-18
L1	ITPK1	3.41641e-21	0.364768	0.819	0.607	7.6555e-17
L1	MTRNR2L10	9.60477e-19	0.364718	0.847	0.925	2.15224e-14
L1	MLF2	2.10148e-23	0.364406	0.95	0.77	4.709e-19
L1	AZIN1	4.15442e-24	0.364203	0.748	0.509	9.30924e-20
L1	SAP18	8.06154e-26	0.363623	0.838	0.583	1.80643e-21
L1	CD44	3.28744e-11	0.363395	0.352	0.25	7.36649e-07
L1	NHP2	3.11657e-21	0.363381	0.692	0.499	6.98362e-17
L1	COPRS	4.35706e-22	0.363143	0.697	0.491	9.76329e-18
L1	ATP2B2	5.39078e-30	0.363129	0.88	0.597	1.20797e-25
L1	CTBP1	1.85766e-19	0.363013	0.62	0.441	4.16265e-15
L1	KCNMA1	2.6587e-18	0.362552	0.536	0.363	5.95761e-14
L1	ATL1	1.17892e-21	0.361931	0.569	0.365	2.64173e-17
L1	SUMO2	8.10659e-20	0.361672	0.847	0.658	1.81653e-15
L1	CYB5R3	1.90356e-17	0.360796	0.713	0.572	4.2655e-13
L1	FAM171B	7.46148e-13	0.360779	0.594	0.476	1.67197e-08
L1	PI4KA	6.34535e-26	0.360489	0.966	0.777	1.42187e-21
L1	IGSF8	2.44565e-22	0.359967	0.741	0.51	5.48021e-18
L1	RETREG2	1.61848e-25	0.359779	0.853	0.582	3.62669e-21
L1	BTBD2	1.27312e-19	0.358102	0.678	0.493	2.8528e-15
L1	SEPTIN8	5.27575e-24	0.357828	0.845	0.605	1.18219e-19
L1	GRB2	2.59634e-17	0.357405	0.627	0.466	5.81788e-13
L1	SMIM29	3.81935e-14	0.357142	0.505	0.372	8.5584e-10
L1	AHSA1	2.74806e-12	0.356901	0.481	0.374	6.15786e-08
L1	TRIR	1.54723e-23	0.356835	0.858	0.634	3.46704e-19
L1	PPP1CB	7.39906e-23	0.356672	0.952	0.759	1.65798e-18
L1	ARHGAP21	1.01264e-15	0.355479	0.628	0.484	2.26912e-11
L1	SLC9A6	6.05935e-21	0.354364	0.578	0.372	1.35778e-16
L1	CTNND2	1.99232e-23	0.354241	0.902	0.655	4.46438e-19
L1	AKAP11	9.35787e-18	0.353695	0.608	0.433	2.09691e-13
L1	CAPNS1	2.04367e-21	0.352971	0.97	0.816	4.57946e-17
L1	GABARAP	1.40476e-23	0.352489	0.981	0.908	3.14779e-19
L1	CADM2	1.44331e-22	0.352257	0.848	0.622	3.23417e-18
L1	RPS3	1.23089e-27	0.352078	0.997	0.949	2.75818e-23
L1	RAB6A	9.18099e-22	0.351892	0.713	0.476	2.05728e-17
L1	FSCN1	1.45216e-23	0.351675	0.716	0.471	3.25399e-19
L1	APLNR	6.06611e-08	0.351184	0.445	0.381	0.00135929
L1	DDX24	6.65671e-24	0.350389	0.927	0.697	1.49164e-19
L1	CACNG3	4.71678e-13	0.350022	0.366	0.243	1.05694e-08
L1	FAU	7.22087e-34	0.349963	1	0.99	1.61805e-29
L1	EVL	1.16839e-23	0.349899	0.944	0.709	2.61812e-19
L1	ANXA11	1.13725e-15	0.349666	0.575	0.424	2.54835e-11
L1	UBL5	1.38303e-26	0.349183	0.992	0.947	3.09909e-22
L1	CALY	3.68321e-24	0.349084	0.98	0.847	8.25334e-20
L1	GRK2	4.67129e-16	0.348887	0.566	0.415	1.04674e-11
L1	NDRG1	1.88338e-21	0.348823	0.738	0.517	4.22027e-17
L1	AP1S1	1.87524e-12	0.347954	0.452	0.33	4.20205e-08
L1	PPIA	8.98792e-43	0.347467	1	0.999	2.01401e-38
L1	PSMC5	1.60839e-19	0.347037	0.691	0.503	3.60408e-15
L1	DYNC1H1	2.25663e-20	0.346854	0.95	0.757	5.05665e-16
L1	HLA-DRA	5.03041e-07	0.346575	0.539	0.495	0.0112722
L1	FXYD6	4.237e-23	0.346408	0.997	0.947	9.49428e-19
L1	SLC1A3	5.3183e-25	0.346058	1	0.992	1.19172e-20
L1	NCAM1	1.94599e-21	0.345322	0.989	0.839	4.36058e-17
L1	NDUFB9	1.10817e-21	0.345115	0.961	0.78	2.4832e-17
L1	APOC2	6.7913e-07	0.344667	0.305	0.242	0.0152179
L1	GMFB	5.04644e-16	0.344625	0.569	0.409	1.13081e-11
L1	PSAP	1.10428e-45	0.344392	1	1	2.47447e-41
L1	CDC42	1.486e-17	0.344199	0.752	0.566	3.32983e-13
L1	MAP1LC3A	5.92216e-22	0.343949	0.927	0.69	1.32704e-17
L1	SPOCK2	2.72362e-22	0.343795	0.955	0.75	6.10308e-18
L1	BTBD3	8.90972e-15	0.343727	0.503	0.362	1.99649e-10
L1	RPL35	5.10027e-34	0.342981	0.998	0.997	1.14287e-29
L1	CRYM	1.83917e-15	0.342653	0.433	0.283	4.12121e-11
L1	TECR	3.67679e-22	0.342065	0.878	0.65	8.23895e-18
L1	ENTPD6	2.53539e-19	0.341904	0.717	0.509	5.68131e-15
L1	SYT5	4.15105e-13	0.341511	0.406	0.277	9.30167e-09
L1	PTPRN2	3.81971e-20	0.34151	0.723	0.519	8.55922e-16
L1	NCL	3.8647e-20	0.341428	0.764	0.536	8.66002e-16
L1	DDX6	2.31973e-15	0.340999	0.641	0.488	5.19805e-11
L1	EIF4G2	2.72523e-22	0.340851	0.981	0.851	6.10669e-18
L1	DSTN	3.2772e-22	0.340298	0.992	0.91	7.34356e-18
L1	SPIN1	4.04916e-19	0.340189	0.588	0.401	9.07335e-15
L1	PPP1R16B	2.535e-11	0.339574	0.422	0.313	5.68043e-07
L1	CSDE1	1.21351e-18	0.339495	0.817	0.621	2.71924e-14
L1	MORF4L1	3.05809e-25	0.339474	0.989	0.941	6.85257e-21
L1	SORBS1	2.16738e-12	0.339109	0.616	0.493	4.85667e-08
L1	FAM168B	2.54697e-20	0.338903	0.756	0.534	5.70725e-16
L1	TPP1	4.33457e-14	0.33888	0.634	0.504	9.71291e-10
L1	EIF5A	2.06573e-11	0.337374	0.466	0.362	4.62888e-07
L1	RPS27L	1.59416e-10	0.33731	0.5	0.419	3.5722e-06
L1	RPL18	7.18914e-31	0.337286	1	0.994	1.61094e-26
L1	ADCY1	9.88556e-24	0.337197	0.672	0.423	2.21516e-19
L1	MYL12B	1.42529e-20	0.336931	0.775	0.56	3.19379e-16
L1	NECAB2	2.73506e-11	0.336885	0.452	0.338	6.12872e-07
L1	KCNMB4	6.52281e-12	0.336667	0.431	0.31	1.46163e-07
L1	C14orf132	8.97586e-19	0.336656	0.664	0.469	2.01131e-14
L1	RAC1	3.81919e-20	0.336527	0.978	0.867	8.55805e-16
L1	PDCD5	9.42759e-14	0.336448	0.509	0.38	2.11253e-09
L1	DNAJB6	1.52219e-21	0.336171	0.742	0.511	3.41093e-17
L1	PTMA	2.15043e-29	0.335991	1	0.994	4.81868e-25
L1	CLPTM1	7.61631e-17	0.335843	0.575	0.427	1.70666e-12
L1	PEG10	7.50534e-12	0.335821	0.492	0.364	1.6818e-07
L1	GADD45GIP1	1.43728e-20	0.33553	0.775	0.559	3.22066e-16
L1	KIF1B	8.79631e-20	0.335027	0.95	0.745	1.97108e-15
L1	COX7A2L	4.31241e-14	0.33493	0.531	0.389	9.66324e-10
L1	VPS35	7.24727e-18	0.33478	0.619	0.43	1.62397e-13
L1	PTP4A2	1.10763e-14	0.334455	0.578	0.425	2.48198e-10
L1	JUND	2.40151e-21	0.334038	0.992	0.876	5.3813e-17
L1	VAMP2	3.27725e-25	0.333856	0.997	0.946	7.34367e-21
L1	NISCH	1.39757e-24	0.333437	0.861	0.596	3.13168e-20
L1	PCDH7	2.57824e-11	0.332839	0.348	0.239	5.77731e-07
L1	INPP5F	1.38464e-22	0.33266	0.892	0.621	3.1027e-18
L1	BEX4	5.76234e-19	0.331849	0.975	0.783	1.29122e-14
L1	REEP5	3.15714e-20	0.331818	0.975	0.839	7.07452e-16
L1	SLC30A3	1.15349e-08	0.331783	0.233	0.152	0.000258475
L1	RPL14	4.6753e-27	0.331765	1	0.972	1.04764e-22
L1	B4GAT1	2.69676e-20	0.33124	0.983	0.858	6.0429e-16
L1	RAB11A	1.2833e-16	0.330961	0.645	0.481	2.87563e-12
L1	ANKH	2.01424e-11	0.330943	0.447	0.338	4.51351e-07
L1	SERINC1	1.14645e-27	0.330791	1	0.971	2.56896e-23
L1	NDUFA3	5.93502e-24	0.330074	0.992	0.929	1.32992e-19
L1	ATP5MF	1.95688e-16	0.329962	0.983	0.891	4.38497e-12
L1	RNF187	6.5825e-20	0.329624	0.972	0.804	1.47501e-15
L1	HSPA9	3.31697e-21	0.329376	0.805	0.565	7.43267e-17
L1	SKP1	1.80311e-26	0.329261	0.998	0.978	4.04042e-22
L1	TMEM160	2.41495e-21	0.329201	0.856	0.627	5.41141e-17
L1	PGAM1	4.67723e-20	0.328868	0.988	0.889	1.04807e-15
L1	TUBB2A	2.33699e-22	0.328763	0.998	0.983	5.23672e-18
L1	UQCR11	3.86289e-26	0.328752	1	0.98	8.65596e-22
L1	ZFAND5	5.32718e-22	0.328569	0.964	0.754	1.19371e-17
L1	SLC25A22	7.16615e-12	0.328018	0.408	0.289	1.60579e-07
L1	NUDT3	2.21459e-17	0.327972	0.819	0.611	4.96246e-13
L1	GSTP1	1.39733e-18	0.327941	0.952	0.763	3.13113e-14
L1	CEND1	1.54361e-20	0.327468	0.942	0.729	3.45893e-16
L1	MRPS21	1.40659e-18	0.327159	0.83	0.643	3.15189e-14
L1	KCNK1	3.40401e-09	0.327056	0.295	0.208	7.62771e-05
L1	ZNF483	3.25617e-20	0.326869	0.963	0.794	7.29642e-16
L1	PSMB4	4.79451e-20	0.326794	0.834	0.604	1.07435e-15
L1	AP2A2	8.3043e-16	0.326721	0.548	0.389	1.86083e-11
L1	RBFOX2	2.54113e-15	0.326362	0.566	0.397	5.69416e-11
L1	HSBP1	4.98465e-20	0.326344	0.848	0.632	1.11696e-15
L1	SYT7	3.20392e-13	0.32615	0.391	0.26	7.17934e-09
L1	ZER1	2.79466e-11	0.326041	0.461	0.35	6.26227e-07
L1	SH3GLB2	1.67817e-22	0.325908	0.77	0.515	3.76044e-18
L1	HLA-A	2.79417e-19	0.325899	0.931	0.735	6.26118e-15
L1	ATP5MC2	9.987e-19	0.325711	0.945	0.763	2.23789e-14
L1	PHPT1	4.25398e-16	0.325351	0.87	0.684	9.53231e-12
L1	RAPGEF4	2.78002e-14	0.324814	0.512	0.37	6.22947e-10
L1	CIT	4.88211e-18	0.324633	0.561	0.378	1.09398e-13
L1	EEF1B2	2.12283e-17	0.324589	0.909	0.697	4.75683e-13
L1	LAMTOR4	2.6388e-17	0.32442	0.773	0.578	5.91303e-13
L1	TMEM158	3.57791e-12	0.324381	0.228	0.126	8.01739e-08
L1	STUM	8.02998e-14	0.324048	0.216	0.108	1.79936e-09
L1	UBE2Z	2.79872e-08	0.323933	0.394	0.321	0.000627136
L1	CAMK1D	2.44228e-13	0.323933	0.578	0.432	5.47267e-09
L1	VEGFA	4.6267e-17	0.323711	0.177	0.066	1.03675e-12
L1	SNHG8	6.29455e-12	0.323175	0.55	0.44	1.41048e-07
L1	MZT2B	3.49662e-23	0.323163	0.984	0.891	7.83521e-19
L1	ACOT7	4.88067e-18	0.323118	0.717	0.513	1.09366e-13
L1	CADPS	1.05316e-10	0.322849	0.416	0.314	2.35991e-06
L1	VSIG4	1.00536e-06	0.322575	0.278	0.211	0.022528
L1	RPL24	5.47414e-27	0.322412	1	0.99	1.22665e-22
L1	NUDCD3	1.31803e-17	0.322237	0.689	0.495	2.95344e-13
L1	NRXN1	7.72963e-19	0.321589	0.866	0.643	1.73206e-14
L1	ATP6V1G2	3.10939e-19	0.321234	0.78	0.559	6.96753e-15
L1	GTF2I	6.45255e-22	0.320688	0.997	0.966	1.44589e-17
L1	MT3	6.17801e-54	0.32027	1	1	1.38437e-49
L1	RPL5	1.28311e-21	0.319929	1	0.957	2.8752e-17
L1	TRIM2	5.55682e-22	0.319614	0.895	0.638	1.24517e-17
L1	PJA2	8.81713e-20	0.31961	0.973	0.808	1.97574e-15
L1	GABRA1	2.63666e-21	0.319564	0.869	0.625	5.90823e-17
L1	CYP46A1	7.40951e-11	0.319077	0.503	0.399	1.66032e-06
L1	KALRN	1.01077e-11	0.31866	0.469	0.358	2.26494e-07
L1	TIMP1	2.32277e-08	0.318425	0.402	0.33	0.000520485
L1	CORO1A	4.64515e-07	0.318076	0.336	0.271	0.0104089
L1	RPS5	9.90128e-20	0.317989	0.986	0.945	2.21868e-15
L1	NSMF	2.33563e-19	0.317252	0.961	0.801	5.23368e-15
L1	BRI3	4.24642e-13	0.316898	0.614	0.481	9.51538e-09
L1	CIAO2B	4.13999e-13	0.316844	0.547	0.423	9.27689e-09
L1	HIPK2	2.94216e-11	0.316567	0.628	0.512	6.5928e-07
L1	PACSIN1	6.4958e-21	0.315841	0.909	0.669	1.45558e-16
L1	RPL19	5.87157e-28	0.315278	0.998	0.993	1.3157e-23
L1	ATP6V0E2	8.41832e-20	0.315256	0.878	0.662	1.88638e-15
L1	SERPINA1	3.58632e-11	0.315045	0.219	0.123	8.03623e-07
L1	SNU13	2.64085e-18	0.314192	0.925	0.726	5.91761e-14
L1	GABARAPL1	5.92774e-19	0.314158	0.942	0.735	1.32829e-14
L1	GALNT17	1.6297e-07	0.313395	0.314	0.242	0.00365182
L1	BLOC1S1	1.48111e-17	0.313209	0.833	0.641	3.31887e-13
L1	TMA7	2.56094e-24	0.31283	0.995	0.959	5.73855e-20
L1	YPEL5	6.51102e-17	0.31268	0.742	0.551	1.45899e-12
L1	ATP1A2	1.69405e-21	0.312605	1	0.976	3.79602e-17
L1	APBA2	9.51874e-17	0.312264	0.664	0.476	2.13296e-12
L1	NUCB1	2.10186e-10	0.312042	0.545	0.429	4.70985e-06
L1	SDCBP	8.98187e-13	0.311587	0.611	0.476	2.01266e-08
L1	XPO1	2.58645e-08	0.311526	0.43	0.367	0.000579572
L1	NDUFA2	2.76438e-16	0.311335	0.828	0.641	6.19443e-12
L1	RAP2A	3.78672e-10	0.310649	0.473	0.372	8.48527e-06
L1	RNPS1	4.3209e-20	0.30987	0.742	0.497	9.68228e-16
L1	PFKL	4.31996e-16	0.309855	0.677	0.508	9.68018e-12
L1	AARS	9.15983e-19	0.307631	0.758	0.542	2.05253e-14
L1	NEDD8	2.52079e-16	0.307484	0.95	0.789	5.64859e-12
L1	ZBTB7A	9.41819e-08	0.307252	0.441	0.368	0.00211043
L1	GPR162	2.6255e-08	0.307226	0.464	0.386	0.000588321
L1	EIF4B	6.34646e-15	0.306897	0.688	0.513	1.42211e-10
L1	UQCR10	5.46875e-17	0.306503	0.997	0.946	1.22544e-12
L1	ACTR2	7.76012e-15	0.306194	0.636	0.475	1.73889e-10
L1	RPS15	1.17725e-31	0.305904	1	1	2.63799e-27
L1	ELMO1	1.42203e-13	0.305769	0.406	0.262	3.18648e-09
L1	SYNJ1	8.2423e-13	0.305519	0.511	0.373	1.84694e-08
L1	HLF	4.52093e-13	0.305209	0.558	0.415	1.01305e-08
L1	FLOT1	3.9999e-18	0.305133	0.875	0.67	8.96297e-14
L1	RUSC2	3.92272e-08	0.305085	0.353	0.274	0.000879003
L1	TMBIM6	2.27407e-16	0.304948	0.992	0.889	5.09573e-12
L1	UBC	3.29959e-32	0.304668	1	0.999	7.39371e-28
L1	PNMA8A	9.86099e-19	0.304432	0.839	0.593	2.20965e-14
L1	B3GAT1	4.98711e-17	0.304179	0.747	0.552	1.11751e-12
L1	PAFAH1B1	6.76018e-18	0.304177	0.875	0.644	1.51482e-13
L1	RPL32	6.92586e-33	0.303788	1	0.999	1.55195e-28
L1	GNB2	1.14455e-17	0.303503	0.795	0.592	2.56472e-13
L1	ARHGEF7	5.75068e-11	0.303279	0.481	0.375	1.28861e-06
L1	ANXA6	3.96354e-16	0.302725	0.786	0.596	8.88151e-12
L1	UBE2D3	1.46689e-17	0.302581	0.828	0.611	3.28701e-13
L1	SPTBN1	1.96782e-22	0.302379	0.998	0.958	4.4095e-18
L1	PNMA1	8.08481e-17	0.301318	0.83	0.617	1.81165e-12
L1	SPTAN1	3.52938e-20	0.301096	0.997	0.943	7.90864e-16
L1	TUFM	1.90098e-13	0.300179	0.652	0.512	4.25971e-09
L1	CAP1	2.86602e-07	0.299735	0.497	0.444	0.00642217
L1	ATP6V1D	7.55634e-11	0.299208	0.528	0.417	1.69323e-06
L1	PDXK	2.61341e-16	0.298174	0.936	0.743	5.85613e-12
L1	HABP4	1.27576e-13	0.298111	0.553	0.41	2.85873e-09
L1	RPL13A	2.58304e-28	0.298069	1	0.999	5.78809e-24
L1	FBXO2	1.13348e-13	0.297926	0.973	0.883	2.5399e-09
L1	MDH2	4.67583e-15	0.297768	0.698	0.519	1.04776e-10
L1	TP53I11	2.17091e-09	0.297624	0.212	0.126	4.86458e-05
L1	WBP2	2.08358e-18	0.297057	0.989	0.919	4.66889e-14
L1	CCDC85B	1.11664e-16	0.297034	0.934	0.742	2.50216e-12
L1	ITFG1	1.81702e-13	0.296943	0.552	0.399	4.07158e-09
L1	LAMTOR1	2.42683e-10	0.296617	0.561	0.46	5.43804e-06
L1	RTP5	2.29398e-22	0.2966	0.167	0.046	5.14034e-18
L1	ABCA2	1.10466e-16	0.296507	0.756	0.553	2.47533e-12
L1	NUAK1	1.39516e-11	0.295697	0.347	0.226	3.12626e-07
L1	CHL1	4.14019e-17	0.294453	0.811	0.609	9.27734e-13
L1	RPL8	6.85742e-23	0.294304	1	0.989	1.53661e-18
L1	RAPGEF5	9.85229e-10	0.29415	0.408	0.303	2.2077e-05
L1	NDUFB2	8.76232e-16	0.294034	0.983	0.877	1.96346e-11
L1	TPD52	3.83229e-10	0.293826	0.473	0.355	8.58739e-06
L1	MOAP1	3.41973e-18	0.29357	0.847	0.622	7.66292e-14
L1	MGST3	3.85497e-14	0.293558	0.958	0.814	8.63822e-10
L1	ACTA2	1.08631e-13	0.293216	0.142	0.052	2.43421e-09
L1	ABR	2.33761e-17	0.293159	0.959	0.745	5.23812e-13
L1	ATP5PD	3.4612e-16	0.293159	0.798	0.609	7.75585e-12
L1	UQCRH	1.27987e-15	0.293008	0.988	0.914	2.86794e-11
L1	MADD	6.20076e-14	0.292067	0.584	0.419	1.38947e-09
L1	SSBP3	1.95421e-14	0.291866	0.633	0.46	4.379e-10
L1	EIF1B	2.41445e-15	0.291656	0.664	0.471	5.4103e-11
L1	RPS6	3.52673e-24	0.291013	1	0.99	7.9027e-20
L1	LINC02607	2.43589e-12	0.290893	0.186	0.09	5.45835e-08
L1	PLPPR2	4.28558e-11	0.290865	0.456	0.347	9.60313e-07
L1	RPL7	3.55447e-18	0.290658	0.994	0.967	7.96486e-14
L1	ERI3	3.2295e-10	0.290652	0.594	0.479	7.23666e-06
L1	NDUFA1	2.35236e-13	0.290319	0.964	0.88	5.27116e-09
L1	RPL37A	2.64486e-45	0.29001	1	1	5.92661e-41
L1	SCRN1	8.25274e-16	0.289845	0.887	0.676	1.84927e-11
L1	RPS21	4.4162e-23	0.289437	1	0.999	9.89583e-19
L1	ARHGAP35	1.84966e-09	0.288162	0.469	0.371	4.14472e-05
L1	SYBU	9.19164e-11	0.287919	0.52	0.389	2.05966e-06
L1	EEF1G	1.34546e-14	0.287846	0.977	0.884	3.01491e-10
L1	ELOB	8.70601e-16	0.287145	0.998	0.951	1.95084e-11
L1	NDUFB11	5.79451e-12	0.286816	0.684	0.561	1.29843e-07
L1	THRA	1.06205e-16	0.28626	0.975	0.782	2.37983e-12
L1	SEPTIN4	1.90692e-19	0.286152	0.752	0.516	4.27302e-15
L1	COX8A	1.94145e-16	0.285902	0.988	0.938	4.35041e-12
L1	GATB	6.16724e-07	0.28576	0.245	0.175	0.0138196
L1	YPEL3	3.87077e-17	0.285739	0.989	0.904	8.67362e-13
L1	DYNC1I1	3.76942e-08	0.285378	0.388	0.308	0.000844651
L1	RABAC1	1.31756e-14	0.285375	0.941	0.743	2.95239e-10
L1	FAM171A1	8.25741e-10	0.285244	0.416	0.309	1.85032e-05
L1	HNRNPU	2.13158e-13	0.284986	0.844	0.665	4.77644e-09
L1	CCT3	1.21349e-09	0.284789	0.542	0.451	2.71918e-05
L1	RPL18A	2.01052e-24	0.284743	1	0.996	4.50517e-20
L1	COX6C	9.00776e-21	0.284714	1	0.978	2.01846e-16
L1	SEPTIN7	7.0444e-16	0.284583	0.988	0.897	1.57851e-11
L1	PRKAR2B	3.40168e-08	0.284574	0.389	0.304	0.000762249
L1	LGALS1	1.20985e-12	0.284471	0.928	0.839	2.71104e-08
L1	DDX5	1.43008e-16	0.283829	0.989	0.891	3.20452e-12
L1	ZYG11B	9.70157e-09	0.283005	0.408	0.315	0.000217393
L1	MRFAP1	1.11301e-15	0.282863	0.992	0.897	2.49404e-11
L1	OLIG1	1.71553e-06	0.282631	0.461	0.393	0.0384416
L1	RNF208	2.75025e-09	0.282529	0.488	0.394	6.16277e-05
L1	DIRAS2	3.40587e-14	0.282348	0.523	0.36	7.63187e-10
L1	HNRNPH3	1.07101e-09	0.281961	0.555	0.455	2.39991e-05
L1	P4HA1	2.64209e-10	0.2817	0.178	0.092	5.9204e-06
L1	PNMA2	2.74162e-15	0.281498	0.972	0.817	6.14343e-11
L1	KNDC1	3.31482e-07	0.28136	0.431	0.368	0.00742786
L1	RAB11FIP4	2.42368e-11	0.280317	0.473	0.343	5.43099e-07
L1	FABP3	7.43729e-07	0.280239	0.306	0.232	0.0166655
L1	WNK1	3.95235e-10	0.280201	0.591	0.459	8.85644e-06
L1	NDUFA5	1.47551e-16	0.280172	0.844	0.623	3.30632e-12
L1	MGLL	3.21403e-14	0.278719	0.755	0.578	7.202e-10
L1	EPN1	5.65744e-14	0.278575	0.766	0.573	1.26772e-09
L1	PEBP1	9.84823e-27	0.278417	1	0.999	2.20679e-22
L1	KIFC2	1.6099e-15	0.277799	0.717	0.53	3.60746e-11
L1	COX7A2	1.76934e-13	0.277664	0.983	0.89	3.96473e-09
L1	NAP1L2	1.95033e-12	0.277581	0.547	0.388	4.3703e-08
L1	UBE2L3	1.18936e-10	0.277545	0.57	0.456	2.66511e-06
L1	NCDN	1.599e-21	0.27753	0.998	0.982	3.58303e-17
L1	PCDH9	2.09571e-11	0.277528	0.627	0.499	4.69607e-07
L1	EPS15	6.51373e-10	0.277463	0.509	0.403	1.4596e-05
L1	CELF5	5.70029e-07	0.27617	0.277	0.201	0.0127732
L1	ATP5MC3	5.44575e-15	0.276113	0.928	0.783	1.22028e-10
L1	CRELD1	6.69386e-07	0.275868	0.331	0.26	0.0149996
L1	FKBP8	9.05775e-18	0.275802	0.989	0.908	2.02966e-13
L1	ANAPC11	5.56222e-13	0.275771	0.702	0.551	1.24638e-08
L1	H2AFV	1.0803e-14	0.275742	0.762	0.572	2.42073e-10
L1	RPRD1A	2.87688e-07	0.275684	0.469	0.387	0.00644652
L1	RPL10A	7.72747e-13	0.27555	0.986	0.905	1.73157e-08
L1	COX6B1	1.82838e-15	0.275128	0.992	0.922	4.09704e-11
L1	RPS14	8.9763e-24	0.274619	1	0.999	2.01141e-19
L1	SNPH	1.43759e-07	0.274567	0.438	0.358	0.00322134
L1	BCAN	7.63076e-13	0.274109	0.694	0.535	1.7099e-08
L1	ST13	1.09628e-14	0.273999	0.822	0.639	2.45653e-10
L1	ZFR	1.47967e-10	0.273884	0.605	0.488	3.31564e-06
L1	MICOS13	2.63962e-13	0.273641	0.719	0.542	5.91485e-09
L1	COX7C	1.44064e-19	0.273585	0.998	0.997	3.22818e-15
L1	RPL38	5.72873e-19	0.273452	1	1	1.28369e-14
L1	EMC4	6.37558e-07	0.273415	0.466	0.404	0.0142864
L1	TAPBP	9.66017e-10	0.273277	0.575	0.476	2.16465e-05
L1	CCT7	1.68513e-09	0.272754	0.578	0.472	3.77604e-05
L1	MARCH6	1.36951e-15	0.272675	0.859	0.636	3.06879e-11
L1	RPL34	1.37448e-26	0.27226	1	1	3.07995e-22
L1	NDUFA11	3.7246e-13	0.27146	0.95	0.806	8.34608e-09
L1	PRKCB	1.66071e-17	0.271312	0.831	0.591	3.72133e-13
L1	GRINA	1.03741e-13	0.271135	0.95	0.801	2.32463e-09
L1	ATRNL1	3.15723e-08	0.270988	0.458	0.367	0.000707473
L1	APLP2	2.88024e-16	0.270828	0.991	0.923	6.45404e-12
L1	SORL1	9.67739e-15	0.270497	0.755	0.563	2.16851e-10
L1	BEX2	1.76627e-16	0.270487	0.923	0.73	3.95786e-12
L1	RAB5B	5.41817e-11	0.269943	0.575	0.437	1.2141e-06
L1	PDXP	7.7081e-16	0.269909	0.853	0.637	1.72723e-11
L1	CXXC5	5.9685e-09	0.269717	0.555	0.453	0.000133742
L1	RPL9	5.13311e-23	0.269341	1	0.996	1.15023e-18
L1	ATP5IF1	6.07122e-13	0.26802	0.98	0.863	1.36044e-08
L1	COPE	3.65252e-12	0.267886	0.742	0.601	8.18456e-08
L1	MAP1LC3B	6.80264e-13	0.267836	0.9	0.712	1.52434e-08
L1	C1orf43	3.46939e-08	0.267754	0.509	0.422	0.000777422
L1	FEZ1	1.52396e-12	0.266957	0.853	0.687	3.41489e-08
L1	RPS24	1.76622e-22	0.266884	1	0.998	3.95775e-18
L1	LYNX1	2.90307e-10	0.266643	0.58	0.457	6.50519e-06
L1	GNAS	2.67932e-34	0.266117	1	1	6.00382e-30
L1	NAP1L1	9.65494e-12	0.265919	0.934	0.798	2.16348e-07
L1	CLASP2	1.03877e-13	0.265689	0.705	0.519	2.32768e-09
L1	OIP5-AS1	1.932e-14	0.265297	0.875	0.698	4.32923e-10
L1	COX4I1	2.72514e-20	0.265219	1	0.995	6.10649e-16
L1	MEF2C	3.44394e-14	0.264679	0.938	0.764	7.71718e-10
L1	RPL22	1.51141e-14	0.264422	0.995	0.966	3.38676e-10
L1	ATP5ME	2.04826e-17	0.264305	1	0.978	4.58975e-13
L1	ST6GALNAC6	7.34762e-08	0.264229	0.552	0.463	0.00164645
L1	NCAM2	1.21015e-06	0.264152	0.456	0.392	0.0271171
L1	PRMT2	1.14027e-06	0.263356	0.434	0.367	0.0255513
L1	SPTBN2	4.1671e-09	0.263153	0.483	0.383	9.33763e-05
L1	PSMB7	7.61197e-08	0.262724	0.509	0.427	0.00170569
L1	SRPK2	2.3512e-07	0.262273	0.459	0.386	0.00526856
L1	ATN1	8.32127e-12	0.261996	0.703	0.564	1.86463e-07
L1	SNHG14	3.14536e-14	0.261331	0.983	0.911	7.04812e-10
L1	SARS	6.84317e-11	0.261165	0.673	0.536	1.53342e-06
L1	DDAH1	4.98259e-13	0.260808	0.942	0.749	1.1165e-08
L1	AMD1	7.85476e-10	0.260692	0.584	0.456	1.76009e-05
L1	AURKAIP1	9.46919e-09	0.260476	0.619	0.521	0.000212186
L1	TGOLN2	2.00773e-06	0.260176	0.462	0.397	0.0449892
L1	FUS	3.93136e-10	0.260055	0.628	0.505	8.80938e-06
L1	ARHGDIB	1.04545e-06	0.259596	0.239	0.169	0.0234265
L1	CHCHD10	1.07179e-12	0.258469	0.992	0.923	2.40166e-08
L1	SCG5	1.38518e-17	0.257818	0.939	0.724	3.10391e-13
L1	GNB1	6.174e-15	0.256853	0.995	0.935	1.38347e-10
L1	MPRIP	1.49035e-12	0.256848	0.719	0.56	3.33958e-08
L1	CYSTM1	1.34682e-06	0.256585	0.481	0.412	0.0301796
L1	UQCRQ	3.62853e-13	0.256409	1	0.941	8.13081e-09
L1	ARHGEF9	1.0763e-06	0.255992	0.419	0.34	0.0241178
L1	CD59	1.83032e-14	0.255654	0.992	0.885	4.10137e-10
L1	ANO3	9.68213e-12	0.255396	0.158	0.07	2.16957e-07
L1	RHOA	1.68742e-12	0.255329	0.928	0.766	3.78118e-08
L1	MPC2	2.95289e-07	0.254613	0.502	0.441	0.00661684
L1	RPL15	8.57574e-22	0.254438	1	0.996	1.92165e-17
L1	MRPL41	7.67826e-12	0.253903	0.742	0.58	1.72054e-07
L1	PFDN5	2.62549e-15	0.252844	0.991	0.964	5.88319e-11
L1	CLIP2	1.79766e-06	0.252665	0.452	0.383	0.040282
L1	BTF3	2.00187e-10	0.251086	0.772	0.634	4.48579e-06
L1	RPS9	4.4847e-14	0.250942	0.995	0.983	1.00493e-09
L1	PPT1	1.17633e-06	0.250469	0.466	0.406	0.0263592
L1	RPS3A	7.54946e-19	0.250215	1	0.998	1.69168e-14
L2	GFAP	5.83913e-296	1.48567	1	0.999	1.30843e-291
L2	MT-ND4	3.74517e-280	0.69177	1	1	8.39218e-276
L2	CRYAB	3.78092e-270	1.42269	0.987	0.843	8.47228e-266
L2	CHI3L1	2.6962e-246	1.73559	0.852	0.336	6.04164e-242
L2	FTL	2.57507e-222	0.884708	1	1	5.77022e-218
L2	SPP1	1.52062e-210	1.56532	0.914	0.565	3.4074e-206
L2	MT-ND3	7.51612e-194	0.677272	1	1	1.68421e-189
L2	MT-ND1	4.67108e-190	0.62076	1	1	1.04669e-185
L2	HSP90AA1	5.55398e-189	0.752773	1	0.999	1.24454e-184
L2	PEA15	7.16962e-167	0.731059	0.999	0.991	1.60657e-162
L2	C1QB	1.22353e-165	1.29585	0.844	0.474	2.74169e-161
L2	HSPB1	4.44076e-157	1.21853	0.965	0.833	9.95086e-153
L2	SLC17A7	1.53969e-152	0.658258	0.999	0.991	3.45014e-148
L2	MT-ND2	1.76485e-142	0.599951	1	1	3.95467e-138
L2	CLU	7.68197e-141	0.543185	1	1	1.72138e-136
L2	SERPINA3	1.84764e-140	2.32516	0.685	0.326	4.14019e-136
L2	C1QA	2.6505e-139	1.00002	0.728	0.314	5.93923e-135
L2	FTH1	3.20308e-137	0.36569	1	1	7.17745e-133
L2	DKK3	4.97852e-135	0.540319	1	0.998	1.11559e-130
L2	MT-ND4L	6.61842e-134	0.690869	1	0.994	1.48306e-129
L2	SOD2	1.64089e-133	0.860785	0.947	0.774	3.67691e-129
L2	NPTX1	3.39221e-131	0.765533	0.989	0.933	7.60126e-127
L2	MT-ND5	6.11509e-131	0.585156	1	1	1.37027e-126
L2	AQP4	3.21737e-129	0.819529	0.986	0.878	7.20948e-125
L2	IDS	9.29246e-127	0.446305	1	1	2.08225e-122
L2	C3	1.42096e-125	0.871212	0.746	0.347	3.18408e-121
L2	DBI	1.48899e-123	0.836672	0.968	0.84	3.33654e-119
L2	MAPK1	2.81257e-118	0.689335	0.976	0.875	6.30242e-114
L2	PLP1	8.47622e-112	0.928902	0.95	0.799	1.89935e-107
L2	TMSB4X	3.2535e-111	0.485982	1	1	7.29044e-107
L2	RPS19	1.5957e-106	0.557507	0.995	0.986	3.57564e-102
L2	RPS2	8.23249e-106	0.625651	0.99	0.935	1.84474e-101
L2	THY1	1.94473e-105	0.529758	1	0.994	4.35776e-101
L2	HSP90AB1	3.6238e-103	0.459363	1	0.999	8.1202e-99
L2	MT-CYB	4.29139e-102	0.514769	1	1	9.61614e-98
L2	NPTXR	4.83671e-102	0.738355	0.962	0.925	1.08381e-97
L2	NUPR1	3.26936e-100	0.879132	0.704	0.376	7.32599e-96
L2	SYN2	2.31165e-98	0.635504	0.974	0.9	5.17995e-94
L2	HSPA1A	3.27123e-98	0.844389	0.83	0.612	7.33016e-94
L2	CD74	4.21097e-98	0.732346	0.909	0.668	9.43594e-94
L2	CPLX2	2.51569e-96	0.538835	0.998	0.981	5.63716e-92
L2	B2M	2.8994e-95	0.701147	0.971	0.899	6.49697e-91
L2	APOD	1.19205e-94	0.757732	0.952	0.754	2.67114e-90
L2	SERF2	3.41987e-94	0.569986	0.99	0.951	7.66325e-90
L2	FAM107A	4.44626e-93	0.502119	1	0.991	9.96318e-89
L2	GPM6B	1.05594e-92	0.500156	0.999	0.983	2.36616e-88
L2	HOPX	1.94641e-90	0.551291	0.996	0.963	4.36151e-86
L2	GPM6A	4.68844e-89	0.363312	1	1	1.05059e-84
L2	CTXN1	1.49785e-88	0.590132	0.958	0.882	3.35637e-84
L2	TSC22D4	1.56709e-88	0.646331	0.924	0.745	3.51153e-84
L2	RPLP1	2.79644e-88	0.415426	1	1	6.26626e-84
L2	ACTB	6.71904e-88	0.347656	1	1	1.5056e-83
L2	ATP1A2	1.02814e-87	0.580019	0.984	0.933	2.30386e-83
L2	YWHAH	1.58924e-87	0.517128	1	0.996	3.56117e-83
L2	C1QC	1.12763e-86	0.78841	0.659	0.335	2.5268e-82
L2	GJA1	1.79811e-85	0.630689	0.985	0.858	4.02921e-81
L2	TUBA1A	4.14022e-85	0.613587	0.994	0.979	9.27741e-81
L2	TSPAN3	8.35797e-85	0.534964	0.981	0.917	1.87285e-80
L2	CHI3L2	9.04711e-85	0.375331	0.223	0.008	2.02728e-80
L2	CALM1	9.26292e-84	0.301128	1	1	2.07563e-79
L2	MBP	3.34863e-83	0.633274	0.993	0.975	7.50361e-79
L2	ATP2B4	1.59569e-82	0.671237	0.875	0.714	3.57563e-78
L2	DDN	1.31627e-81	0.591042	0.9	0.735	2.94949e-77
L2	FBXL16	9.82029e-81	0.487559	0.989	0.958	2.20053e-76
L2	APOC1	2.17349e-80	0.67112	0.659	0.335	4.87036e-76
L2	HPCAL4	2.20758e-80	0.583958	0.917	0.792	4.94673e-76
L2	MT-ATP6	1.74216e-79	0.523458	1	1	3.90383e-75
L2	CTSB	2.59892e-79	0.574567	0.96	0.897	5.82365e-75
L2	VIM	5.77183e-79	0.755928	0.936	0.804	1.29335e-74
L2	MT3	1.63086e-78	0.335332	1	1	3.65443e-74
L2	MT2A	2.85451e-78	0.614616	0.999	0.985	6.3964e-74
L2	FAIM2	3.15002e-78	0.48039	0.995	0.963	7.05856e-74
L2	ATP1B2	2.77904e-77	0.601173	0.934	0.752	6.22728e-73
L2	PTMA	3.13434e-76	0.476214	0.992	0.97	7.02342e-72
L2	TPT1	1.00675e-75	0.40525	0.999	0.999	2.25593e-71
L2	YWHAZ	8.99169e-75	0.48249	1	0.992	2.01486e-70
L2	APLNR	9.18201e-75	0.497651	0.36	0.086	2.0575e-70
L2	MAST3	9.57179e-74	0.505242	0.971	0.901	2.14485e-69
L2	DTNA	1.79408e-73	0.660044	0.887	0.731	4.02017e-69
L2	RPS28	2.93591e-73	0.371469	1	0.999	6.57878e-69
L2	HSP90B1	3.63173e-73	0.654074	0.904	0.806	8.13797e-69
L2	NCS1	5.01222e-73	0.545854	0.962	0.876	1.12314e-68
L2	IFITM3	9.05553e-73	0.748338	0.902	0.716	2.02916e-68
L2	FCGBP	2.99025e-72	0.47477	0.334	0.073	6.70054e-68
L2	SYP	4.27139e-72	0.474118	0.998	0.952	9.57132e-68
L2	PLPPR4	5.8389e-71	0.615671	0.666	0.391	1.30838e-66
L2	YWHAE	8.39012e-71	0.417195	0.998	0.983	1.88006e-66
L2	GABRA5	8.85312e-71	0.54513	0.56	0.249	1.98381e-66
L2	MGST1	2.91007e-70	0.700275	0.765	0.544	6.52088e-66
L2	APOE	3.1433e-70	0.450782	1	0.996	7.0435e-66
L2	RPL28	8.82304e-70	0.378808	0.999	0.996	1.97707e-65
L2	ENO1	1.23661e-69	0.429536	0.998	0.972	2.77099e-65
L2	SH3BGRL3	1.87933e-69	0.560989	0.86	0.631	4.2112e-65
L2	EEF1A1	6.61125e-69	0.288737	1	1	1.48145e-64
L2	ITM2C	6.96868e-69	0.426133	0.999	0.986	1.56154e-64
L2	APLP1	1.36187e-68	0.458863	0.994	0.976	3.05167e-64
L2	PRNP	2.3783e-68	0.405128	1	0.995	5.32929e-64
L2	CALR	2.81501e-68	0.610632	0.853	0.682	6.30788e-64
L2	CPE	3.27794e-68	0.402086	1	0.999	7.34521e-64
L2	TMSB10	6.65108e-68	0.315552	1	1	1.49037e-63
L2	PTPRZ1	2.21208e-67	0.605346	0.783	0.552	4.95684e-63
L2	RPLP0	4.24061e-67	0.545145	0.935	0.806	9.50236e-63
L2	CANX	9.74286e-67	0.491908	0.935	0.83	2.18318e-62
L2	MT-CO2	3.73508e-66	0.339224	1	1	8.36956e-62
L2	ITM2B	1.51172e-65	0.389207	0.999	0.998	3.38745e-61
L2	ELK1	4.02579e-65	0.545285	0.811	0.563	9.021e-61
L2	OAZ1	6.14895e-65	0.400505	0.998	0.988	1.37786e-60
L2	UBB	2.33146e-64	0.346788	1	1	5.22435e-60
L2	CST3	2.81851e-64	0.299396	1	1	6.31572e-60
L2	LY6H	4.10819e-64	0.491226	0.992	0.951	9.20564e-60
L2	TUBB4A	4.28758e-64	0.477783	0.978	0.913	9.60761e-60
L2	CTSD	5.16181e-64	0.480492	0.961	0.88	1.15666e-59
L2	BSG	7.60558e-64	0.424002	0.995	0.971	1.70426e-59
L2	KIAA0930	1.13978e-63	0.527985	0.875	0.706	2.55402e-59
L2	MAP2	2.58882e-63	0.393393	0.997	0.989	5.80102e-59
L2	ADGRG1	5.39665e-63	0.552661	0.814	0.591	1.20928e-58
L2	PMP2	4.31301e-62	0.560866	0.802	0.583	9.66459e-58
L2	SCD5	3.37543e-61	0.491001	0.953	0.847	7.56366e-57
L2	MMD	3.49884e-61	0.549037	0.615	0.34	7.84019e-57
L2	DDIT4	3.77851e-61	0.499004	0.597	0.301	8.46689e-57
L2	QDPR	7.02144e-61	0.642728	0.848	0.69	1.57336e-56
L2	CALM3	3.18063e-60	0.344869	1	1	7.12715e-56
L2	ADIRF	6.48148e-60	0.516322	0.923	0.737	1.45237e-55
L2	MYL6	1.30007e-59	0.470691	0.966	0.876	2.91321e-55
L2	CAMK2D	1.95365e-59	0.567897	0.731	0.511	4.37774e-55
L2	QKI	2.12596e-58	0.509434	0.9	0.764	4.76384e-54
L2	NSF	2.51324e-58	0.434084	0.981	0.941	5.63167e-54
L2	SLC1A3	4.20932e-58	0.469216	0.998	0.952	9.43225e-54
L2	SYNPO	6.92528e-58	0.505606	0.871	0.704	1.55182e-53
L2	LDHA	1.08764e-57	0.520685	0.883	0.768	2.43718e-53
L2	BAIAP3	2.15793e-57	0.507711	0.855	0.663	4.83549e-53
L2	PKM	2.89113e-57	0.374304	1	0.995	6.47845e-53
L2	ATP6V1H	9.84348e-57	0.52913	0.901	0.822	2.20573e-52
L2	GAPDH	1.16156e-56	0.298393	1	1	2.60283e-52
L2	GDI1	2.3105e-56	0.397523	0.998	0.984	5.17736e-52
L2	RASD1	2.63256e-56	0.507391	0.902	0.769	5.89905e-52
L2	RUNDC3A	2.70748e-56	0.460449	0.961	0.889	6.06692e-52
L2	SIRPA	3.2229e-56	0.443566	0.949	0.862	7.22188e-52
L2	APP	1.27259e-55	0.3916	0.997	0.981	2.85163e-51
L2	DNM1	1.30252e-55	0.372935	0.999	0.995	2.9187e-51
L2	CNN3	2.21905e-55	0.53411	0.804	0.589	4.97245e-51
L2	SNX3	5.84018e-55	0.470518	0.936	0.847	1.30867e-50
L2	SEMA3D	7.50447e-55	0.299575	0.212	0.031	1.6816e-50
L2	MAP2K1	3.47888e-54	0.505703	0.901	0.777	7.79548e-50
L2	SPARC	4.2798e-54	0.552721	0.757	0.519	9.59017e-50
L2	DPYSL2	1.12995e-53	0.356265	1	0.993	2.532e-49
L2	RHBDD2	1.13522e-53	0.433585	0.984	0.93	2.5438e-49
L2	UBA52	1.29902e-53	0.382372	0.991	0.967	2.91085e-49
L2	RTN4	3.04882e-53	0.337981	0.999	0.999	6.83179e-49
L2	MTPN	3.50187e-53	0.451899	0.903	0.789	7.84699e-49
L2	SNCG	8.13135e-53	0.486402	0.873	0.715	1.82207e-48
L2	EDIL3	9.60716e-53	0.488014	0.828	0.635	2.15277e-48
L2	PSD3	1.18313e-52	0.472636	0.946	0.863	2.65116e-48
L2	PLAAT4	3.03087e-52	0.420378	0.418	0.165	6.79158e-48
L2	S100A8	3.20521e-52	0.443998	0.43	0.173	7.18223e-48
L2	CD63	5.97392e-52	0.455826	0.943	0.862	1.33864e-47
L2	MTURN	6.28796e-52	0.405784	0.974	0.925	1.40901e-47
L2	CD59	9.5936e-52	0.435002	0.951	0.851	2.14973e-47
L2	AIF1	9.82028e-52	0.475699	0.46	0.208	2.20053e-47
L2	RPL39	1.42126e-51	0.415438	0.984	0.959	3.18475e-47
L2	PTGES3	1.61589e-51	0.468456	0.91	0.781	3.62089e-47
L2	VSIG4	2.78506e-51	0.446385	0.375	0.138	6.24076e-47
L2	HLA-B	4.49867e-51	0.596228	0.802	0.652	1.00806e-46
L2	ID4	1.49032e-50	0.478051	0.613	0.346	3.3395e-46
L2	RPL13	1.87123e-50	0.312822	0.999	0.999	4.19306e-46
L2	LAPTM5	4.08013e-50	0.431753	0.52	0.256	9.14275e-46
L2	RPS15	6.10124e-50	0.308433	0.999	0.998	1.36717e-45
L2	CD81	7.08893e-50	0.42314	0.979	0.963	1.58849e-45
L2	TMBIM6	7.79322e-50	0.439565	0.94	0.833	1.74631e-45
L2	RTP5	7.81302e-50	0.354273	0.347	0.116	1.75074e-45
L2	RPSA	9.33131e-50	0.390689	0.971	0.941	2.09096e-45
L2	FKBP1A	1.11182e-49	0.45408	0.907	0.809	2.49137e-45
L2	STMN3	4.10994e-49	0.41024	0.969	0.922	9.20956e-45
L2	KIF1A	5.17501e-49	0.349812	0.99	0.964	1.15962e-44
L2	PTMS	5.9022e-49	0.424192	0.956	0.888	1.32257e-44
L2	RPS11	1.06137e-48	0.373897	0.994	0.985	2.37833e-44
L2	SCN3B	1.10133e-48	0.455598	0.901	0.801	2.46786e-44
L2	TPI1	1.12358e-48	0.341096	0.997	0.996	2.51772e-44
L2	PEG10	1.95393e-48	0.569643	0.708	0.517	4.37836e-44
L2	HSPE1	2.43062e-48	0.485817	0.86	0.72	5.44654e-44
L2	CD44	4.71615e-48	0.352599	0.277	0.077	1.0568e-43
L2	FCER1G	4.74444e-48	0.429447	0.431	0.187	1.06313e-43
L2	CCDC92	6.91796e-48	0.448346	0.851	0.684	1.55018e-43
L2	JUND	7.40388e-48	0.417669	0.969	0.903	1.65906e-43
L2	GNAO1	1.02204e-47	0.429228	0.922	0.825	2.29019e-43
L2	HSPH1	1.18517e-47	0.502314	0.886	0.781	2.65574e-43
L2	TAGLN3	2.55475e-47	0.415697	0.971	0.912	5.72468e-43
L2	PDIA6	4.91465e-47	0.466885	0.627	0.382	1.10127e-42
L2	RPS17	7.32766e-47	0.384635	0.961	0.932	1.64198e-42
L2	RPL31	9.59835e-47	0.318032	1	1	2.1508e-42
L2	SUN2	1.9644e-46	0.475698	0.758	0.558	4.40182e-42
L2	S100A10	2.01125e-46	0.489579	0.45	0.21	4.5068e-42
L2	MAP1A	3.00791e-46	0.365718	0.997	0.982	6.74013e-42
L2	ANK2	9.19062e-46	0.401981	0.965	0.92	2.05943e-41
L2	SYN1	1.83653e-45	0.366776	0.987	0.957	4.1153e-41
L2	AEBP1	2.03735e-45	0.355632	0.318	0.107	4.56529e-41
L2	HLA-DRA	2.96779e-45	0.459816	0.612	0.368	6.65023e-41
L2	TMBIM1	3.9733e-45	0.496381	0.613	0.378	8.90337e-41
L2	CLDND1	6.6166e-45	0.48486	0.675	0.451	1.48265e-40
L2	RPL13A	3.61677e-44	0.310641	0.999	0.995	8.10446e-40
L2	RPS18	4.00024e-44	0.333048	0.998	0.986	8.96374e-40
L2	SPOCK1	4.83434e-44	0.444159	0.826	0.656	1.08328e-39
L2	RPLP2	5.66033e-44	0.340905	0.994	0.988	1.26837e-39
L2	CHN1	9.00235e-44	0.28915	1	0.999	2.01725e-39
L2	MIF	9.77672e-44	0.304462	0.997	0.993	2.19077e-39
L2	HSPB8	1.06714e-43	0.436157	0.587	0.347	2.39125e-39
L2	RTN3	1.15011e-43	0.3433	1	0.996	2.57718e-39
L2	PPDPF	1.87739e-43	0.482038	0.856	0.755	4.20685e-39
L2	KCNAB2	2.6468e-43	0.399149	0.931	0.837	5.93094e-39
L2	RPS6	3.41337e-43	0.359407	0.989	0.966	7.64868e-39
L2	RPL29	4.33497e-43	0.349481	0.984	0.966	9.7138e-39
L2	C1R	4.5041e-43	0.408141	0.339	0.13	1.00928e-38
L2	PCBP2	6.11581e-43	0.411571	0.932	0.831	1.37043e-38
L2	PLEKHA2	9.09979e-43	0.431162	0.644	0.403	2.03908e-38
L2	SEPTIN3	1.03715e-42	0.370267	0.969	0.897	2.32404e-38
L2	CFL1	2.09304e-42	0.28357	0.999	0.996	4.69009e-38
L2	S100A11	3.51791e-42	0.433208	0.482	0.247	7.88294e-38
L2	PRDX1	4.93068e-42	0.386635	0.955	0.86	1.10487e-37
L2	RPL27A	6.30134e-42	0.403049	0.959	0.903	1.412e-37
L2	HNRNPA2B1	1.4436e-41	0.367016	0.974	0.923	3.23481e-37
L2	EIF1	1.68795e-41	0.296872	0.999	0.992	3.78235e-37
L2	ATP6V0C	1.74112e-41	0.302976	1	0.998	3.9015e-37
L2	LONRF2	2.13443e-41	0.41948	0.872	0.738	4.78283e-37
L2	TYROBP	2.15555e-41	0.385549	0.444	0.212	4.83015e-37
L2	HLA-A	5.40271e-41	0.465825	0.789	0.622	1.21064e-36
L2	ARL6IP1	5.62285e-41	0.371419	0.974	0.909	1.25997e-36
L2	MAPRE2	6.05184e-41	0.410948	0.864	0.736	1.3561e-36
L2	PFN1	8.57428e-41	0.458918	0.81	0.646	1.92132e-36
L2	MEG3	6.32553e-40	0.345886	0.997	0.991	1.41743e-35
L2	RACK1	7.58463e-40	0.387019	0.916	0.812	1.69956e-35
L2	PFKP	1.53889e-39	0.412059	0.853	0.711	3.44834e-35
L2	VEGFA	1.79565e-39	0.290929	0.275	0.089	4.0237e-35
L2	MT-ATP8	2.08808e-39	0.364232	0.993	0.952	4.67897e-35
L2	RPL30	2.30509e-39	0.321352	0.992	0.987	5.16525e-35
L2	RPL18	2.74743e-39	0.310775	0.996	0.982	6.15643e-35
L2	PSAP	3.77607e-39	0.251955	1	1	8.46141e-35
L2	NPTN	4.40271e-39	0.379107	0.961	0.921	9.8656e-35
L2	NORAD	7.07286e-39	0.317245	0.997	0.986	1.58489e-34
L2	UCHL1	1.94956e-38	0.275807	1	1	4.36858e-34
L2	DNAJA4	2.43739e-38	0.424389	0.723	0.545	5.46171e-34
L2	EEF1A2	3.06771e-38	0.354665	0.989	0.936	6.87413e-34
L2	MAPK3	5.46852e-38	0.398097	0.857	0.757	1.22539e-33
L2	MAOB	6.37529e-38	0.41265	0.628	0.411	1.42858e-33
L2	IGFBP7	8.82055e-38	0.443975	0.807	0.653	1.97651e-33
L2	SERINC1	1.61719e-37	0.317398	0.999	0.991	3.62381e-33
L2	APOC2	1.67902e-37	0.363653	0.418	0.201	3.76235e-33
L2	LAMP5	2.26809e-37	0.482533	0.849	0.71	5.08233e-33
L2	CNIH2	3.0215e-37	0.411501	0.749	0.572	6.77057e-33
L2	YWHAG	5.28336e-37	0.300299	0.998	0.994	1.18389e-32
L2	STUM	5.68925e-37	0.353719	0.409	0.199	1.27485e-32
L2	FABP7	6.92758e-37	0.406125	0.683	0.487	1.55233e-32
L2	ZBTB18	8.00858e-37	0.415904	0.774	0.628	1.79456e-32
L2	SNCA	1.08762e-36	0.381832	0.913	0.816	2.43714e-32
L2	TMEM59L	1.23744e-36	0.321624	0.995	0.986	2.77286e-32
L2	RPL4	1.3025e-36	0.293341	0.998	0.992	2.91864e-32
L2	ANXA5	1.46103e-36	0.357873	0.462	0.243	3.27388e-32
L2	SERPINA1	1.64712e-36	0.268331	0.234	0.068	3.69087e-32
L2	NAPB	1.67349e-36	0.33789	0.975	0.938	3.74995e-32
L2	RAB6B	1.87903e-36	0.342294	0.98	0.941	4.21052e-32
L2	DNAJB2	2.25316e-36	0.400322	0.844	0.712	5.04887e-32
L2	PDE2A	2.67058e-36	0.409624	0.85	0.752	5.98424e-32
L2	ATP9A	4.22389e-36	0.360801	0.916	0.821	9.46488e-32
L2	SELENOW	4.30304e-36	0.272447	1	0.995	9.64226e-32
L2	PDE4DIP	5.61524e-36	0.417389	0.803	0.654	1.25826e-31
L2	MTRNR2L1	7.59286e-36	2.16016	0.658	0.483	1.70141e-31
L2	ITGB2	9.58968e-36	0.328842	0.341	0.144	2.14886e-31
L2	SOWAHA	1.32926e-35	0.391267	0.797	0.669	2.9786e-31
L2	SPRED1	2.153e-35	0.355752	0.538	0.318	4.82444e-31
L2	CD99	2.55223e-35	0.428558	0.701	0.507	5.71903e-31
L2	PLD3	2.59436e-35	0.338973	0.993	0.974	5.81343e-31
L2	DNAJB1	2.72482e-35	0.404841	0.652	0.444	6.10577e-31
L2	S100A6	3.17875e-35	0.455358	0.906	0.817	7.12295e-31
L2	XPO1	3.31534e-35	0.406763	0.621	0.426	7.42902e-31
L2	PGBD5	3.57662e-35	0.432999	0.694	0.53	8.0145e-31
L2	NSMF	3.60029e-35	0.360287	0.882	0.812	8.06753e-31
L2	AGAP3	5.31957e-35	0.359043	0.93	0.847	1.19201e-30
L2	PLEKHB1	5.32483e-35	0.371633	0.932	0.826	1.19319e-30
L2	PGRMC1	6.20988e-35	0.398948	0.864	0.794	1.39151e-30
L2	MTCH1	6.75696e-35	0.331276	0.986	0.978	1.5141e-30
L2	SPOCK2	7.70412e-35	0.356862	0.907	0.78	1.72634e-30
L2	TIMP2	8.5075e-35	0.439899	0.796	0.688	1.90636e-30
L2	ARPC5	1.15071e-34	0.361953	0.635	0.425	2.57852e-30
L2	MT1X	1.16744e-34	0.464201	0.913	0.746	2.616e-30
L2	EIF4A2	1.57601e-34	0.270364	0.998	0.997	3.53152e-30
L2	CAP2	1.68283e-34	0.393531	0.718	0.57	3.77089e-30
L2	RPL17	2.36942e-34	0.290844	1	0.994	5.3094e-30
L2	MAPK8IP1	2.70023e-34	0.377929	0.857	0.705	6.05068e-30
L2	RPL32	3.44509e-34	0.25918	1	0.999	7.71977e-30
L2	BAALC	8.31561e-34	0.352375	0.931	0.861	1.86336e-29
L2	MT-CO3	1.26739e-33	0.311181	1	1	2.83998e-29
L2	HNRNPK	1.32095e-33	0.343119	0.932	0.862	2.95998e-29
L2	ARF1	1.89648e-33	0.349409	0.954	0.895	4.24963e-29
L2	KIF3C	1.9663e-33	0.365073	0.932	0.844	4.40609e-29
L2	PPP3CB	2.35623e-33	0.354808	0.91	0.86	5.27983e-29
L2	EEF2	2.44259e-33	0.298597	0.985	0.961	5.47336e-29
L2	HSPD1	2.73057e-33	0.41872	0.726	0.589	6.11867e-29
L2	RAC1	2.86541e-33	0.341435	0.928	0.86	6.4208e-29
L2	PALM	4.05267e-33	0.363154	0.852	0.736	9.08121e-29
L2	HIPK2	4.32622e-33	0.392929	0.63	0.441	9.69418e-29
L2	CHST1	4.54664e-33	0.409918	0.824	0.708	1.01881e-28
L2	ATP8A1	4.82314e-33	0.387414	0.775	0.623	1.08077e-28
L2	TMEM132A	5.85351e-33	0.397223	0.759	0.623	1.31165e-28
L2	PRKCG	9.93557e-33	0.435417	0.723	0.584	2.22636e-28
L2	PLTP	1.16456e-32	0.398941	0.577	0.372	2.60955e-28
L2	NEUROD2	1.37129e-32	0.387842	0.6	0.405	3.07279e-28
L2	HSPA5	1.3738e-32	0.463541	0.728	0.602	3.07841e-28
L2	S100A9	1.83948e-32	0.367483	0.386	0.189	4.12191e-28
L2	PPP2CB	3.17695e-32	0.361177	0.896	0.823	7.11892e-28
L2	TMEM47	3.41075e-32	0.36089	0.648	0.448	7.64281e-28
L2	NCAM2	3.47202e-32	0.403558	0.675	0.504	7.7801e-28
L2	TSPAN7	3.79645e-32	0.273962	1	0.997	8.50709e-28
L2	MOB1B	3.93179e-32	0.379014	0.592	0.39	8.81036e-28
L2	THRA	5.73895e-32	0.365942	0.893	0.826	1.28598e-27
L2	SARAF	8.059e-32	0.276255	0.994	0.986	1.80586e-27
L2	SMIM29	1.05413e-31	0.390261	0.615	0.436	2.36208e-27
L2	RAMP1	1.10255e-31	0.359329	0.819	0.684	2.47059e-27
L2	SREBF2	1.48004e-31	0.355042	0.815	0.685	3.31648e-27
L2	GNG2	1.60134e-31	0.388364	0.802	0.668	3.58829e-27
L2	NCAM1	1.61059e-31	0.331422	0.923	0.862	3.609e-27
L2	STAB1	1.91984e-31	0.253593	0.239	0.081	4.30198e-27
L2	POLR2L	2.28959e-31	0.367227	0.859	0.753	5.1305e-27
L2	NPDC1	3.15344e-31	0.339757	0.896	0.829	7.06623e-27
L2	TLE5	3.55905e-31	0.30026	0.986	0.972	7.97512e-27
L2	EIF4G2	3.78116e-31	0.333289	0.927	0.845	8.47283e-27
L2	PIP4K2B	5.1607e-31	0.338521	0.895	0.795	1.15641e-26
L2	ATF4	5.43219e-31	0.358746	0.721	0.552	1.21724e-26
L2	RPL18A	8.0888e-31	0.292767	0.993	0.983	1.81254e-26
L2	ENC1	8.10657e-31	0.323534	1	0.999	1.81652e-26
L2	SPTBN1	1.20836e-30	0.2854	0.979	0.953	2.7077e-26
L2	HLA-DRB1	1.54431e-30	0.329009	0.455	0.25	3.46048e-26
L2	BIN1	1.58288e-30	0.360193	0.795	0.644	3.54691e-26
L2	RPS3	1.69304e-30	0.340878	0.95	0.883	3.79375e-26
L2	NDRG4	1.76014e-30	0.304677	0.966	0.936	3.94411e-26
L2	TPPP	1.96064e-30	0.340717	0.905	0.803	4.3934e-26
L2	PSD	1.97804e-30	0.297927	0.976	0.913	4.4324e-26
L2	STXBP1	2.10143e-30	0.285355	0.995	0.979	4.70889e-26
L2	SOD1	2.6445e-30	0.288615	0.99	0.982	5.92578e-26
L2	HPCA	3.08741e-30	0.384718	0.802	0.685	6.91828e-26
L2	BST2	3.41903e-30	0.324067	0.397	0.205	7.66136e-26
L2	LAMP2	4.60761e-30	0.393791	0.563	0.374	1.03247e-25
L2	C1S	4.91155e-30	0.318674	0.297	0.128	1.10058e-25
L2	ATP2A2	5.00923e-30	0.332183	0.944	0.888	1.12247e-25
L2	CCDC6	5.02051e-30	0.369653	0.644	0.46	1.125e-25
L2	TSPYL1	5.04666e-30	0.306181	0.993	0.976	1.13086e-25
L2	ABCA2	5.39953e-30	0.362883	0.77	0.616	1.20993e-25
L2	ITPRID2	5.74716e-30	0.306886	0.491	0.286	1.28782e-25
L2	CNTN1	6.04122e-30	0.356713	0.887	0.799	1.35372e-25
L2	TP53I11	7.70157e-30	0.334214	0.489	0.289	1.72577e-25
L2	C1QTNF4	9.34522e-30	0.354992	0.848	0.752	2.09408e-25
L2	RPL7A	9.96323e-30	0.277625	0.994	0.982	2.23256e-25
L2	PRRT1	1.05577e-29	0.364347	0.735	0.591	2.36577e-25
L2	DNAJA1	1.08958e-29	0.367906	0.839	0.75	2.44154e-25
L2	GPRC5B	1.26846e-29	0.35119	0.887	0.748	2.84236e-25
L2	RPL27	1.40256e-29	0.291268	0.982	0.966	3.14285e-25
L2	CORO1A	1.56165e-29	0.375173	0.593	0.416	3.49934e-25
L2	CYBA	2.40216e-29	0.338894	0.416	0.223	5.38276e-25
L2	TMEM130	3.03786e-29	0.339536	0.928	0.878	6.80723e-25
L2	SPRYD3	4.66517e-29	0.35019	0.828	0.729	1.04537e-24
L2	CDK2AP1	4.668e-29	0.38791	0.753	0.607	1.046e-24
L2	TMEM176B	5.25286e-29	0.302094	0.371	0.185	1.17706e-24
L2	CSTB	7.77026e-29	0.355337	0.79	0.659	1.74116e-24
L2	CD163	8.40602e-29	0.266556	0.223	0.078	1.88362e-24
L2	SHANK3	9.85492e-29	0.348475	0.582	0.39	2.20829e-24
L2	FAU	1.07042e-28	0.254203	0.994	0.987	2.3986e-24
L2	ANO3	1.11311e-28	0.288068	0.418	0.224	2.49426e-24
L2	EDNRB	1.19382e-28	0.315815	0.38	0.196	2.67512e-24
L2	TOLLIP	1.29731e-28	0.326069	0.889	0.801	2.907e-24
L2	ARF3	1.30222e-28	0.283138	0.989	0.957	2.91802e-24
L2	TMEM30A	1.62252e-28	0.336862	0.825	0.722	3.63574e-24
L2	SLC25A23	1.77804e-28	0.332967	0.845	0.748	3.98422e-24
L2	CDIP1	2.05612e-28	0.310518	0.902	0.836	4.60735e-24
L2	RNF130	2.4077e-28	0.359283	0.657	0.49	5.39518e-24
L2	CPNE3	2.53643e-28	0.301251	0.416	0.227	5.68362e-24
L2	JUN	2.90027e-28	0.376124	0.673	0.524	6.49893e-24
L2	YWHAQ	3.10144e-28	0.321776	0.944	0.868	6.9497e-24
L2	DDX5	4.56365e-28	0.303101	0.96	0.913	1.02262e-23
L2	ARNT2	5.67535e-28	0.31774	0.934	0.865	1.27173e-23
L2	CADM1	5.80673e-28	0.343338	0.647	0.442	1.30117e-23
L2	BAIAP2	6.42807e-28	0.382954	0.846	0.76	1.4404e-23
L2	ITPKB	7.85376e-28	0.376165	0.586	0.407	1.75987e-23
L2	NPC2	9.09581e-28	0.341693	0.528	0.336	2.03819e-23
L2	FAM171A1	9.46067e-28	0.35613	0.678	0.519	2.11995e-23
L2	MRTFB	1.07075e-27	0.336983	0.85	0.764	2.39934e-23
L2	PRKACB	1.18772e-27	0.277297	0.946	0.922	2.66144e-23
L2	RPS16	1.42756e-27	0.286058	0.972	0.961	3.19888e-23
L2	LINC02607	1.71892e-27	0.303718	0.4	0.218	3.85176e-23
L2	FBXO2	1.77979e-27	0.376075	0.889	0.815	3.98814e-23
L2	STOM	2.17636e-27	0.369281	0.737	0.577	4.87679e-23
L2	WNK1	2.63334e-27	0.359876	0.731	0.579	5.9008e-23
L2	CPNE6	2.66547e-27	0.383569	0.602	0.445	5.97278e-23
L2	CLSTN1	2.93661e-27	0.264016	0.997	0.994	6.58034e-23
L2	NSG2	3.17166e-27	0.386271	0.858	0.821	7.10704e-23
L2	NR2F1	3.35807e-27	0.331038	0.718	0.546	7.52477e-23
L2	PDXK	3.45122e-27	0.320293	0.864	0.76	7.73349e-23
L2	CACNA1E	3.49197e-27	0.343114	0.569	0.391	7.8248e-23
L2	CEBPB	3.57893e-27	0.359919	0.637	0.473	8.01966e-23
L2	ITGB4	4.59412e-27	0.333327	0.398	0.22	1.02945e-22
L2	TMEM158	5.51741e-27	0.315088	0.443	0.261	1.23634e-22
L2	SLC8A2	7.11878e-27	0.345777	0.719	0.587	1.59518e-22
L2	ATP6V1B2	7.59599e-27	0.307053	0.911	0.836	1.70211e-22
L2	CACYBP	9.37495e-27	0.346713	0.806	0.695	2.10074e-22
L2	ATP6V1A	9.68699e-27	0.34423	0.813	0.7	2.17066e-22
L2	NRXN2	1.03476e-26	0.329829	0.789	0.665	2.3187e-22
L2	GIT1	1.08507e-26	0.337314	0.761	0.619	2.43142e-22
L2	THOC3	1.0874e-26	0.29274	0.436	0.25	2.43664e-22
L2	MAPRE3	1.12471e-26	0.311856	0.869	0.786	2.52024e-22
L2	BSN	1.20218e-26	0.335559	0.849	0.741	2.69385e-22
L2	NQO1	1.24436e-26	0.328238	0.484	0.3	2.78837e-22
L2	MBOAT7	1.64259e-26	0.354113	0.825	0.76	3.68071e-22
L2	ELFN2	1.68605e-26	0.29128	0.47	0.281	3.77809e-22
L2	RNASET2	1.79561e-26	0.339296	0.538	0.354	4.02361e-22
L2	PLPPR2	1.89968e-26	0.343865	0.716	0.574	4.2568e-22
L2	PAK1	2.06466e-26	0.352689	0.818	0.746	4.6265e-22
L2	ARPP19	2.07233e-26	0.26651	0.999	0.994	4.64369e-22
L2	TMEM59	2.19553e-26	0.327604	0.806	0.681	4.91975e-22
L2	RTL8C	2.27967e-26	0.313486	0.945	0.89	5.10828e-22
L2	TSPO	2.3895e-26	0.313264	0.462	0.278	5.3544e-22
L2	FCGR3A	3.17218e-26	0.321129	0.372	0.199	7.10822e-22
L2	PPP2R1A	3.20431e-26	0.289631	0.982	0.957	7.18022e-22
L2	IFITM2	3.45604e-26	0.373995	0.575	0.387	7.7443e-22
L2	UBA1	3.7398e-26	0.321719	0.842	0.746	8.38014e-22
L2	YBX1	6.01624e-26	0.351336	0.582	0.411	1.34812e-21
L2	RPL11	6.43677e-26	0.287874	0.933	0.88	1.44235e-21
L2	SLC9A6	6.5906e-26	0.352012	0.729	0.597	1.47682e-21
L2	ARHGDIB	6.89493e-26	0.262412	0.325	0.159	1.54502e-21
L2	RGS14	8.17504e-26	0.299776	0.417	0.241	1.83186e-21
L2	HNRNPC	8.55098e-26	0.343241	0.864	0.788	1.9161e-21
L2	C9orf16	8.87346e-26	0.310369	0.936	0.909	1.98836e-21
L2	NDFIP1	9.31558e-26	0.279059	0.979	0.963	2.08744e-21
L2	BTBD3	1.0486e-25	0.33576	0.767	0.649	2.34971e-21
L2	MT-CO1	1.15486e-25	0.333353	1	1	2.5878e-21
L2	FRRS1L	1.30132e-25	0.350694	0.813	0.73	2.91601e-21
L2	KCTD12	1.32738e-25	0.341641	0.585	0.411	2.9744e-21
L2	CSF1R	1.44667e-25	0.262449	0.383	0.204	3.24171e-21
L2	HSPA12A	1.59059e-25	0.339788	0.767	0.643	3.5642e-21
L2	RPL19	1.68249e-25	0.250916	0.995	0.981	3.77012e-21
L2	RPL14	1.95067e-25	0.265511	0.99	0.974	4.37107e-21
L2	LINGO1	1.96862e-25	0.341418	0.736	0.615	4.41129e-21
L2	RPS20	2.03894e-25	0.278168	0.964	0.929	4.56885e-21
L2	PPP2R2C	2.06259e-25	0.319865	0.821	0.717	4.62185e-21
L2	MKNK2	2.17447e-25	0.264375	0.368	0.194	4.87256e-21
L2	CLIC4	2.18113e-25	0.295204	0.373	0.203	4.88748e-21
L2	RTN4R	2.42353e-25	0.337606	0.578	0.41	5.43064e-21
L2	MRVI1	2.43708e-25	0.298161	0.42	0.243	5.46101e-21
L2	SGK1	3.33174e-25	0.259204	0.307	0.145	7.46575e-21
L2	SORBS1	3.51437e-25	0.324221	0.759	0.602	7.875e-21
L2	SORBS2	3.68534e-25	0.321492	0.56	0.391	8.25812e-21
L2	ERBIN	8.27768e-25	0.343938	0.489	0.323	1.85486e-20
L2	RPL35	1.0381e-24	0.253492	0.997	0.992	2.32617e-20
L2	NCAN	1.28056e-24	0.320148	0.597	0.423	2.86947e-20
L2	IRS2	1.53388e-24	0.329027	0.751	0.612	3.43711e-20
L2	SH3GL2	1.68935e-24	0.33845	0.836	0.752	3.78549e-20
L2	RPL23	2.11666e-24	0.294985	0.946	0.904	4.74302e-20
L2	SUB1	2.87649e-24	0.298779	0.906	0.851	6.44565e-20
L2	SIRT2	3.09174e-24	0.340218	0.747	0.618	6.92797e-20
L2	NPTX2	3.41923e-24	0.346636	0.571	0.406	7.66181e-20
L2	EPDR1	3.76217e-24	0.320646	0.635	0.481	8.43027e-20
L2	NDUFA3	3.98284e-24	0.281293	0.958	0.94	8.92475e-20
L2	PPT1	4.04431e-24	0.318134	0.676	0.528	9.06249e-20
L2	SEC11C	4.10507e-24	0.362806	0.705	0.58	9.19865e-20
L2	NUCKS1	4.74661e-24	0.290918	0.916	0.839	1.06362e-19
L2	AQP1	4.77997e-24	0.260025	0.276	0.125	1.0711e-19
L2	TMED9	4.83512e-24	0.285391	0.556	0.368	1.08345e-19
L2	MEIS3	5.24822e-24	0.303772	0.503	0.326	1.17602e-19
L2	SLC9A7	5.61627e-24	0.288553	0.487	0.306	1.25849e-19
L2	C5orf63	6.76718e-24	0.253951	0.229	0.094	1.51639e-19
L2	FARP1	6.99874e-24	0.334292	0.585	0.428	1.56828e-19
L2	PDZD4	8.96718e-24	0.29468	0.868	0.778	2.00937e-19
L2	ZFAND5	9.10355e-24	0.283622	0.913	0.842	2.03992e-19
L2	KCNQ2	1.04315e-23	0.327289	0.746	0.618	2.3375e-19
L2	DTNBP1	1.05028e-23	0.288976	0.45	0.277	2.35348e-19
L2	CLIP3	1.09054e-23	0.277601	0.953	0.888	2.44368e-19
L2	APBB1	1.20163e-23	0.257088	0.971	0.938	2.69262e-19
L2	GRIN2B	1.23785e-23	0.31334	0.627	0.464	2.77377e-19
L2	RPL5	1.24492e-23	0.260587	0.97	0.946	2.78963e-19
L2	RAB7A	1.26757e-23	0.332259	0.766	0.635	2.84037e-19
L2	PCDH7	1.30516e-23	0.320907	0.713	0.562	2.92461e-19
L2	CA11	1.31193e-23	0.291395	0.917	0.852	2.93977e-19
L2	DCLK2	1.53197e-23	0.311737	0.575	0.405	3.43285e-19
L2	RPS9	1.68616e-23	0.271295	0.962	0.951	3.77835e-19
L2	ARPP21	2.03233e-23	0.337555	0.723	0.614	4.55405e-19
L2	SLC12A5	2.30848e-23	0.307135	0.9	0.84	5.17283e-19
L2	PAPOLA	2.54638e-23	0.318433	0.611	0.458	5.70593e-19
L2	SLC6A8	3.42351e-23	0.290616	0.578	0.413	7.67139e-19
L2	GABRB3	3.57118e-23	0.320325	0.735	0.616	8.00229e-19
L2	SLC30A3	3.59914e-23	0.304839	0.467	0.3	8.06495e-19
L2	DOCK4	3.68634e-23	0.296025	0.52	0.352	8.26036e-19
L2	CRELD1	3.86929e-23	0.331924	0.587	0.43	8.6703e-19
L2	PRRC2B	3.98866e-23	0.31739	0.775	0.661	8.93779e-19
L2	TUBB2B	4.04117e-23	0.505263	0.874	0.859	9.05546e-19
L2	ELAVL3	5.75389e-23	0.323917	0.775	0.675	1.28933e-18
L2	AJM1	5.80065e-23	0.273159	0.468	0.292	1.29981e-18
L2	ZFR	6.16413e-23	0.318992	0.787	0.697	1.38126e-18
L2	SEZ6L	6.19808e-23	0.326838	0.739	0.612	1.38887e-18
L2	EIF5	7.40248e-23	0.308689	0.811	0.737	1.65875e-18
L2	RCN1	7.8296e-23	0.32611	0.543	0.391	1.75446e-18
L2	MT-ND6	8.07498e-23	0.386656	0.726	0.602	1.80944e-18
L2	GLS	8.11945e-23	0.293547	0.872	0.788	1.81941e-18
L2	FABP3	8.76673e-23	0.306623	0.516	0.346	1.96445e-18
L2	SORT1	9.841e-23	0.306523	0.922	0.876	2.20517e-18
L2	TIMP1	1.01995e-22	0.282867	0.416	0.248	2.28551e-18
L2	GATB	1.03711e-22	0.30164	0.511	0.341	2.32396e-18
L2	SLIT1	1.09324e-22	0.317632	0.62	0.478	2.44972e-18
L2	BCAP31	1.21311e-22	0.31436	0.758	0.661	2.71834e-18
L2	GRIA1	1.23262e-22	0.317213	0.599	0.438	2.76205e-18
L2	SESN3	1.3108e-22	0.321977	0.7	0.557	2.93724e-18
L2	SAMHD1	1.34134e-22	0.251134	0.377	0.209	3.00567e-18
L2	KCNIP2	1.56185e-22	0.322764	0.724	0.595	3.49979e-18
L2	AK4	2.76257e-22	0.296917	0.481	0.312	6.19036e-18
L2	PLEC	3.48691e-22	0.30796	0.745	0.605	7.81347e-18
L2	ANXA11	3.62623e-22	0.336585	0.7	0.594	8.12565e-18
L2	RPL23A	4.01465e-22	0.257013	0.993	0.983	8.99602e-18
L2	ARL6IP5	4.25316e-22	0.300965	0.851	0.766	9.53047e-18
L2	MTLN	4.76764e-22	0.288193	0.595	0.423	1.06833e-17
L2	BCAN	5.07231e-22	0.30764	0.714	0.595	1.1366e-17
L2	PRKAR1A	5.34754e-22	0.277418	0.892	0.841	1.19828e-17
L2	KCTD4	5.87632e-22	0.255727	0.34	0.184	1.31677e-17
L2	KRTCAP2	5.97177e-22	0.306741	0.608	0.457	1.33815e-17
L2	TSPYL4	6.26361e-22	0.307718	0.815	0.716	1.40355e-17
L2	RUFY3	6.32934e-22	0.31437	0.772	0.67	1.41828e-17
L2	KCNK1	6.58767e-22	0.34262	0.667	0.538	1.47616e-17
L2	PTP4A2	7.09913e-22	0.310272	0.626	0.481	1.59077e-17
L2	CLTB	7.13672e-22	0.287488	0.876	0.807	1.5992e-17
L2	ARPC3	7.80473e-22	0.322264	0.745	0.65	1.74888e-17
L2	GTF2I	7.90847e-22	0.25843	0.982	0.963	1.77213e-17
L2	NEUROD1	8.21609e-22	0.274419	0.373	0.214	1.84106e-17
L2	CD14	9.16961e-22	0.315575	0.425	0.263	2.05473e-17
L2	RPL12	1.17157e-21	0.288432	0.927	0.875	2.62526e-17
L2	HNRNPA1	1.19846e-21	0.286795	0.865	0.793	2.68552e-17
L2	JPH4	1.27793e-21	0.308572	0.774	0.663	2.86359e-17
L2	PGK1	1.36498e-21	0.274292	0.947	0.902	3.05864e-17
L2	DGKZ	1.70104e-21	0.276051	0.872	0.806	3.81169e-17
L2	GUCY1B1	1.70281e-21	0.314749	0.813	0.715	3.81565e-17
L2	CAP1	1.74982e-21	0.316734	0.664	0.518	3.92099e-17
L2	RAB21	1.79486e-21	0.312295	0.557	0.401	4.02193e-17
L2	STIM1	1.89462e-21	0.301823	0.539	0.386	4.24547e-17
L2	DNAJC6	2.15803e-21	0.303162	0.843	0.767	4.83571e-17
L2	NUCB1	2.57522e-21	0.317269	0.665	0.537	5.77056e-17
L2	SEPTIN8	2.59755e-21	0.29284	0.813	0.691	5.82058e-17
L2	CAMK2B	2.8118e-21	0.286415	0.95	0.937	6.30069e-17
L2	TRIM2	2.86788e-21	0.278702	0.82	0.703	6.42634e-17
L2	BLCAP	3.21288e-21	0.282612	0.865	0.792	7.19943e-17
L2	IFRD1	3.68666e-21	0.265703	0.394	0.235	8.26107e-17
L2	TUBB	4.68627e-21	0.267759	0.924	0.882	1.0501e-16
L2	ADGRL3	4.91848e-21	0.290216	0.544	0.387	1.10213e-16
L2	WSB2	5.9558e-21	0.294337	0.727	0.606	1.33458e-16
L2	DLG4	6.13406e-21	0.281388	0.63	0.458	1.37452e-16
L2	CAPN2	7.14087e-21	0.293608	0.547	0.386	1.60013e-16
L2	CELF5	7.86021e-21	0.319728	0.662	0.523	1.76132e-16
L2	HDLBP	8.38459e-21	0.298282	0.682	0.555	1.87882e-16
L2	RAB11FIP3	9.26917e-21	0.265628	0.538	0.37	2.07704e-16
L2	IP6K2	9.91291e-21	0.300818	0.641	0.503	2.22129e-16
L2	EEF1G	1.06477e-20	0.27302	0.885	0.809	2.38593e-16
L2	UHMK1	1.10018e-20	0.283696	0.555	0.4	2.46529e-16
L2	C19orf53	1.112e-20	0.302546	0.733	0.632	2.49178e-16
L2	TTC3	1.27185e-20	0.283092	0.838	0.766	2.84997e-16
L2	AGAP1	1.28174e-20	0.281367	0.534	0.372	2.87211e-16
L2	TEF	1.34606e-20	0.285813	0.627	0.474	3.01626e-16
L2	DHCR24	1.40904e-20	0.294228	0.674	0.537	3.15739e-16
L2	SNHG8	1.50388e-20	0.302174	0.614	0.478	3.36989e-16
L2	APLP2	1.50392e-20	0.262505	0.955	0.908	3.36999e-16
L2	RNASEK	1.76386e-20	0.261846	0.955	0.941	3.95246e-16
L2	DMTN	1.83603e-20	0.252112	0.948	0.916	4.11417e-16
L2	OST4	2.03566e-20	0.295742	0.796	0.705	4.5615e-16
L2	ACO2	2.23974e-20	0.273575	0.861	0.78	5.0188e-16
L2	KIF5C	2.65244e-20	0.273793	0.921	0.866	5.94358e-16
L2	JTB	2.66856e-20	0.297461	0.722	0.61	5.9797e-16
L2	GHITM	2.67569e-20	0.262306	0.934	0.886	5.99569e-16
L2	TYRO3	2.71364e-20	0.295572	0.801	0.701	6.08072e-16
L2	NRCAM	2.83006e-20	0.273221	0.895	0.83	6.34159e-16
L2	PDIA3	3.06226e-20	0.299943	0.585	0.44	6.86192e-16
L2	CNP	3.13497e-20	0.332554	0.791	0.699	7.02483e-16
L2	KNDC1	3.13899e-20	0.310468	0.684	0.564	7.03384e-16
L2	ARL8B	3.26751e-20	0.309524	0.728	0.618	7.32184e-16
L2	PREPL	3.85107e-20	0.250105	0.984	0.971	8.62947e-16
L2	BHLHE41	3.89234e-20	0.274311	0.535	0.376	8.72195e-16
L2	ADD3	5.47288e-20	0.290844	0.735	0.604	1.22636e-15
L2	DDAH1	5.54565e-20	0.278557	0.877	0.776	1.24267e-15
L2	FSCN1	6.07461e-20	0.295139	0.756	0.654	1.3612e-15
L2	RAD23B	6.51531e-20	0.268651	0.606	0.447	1.45995e-15
L2	B4GALNT1	8.26175e-20	0.311935	0.611	0.48	1.85129e-15
L2	CABIN1	9.25415e-20	0.295255	0.591	0.448	2.07367e-15
L2	TPP1	9.6685e-20	0.316235	0.652	0.522	2.16652e-15
L2	MAN1A1	1.00361e-19	0.262114	0.424	0.267	2.24889e-15
L2	CYSTM1	1.04397e-19	0.300239	0.639	0.497	2.33932e-15
L2	C14orf132	1.06048e-19	0.30677	0.735	0.64	2.37633e-15
L2	PPP1CB	1.12951e-19	0.284038	0.893	0.835	2.53102e-15
L2	ELMO1	1.18889e-19	0.305173	0.628	0.486	2.66406e-15
L2	LRRC4B	1.32234e-19	0.298388	0.67	0.54	2.9631e-15
L2	LNPEP	1.45125e-19	0.274198	0.464	0.312	3.25197e-15
L2	EHD3	1.50395e-19	0.305134	0.739	0.637	3.37004e-15
L2	ITPK1	1.5876e-19	0.308983	0.758	0.642	3.5575e-15
L2	EPB41L4B	1.60085e-19	0.268235	0.447	0.291	3.58719e-15
L2	LHX2	1.67433e-19	0.269682	0.539	0.38	3.75183e-15
L2	TTYH3	1.74415e-19	0.269492	0.557	0.405	3.90829e-15
L2	MYH9	1.78168e-19	0.293884	0.604	0.454	3.99239e-15
L2	KIAA1549L	1.95266e-19	0.301505	0.751	0.656	4.37551e-15
L2	CTNND2	2.0032e-19	0.284687	0.815	0.72	4.48876e-15
L2	DPYSL3	2.00868e-19	0.30065	0.533	0.391	4.50106e-15
L2	CTNNB1	2.0451e-19	0.287073	0.815	0.735	4.58266e-15
L2	MBNL2	2.11277e-19	0.292104	0.719	0.605	4.73429e-15
L2	SAMD8	2.28974e-19	0.263658	0.485	0.326	5.13086e-15
L2	LARP1	2.36058e-19	0.286961	0.693	0.561	5.28958e-15
L2	MAP7	2.57772e-19	0.260702	0.465	0.307	5.77616e-15
L2	TRIM8	2.74969e-19	0.27824	0.491	0.338	6.16149e-15
L2	SQSTM1	3.10434e-19	0.282937	0.868	0.804	6.95621e-15
L2	PARP1	3.31577e-19	0.280515	0.604	0.457	7.42998e-15
L2	FKBP5	3.40238e-19	0.271566	0.432	0.275	7.62406e-15
L2	STMN4	3.8801e-19	0.299697	0.785	0.684	8.69453e-15
L2	HAMP	4.01625e-19	0.281699	0.417	0.251	8.99962e-15
L2	RPS5	4.15517e-19	0.253298	0.947	0.901	9.3109e-15
L2	CAPZB	4.50396e-19	0.299104	0.729	0.638	1.00925e-14
L2	RNF11	4.60918e-19	0.274839	0.886	0.82	1.03283e-14
L2	SFPQ	4.79154e-19	0.275759	0.706	0.584	1.07369e-14
L2	TMED7	5.77154e-19	0.277012	0.479	0.322	1.29329e-14
L2	AHCYL1	6.0773e-19	0.31711	0.914	0.856	1.3618e-14
L2	ENSA	6.65532e-19	0.272044	0.83	0.733	1.49132e-14
L2	ADAP1	7.49402e-19	0.274279	0.632	0.496	1.67926e-14
L2	ELOVL5	8.11279e-19	0.26749	0.441	0.287	1.81791e-14
L2	RHOA	8.41388e-19	0.272457	0.823	0.747	1.88538e-14
L2	SSU72	8.97242e-19	0.274653	0.783	0.704	2.01054e-14
L2	LRP1	9.04585e-19	0.293118	0.799	0.731	2.02699e-14
L2	SBDS	9.60895e-19	0.273556	0.684	0.562	2.15317e-14
L2	PTK2B	1.24047e-18	0.281738	0.926	0.879	2.77965e-14
L2	DYNLL2	1.30934e-18	0.250608	0.903	0.882	2.93397e-14
L2	NECAB2	1.53022e-18	0.311035	0.618	0.516	3.42892e-14
L2	FADS2	1.53124e-18	0.264863	0.555	0.402	3.43121e-14
L2	PTTG1IP	1.62296e-18	0.268313	0.599	0.445	3.63672e-14
L2	DDRGK1	1.69825e-18	0.273189	0.579	0.434	3.80543e-14
L2	USP22	1.70803e-18	0.253871	0.916	0.844	3.82735e-14
L2	H3F3B	1.74969e-18	0.270267	0.895	0.795	3.92071e-14
L2	EIF4H	1.79024e-18	0.250519	0.876	0.815	4.01157e-14
L2	AZIN1	2.09772e-18	0.295025	0.728	0.639	4.70058e-14
L2	ARHGDIA	2.30867e-18	0.279616	0.777	0.691	5.17326e-14
L2	APBA1	2.59248e-18	0.267806	0.508	0.35	5.80922e-14
L2	MARCKSL1	2.59414e-18	0.30569	0.789	0.694	5.81296e-14
L2	KLHL2	2.59564e-18	0.307301	0.714	0.603	5.81631e-14
L2	MFSD4A	2.95012e-18	0.313282	0.718	0.595	6.61064e-14
L2	ABI2	2.97215e-18	0.279843	0.8	0.705	6.66e-14
L2	DBNDD2	3.14169e-18	0.307582	0.694	0.581	7.0399e-14
L2	ATP2C1	3.16432e-18	0.288668	0.553	0.415	7.09061e-14
L2	NOMO1	3.44506e-18	0.25044	0.448	0.296	7.71968e-14
L2	TCP1	3.75914e-18	0.280557	0.732	0.629	8.42349e-14
L2	AUXG01000058.1	4.1093e-18	0.300198	0.792	0.708	9.20813e-14
L2	CAMKV	4.17793e-18	0.287363	0.851	0.797	9.36191e-14
L2	ARL2	4.42834e-18	0.284136	0.764	0.674	9.92302e-14
L2	GDA	5.22216e-18	0.301683	0.662	0.549	1.17018e-13
L2	DLG2	5.6004e-18	0.281549	0.649	0.519	1.25494e-13
L2	NCKAP1	5.60208e-18	0.263937	0.897	0.846	1.25531e-13
L2	C1orf115	5.74827e-18	0.305118	0.731	0.658	1.28807e-13
L2	BRI3	6.5558e-18	0.284062	0.675	0.55	1.46902e-13
L2	UBE2B	6.63561e-18	0.2832	0.663	0.538	1.48691e-13
L2	NRN1	7.23609e-18	0.275201	0.693	0.583	1.62146e-13
L2	GNA12	7.43226e-18	0.272943	0.477	0.332	1.66542e-13
L2	STX1A	8.53027e-18	0.285262	0.7	0.59	1.91146e-13
L2	GABBR2	8.5717e-18	0.263648	0.807	0.721	1.92075e-13
L2	NISCH	9.14786e-18	0.261414	0.816	0.731	2.04985e-13
L2	ITGB8	9.2261e-18	0.270416	0.513	0.367	2.06738e-13
L2	LRPAP1	9.94187e-18	0.297087	0.75	0.662	2.22778e-13
L2	SERINC3	1.10415e-17	0.258741	0.893	0.846	2.47418e-13
L2	FBXW7	1.11306e-17	0.286064	0.791	0.699	2.49415e-13
L2	ZNF706	1.14492e-17	0.261532	0.64	0.504	2.56554e-13
L2	MGAT3	1.18907e-17	0.266843	0.536	0.389	2.66447e-13
L2	ARHGDIG	1.31374e-17	0.250468	0.829	0.761	2.94383e-13
L2	DNAJC12	1.48522e-17	0.258268	0.417	0.275	3.32809e-13
L2	PSD2	1.5513e-17	0.305241	0.47	0.333	3.47616e-13
L2	SNAP91	1.70553e-17	0.270315	0.804	0.736	3.82176e-13
L2	UQCC2	2.06553e-17	0.264535	0.518	0.372	4.62844e-13
L2	FLOT2	2.15013e-17	0.268075	0.634	0.511	4.818e-13
L2	SRI	2.25399e-17	0.265668	0.861	0.788	5.05074e-13
L2	SDCBP	2.32547e-17	0.291744	0.679	0.562	5.21092e-13
L2	TKT	2.59629e-17	0.310357	0.6	0.484	5.81778e-13
L2	MAPT	2.6514e-17	0.276487	0.808	0.736	5.94127e-13
L2	CAPZA2	2.90254e-17	0.291308	0.704	0.595	6.504e-13
L2	ATN1	3.83632e-17	0.252982	0.763	0.649	8.59643e-13
L2	IRF2BP2	3.85828e-17	0.253133	0.53	0.378	8.64564e-13
L2	SUMO2	3.9089e-17	0.257198	0.861	0.776	8.75907e-13
L2	CDK14	4.59585e-17	0.275949	0.563	0.436	1.02984e-12
L2	ATP6V0E1	4.60949e-17	0.259972	0.532	0.381	1.03289e-12
L2	RAB2A	4.70007e-17	0.251785	0.84	0.765	1.05319e-12
L2	KPNB1	4.94649e-17	0.274195	0.645	0.517	1.10841e-12
L2	ATP6AP2	5.35237e-17	0.275504	0.804	0.744	1.19936e-12
L2	FAM171B	5.51397e-17	0.289153	0.739	0.651	1.23557e-12
L2	SNRPG	5.62546e-17	0.253967	0.506	0.36	1.26055e-12
L2	ADAR	5.70664e-17	0.285319	0.717	0.611	1.27874e-12
L2	EIF5A	6.06569e-17	0.258369	0.669	0.542	1.3592e-12
L2	SYNGR1	6.19996e-17	0.259693	0.79	0.713	1.38929e-12
L2	OPA1	6.2449e-17	0.28192	0.591	0.467	1.39936e-12
L2	ARPC4	6.68808e-17	0.28739	0.684	0.582	1.49867e-12
L2	NUDT4	7.0469e-17	0.297159	0.613	0.499	1.57907e-12
L2	MAPK8IP3	7.17193e-17	0.255173	0.835	0.745	1.60709e-12
L2	PPP1R16B	8.09397e-17	0.282692	0.585	0.456	1.8137e-12
L2	SEZ6L2	9.11484e-17	0.270369	0.8	0.717	2.04245e-12
L2	PIANP	9.77781e-17	0.296032	0.669	0.568	2.19101e-12
L2	TXN	9.81117e-17	0.2759	0.769	0.696	2.19849e-12
L2	NEURL1	1.0596e-16	0.256044	0.592	0.446	2.37435e-12
L2	CACNA2D1	1.09882e-16	0.256667	0.561	0.422	2.46223e-12
L2	CCDC3	1.14875e-16	0.279958	0.545	0.402	2.57411e-12
L2	P4HB	1.18888e-16	0.260288	0.676	0.568	2.66405e-12
L2	CELF4	1.309e-16	0.272491	0.807	0.726	2.93321e-12
L2	NDRG1	1.41618e-16	0.268313	0.684	0.556	3.17337e-12
L2	APC2	1.53324e-16	0.26051	0.697	0.593	3.43569e-12
L2	RHOC	1.54959e-16	0.25224	0.609	0.465	3.47232e-12
L2	JPH3	1.60755e-16	0.255337	0.711	0.593	3.6022e-12
L2	SPART	1.69727e-16	0.257432	0.477	0.335	3.80325e-12
L2	AK5	1.71655e-16	0.261401	0.914	0.881	3.84645e-12
L2	CBX6	1.80718e-16	0.261313	0.753	0.67	4.04953e-12
L2	EFR3A	1.90115e-16	0.277972	0.676	0.553	4.26009e-12
L2	MAT2A	1.95219e-16	0.284111	0.593	0.467	4.37446e-12
L2	FEZ1	2.00215e-16	0.275145	0.767	0.691	4.48642e-12
L2	CMIP	2.25191e-16	0.262084	0.592	0.459	5.04608e-12
L2	SNPH	2.27339e-16	0.26114	0.68	0.569	5.09422e-12
L2	TMEM230	2.99668e-16	0.265955	0.59	0.456	6.71496e-12
L2	FYN	3.02232e-16	0.251792	0.667	0.542	6.77241e-12
L2	LPCAT4	3.20094e-16	0.274772	0.517	0.385	7.17267e-12
L2	ARHGAP35	3.41398e-16	0.262534	0.668	0.548	7.65005e-12
L2	NLGN2	3.50188e-16	0.255821	0.581	0.453	7.84701e-12
L2	VDAC1	3.85891e-16	0.262644	0.82	0.736	8.64704e-12
L2	CMAS	4.23355e-16	0.261558	0.619	0.502	9.48655e-12
L2	SLC38A2	4.75642e-16	0.361485	0.617	0.519	1.06582e-11
L2	FAM49A	5.76404e-16	0.258353	0.681	0.563	1.29161e-11
L2	TACC1	5.85671e-16	0.290689	0.784	0.7	1.31237e-11
L2	OGA	6.00915e-16	0.261356	0.827	0.766	1.34653e-11
L2	NEBL	6.10682e-16	0.252465	0.743	0.635	1.36842e-11
L2	LZTS3	6.51388e-16	0.276952	0.761	0.668	1.45963e-11
L2	EZR	7.82001e-16	0.276075	0.6	0.471	1.75231e-11
L2	AMPH	7.98634e-16	0.255447	0.787	0.714	1.78958e-11
L2	CNKSR2	8.39065e-16	0.25871	0.73	0.629	1.88018e-11
L2	PIP5K1C	9.34285e-16	0.250565	0.6	0.463	2.09355e-11
L2	CD47	9.40093e-16	0.28383	0.672	0.571	2.10656e-11
L2	GNG7	9.46537e-16	0.261748	0.557	0.429	2.121e-11
L2	HNRNPA3	1.05693e-15	0.268436	0.79	0.709	2.36838e-11
L2	PIK3R2	1.20623e-15	0.260593	0.578	0.454	2.70291e-11
L2	PTN	1.56831e-15	0.281532	0.718	0.607	3.51426e-11
L2	LMBRD2	1.75098e-15	0.255176	0.551	0.422	3.92359e-11
L2	PRKCA	1.80473e-15	0.256336	0.856	0.765	4.04403e-11
L2	C1orf43	1.94416e-15	0.252521	0.663	0.544	4.35648e-11
L2	CSRP1	1.94438e-15	0.320585	0.903	0.837	4.35697e-11
L2	ARHGAP21	2.0135e-15	0.256721	0.732	0.64	4.51184e-11
L2	KCNH3	2.02763e-15	0.251009	0.633	0.509	4.54351e-11
L2	CHD5	2.45442e-15	0.265298	0.774	0.685	5.49986e-11
L2	NDUFAF3	2.5563e-15	0.282006	0.642	0.542	5.72816e-11
L2	PCBP1	2.89577e-15	0.261944	0.85	0.795	6.48884e-11
L2	YJEFN3	2.93163e-15	0.256554	0.746	0.643	6.56919e-11
L2	SV2A	3.31664e-15	0.259024	0.891	0.836	7.43192e-11
L2	RAPGEF5	3.59593e-15	0.263982	0.62	0.499	8.05777e-11
L2	PPP2CA	4.03623e-15	0.250616	0.812	0.72	9.04438e-11
L2	SERPING1	4.22427e-15	0.27833	0.493	0.372	9.46575e-11
L2	TBCB	4.45314e-15	0.261208	0.806	0.731	9.97859e-11
L2	NDUFAF8	4.63356e-15	0.261513	0.709	0.588	1.03829e-10
L2	IPO7	4.9027e-15	0.253352	0.57	0.44	1.0986e-10
L2	CDK5R1	4.90802e-15	0.252089	0.855	0.796	1.09979e-10
L2	WDR82	5.3764e-15	0.262193	0.73	0.645	1.20474e-10
L2	PPIB	5.46451e-15	0.26268	0.535	0.402	1.22449e-10
L2	ADGRL1	5.76558e-15	0.285541	0.668	0.578	1.29195e-10
L2	TMEM50A	6.76956e-15	0.255985	0.583	0.453	1.51692e-10
L2	AGAP2	6.85454e-15	0.253729	0.642	0.531	1.53597e-10
L2	JPT1	6.93737e-15	0.257852	0.609	0.5	1.55453e-10
L2	TPD52L1	7.9292e-15	0.294631	0.624	0.507	1.77678e-10
L2	PIP4K2A	8.50694e-15	0.271428	0.457	0.335	1.90623e-10
L2	ASPH	9.19121e-15	0.263196	0.644	0.527	2.05957e-10
L2	GRM5	9.43757e-15	0.27366	0.589	0.474	2.11477e-10
L2	DST	1.00841e-14	0.250528	0.711	0.614	2.25964e-10
L2	HSPA4	1.10228e-14	0.261718	0.516	0.395	2.47e-10
L2	ARHGEF12	1.13933e-14	0.255132	0.672	0.569	2.55302e-10
L2	FAM131A	1.36952e-14	0.271289	0.698	0.608	3.06882e-10
L2	SYT5	1.86517e-14	0.25416	0.633	0.532	4.17948e-10
L2	UBE2Z	1.89684e-14	0.250081	0.611	0.496	4.25043e-10
L2	LAMP1	2.50966e-14	0.254104	0.626	0.522	5.62364e-10
L2	CADPS	3.93752e-14	0.251127	0.654	0.552	8.8232e-10
L2	GALNT16	4.03989e-14	0.259115	0.48	0.358	9.05258e-10
L2	OAT	4.12646e-14	0.264541	0.686	0.589	9.24657e-10
L2	SLC25A22	4.20897e-14	0.259251	0.585	0.475	9.43146e-10
L2	ADIPOR1	4.26072e-14	0.257994	0.523	0.395	9.54742e-10
L2	MAP4K4	4.5722e-14	0.254726	0.496	0.371	1.02454e-09
L2	AMER2	4.96148e-14	0.267162	0.575	0.461	1.11177e-09
L2	SCRN1	5.2067e-14	0.25304	0.83	0.772	1.16672e-09
L2	CCND2	5.56269e-14	0.270153	0.696	0.625	1.24649e-09
L2	SRGN	5.75463e-14	0.267353	0.443	0.319	1.2895e-09
L2	PEX5L	8.07171e-14	0.278822	0.575	0.458	1.80871e-09
L2	RAB40B	1.48104e-13	0.255921	0.665	0.565	3.31871e-09
L2	FBXO44	1.50643e-13	0.259206	0.773	0.706	3.3756e-09
L2	TMED10	1.63693e-13	0.255525	0.653	0.546	3.66803e-09
L2	RAP1GAP	1.68789e-13	0.252217	0.743	0.665	3.78223e-09
L2	RBM4	1.86731e-13	0.252225	0.557	0.438	4.18426e-09
L2	SDF4	3.52364e-13	0.25174	0.587	0.477	7.89577e-09
L2	ITPKA	7.37636e-13	0.251613	0.774	0.706	1.65289e-08
L2	PDPK1	1.00893e-12	0.250665	0.655	0.557	2.26081e-08
L2	SCD	1.65275e-12	0.262013	0.774	0.689	3.70349e-08
L2	OGFRL1	3.79944e-12	0.253965	0.608	0.508	8.51378e-08
L2	NECAB1	2.37899e-11	0.257066	0.853	0.8	5.33085e-07
L2	CXCL14	2.46179e-11	0.284248	0.626	0.522	5.51639e-07
L2	ID2	3.17376e-11	0.254654	0.712	0.639	7.11176e-07
L2	OLIG1	1.16183e-10	0.279203	0.638	0.552	2.60343e-06
L2	HLA-C	4.05994e-10	0.254691	0.587	0.505	9.09751e-06
L2	IFI6	8.84404e-09	0.322437	0.572	0.502	0.000198177
L3	MTRNR2L1	1.74281e-15	2.23271	0.662	0.627	3.90529e-11
L3	SERPINA3	3.15768e-224	1.84914	0.522	0.184	7.07573e-220
L3	PLP1	0	1.59484	0.978	0.808	0
L3	CHI3L1	0	1.56597	0.807	0.276	0
L3	GFAP	0	1.50163	1	0.996	0
L3	SPP1	0	1.37091	0.92	0.586	0
L3	CRYAB	0	1.30078	0.996	0.864	0
L3	QDPR	0	1.06165	0.924	0.756	0
L3	MBP	0	1.04843	0.998	0.996	0
L3	C1QB	5.26817e-286	0.978488	0.793	0.455	1.18049e-281
L3	HSPB1	3.35312e-214	0.849696	0.955	0.864	7.51367e-210
L3	MT-ND2	0	0.824093	1	1	0
L3	MT-ND3	0	0.811654	1	1	0
L3	MT-ND1	0	0.794177	1	1	0
L3	CD74	4.66645e-247	0.754325	0.917	0.677	1.04566e-242
L3	DBI	4.56177e-251	0.735589	0.973	0.901	1.0222e-246
L3	CLDND1	4.29946e-227	0.731384	0.788	0.51	9.63424e-223
L3	MT-ND4	0	0.722687	1	1	0
L3	C3	9.82405e-221	0.703426	0.707	0.355	2.20137e-216
L3	C1QA	7.78592e-189	0.695181	0.645	0.326	1.74467e-184
L3	S100A6	3.18296e-177	0.666803	0.925	0.829	7.13238e-173
L3	PEA15	5.40952e-269	0.662025	0.996	0.975	1.21217e-264
L3	PTMA	1.51865e-298	0.66201	0.996	0.955	3.403e-294
L3	AQP4	1.40151e-223	0.648656	0.984	0.918	3.1405e-219
L3	DBNDD2	1.66365e-182	0.641798	0.823	0.603	3.72792e-178
L3	B2M	1.20966e-223	0.634573	0.984	0.919	2.71062e-219
L3	MT-ND4L	4.32979e-289	0.633941	1	0.997	9.7022e-285
L3	MT-ATP6	2.48212e-200	0.631765	1	1	5.56193e-196
L3	TF	2.07438e-191	0.627765	0.596	0.256	4.64827e-187
L3	LAMP2	2.79805e-162	0.602684	0.689	0.408	6.26987e-158
L3	MT-ND5	6.08936e-287	0.594305	1	1	1.3645e-282
L3	NPTX1	1.01288e-183	0.593935	0.964	0.906	2.26965e-179
L3	SOD2	4.47712e-179	0.591409	0.934	0.836	1.00323e-174
L3	CNP	5.25043e-155	0.584133	0.882	0.738	1.17652e-150
L3	C1QC	1.97572e-148	0.583342	0.578	0.281	4.4272e-144
L3	APOD	2.81286e-152	0.58139	0.961	0.858	6.30306e-148
L3	QKI	1.49682e-169	0.576545	0.929	0.8	3.35408e-165
L3	SLC17A7	6.35312e-266	0.574832	0.998	0.992	1.42361e-261
L3	NUPR1	3.04342e-125	0.572547	0.613	0.365	6.8197e-121
L3	FTL	0	0.569904	1	1	0
L3	PMP2	3.77528e-161	0.568185	0.794	0.565	8.45965e-157
L3	PDE4DIP	1.89135e-159	0.542765	0.841	0.648	4.23814e-155
L3	SERF2	2.15158e-226	0.539625	0.988	0.95	4.82127e-222
L3	ELK1	1.08565e-143	0.536278	0.735	0.48	2.43273e-139
L3	TSC22D4	1.98971e-163	0.53257	0.935	0.815	4.45855e-159
L3	MT-CO1	2.28595e-64	0.5318	1	1	5.12235e-60
L3	ADGRG1	1.27159e-143	0.52908	0.812	0.602	2.84938e-139
L3	HSP90AA1	1.97315e-276	0.526703	1	1	4.42143e-272
L3	ATP2B4	1.21438e-117	0.525188	0.807	0.663	2.72118e-113
L3	EDIL3	6.27274e-142	0.524894	0.78	0.554	1.4056e-137
L3	HSPA1A	4.22648e-86	0.515893	0.709	0.563	9.47069e-82
L3	APLP1	1.75924e-185	0.51389	0.987	0.951	3.94211e-181
L3	CLDN11	5.50694e-166	0.51223	0.479	0.168	1.234e-161
L3	MAPK1	7.07107e-157	0.511269	0.935	0.861	1.58448e-152
L3	SLC38A2	5.37859e-101	0.50576	0.723	0.549	1.20523e-96
L3	SYN2	9.42714e-130	0.504829	0.942	0.904	2.11243e-125
L3	SUN2	1.59903e-129	0.503711	0.822	0.661	3.5831e-125
L3	ATP1A2	7.38575e-161	0.502858	0.987	0.954	1.655e-156
L3	PTPRZ1	5.28587e-124	0.502674	0.792	0.577	1.18446e-119
L3	BAIAP3	2.93553e-134	0.502007	0.843	0.668	6.57794e-130
L3	APOC1	2.69181e-114	0.49936	0.601	0.356	6.03181e-110
L3	CNDP1	2.86356e-160	0.499284	0.41	0.118	6.41666e-156
L3	HSPB8	1.951e-139	0.495446	0.617	0.335	4.3718e-135
L3	MOBP	3.38742e-126	0.488534	0.536	0.265	7.59052e-122
L3	SLC44A1	4.3786e-130	0.488291	0.598	0.323	9.81157e-126
L3	HPCAL4	5.8646e-112	0.487906	0.857	0.752	1.31414e-107
L3	ERMN	1.02715e-145	0.487453	0.433	0.152	2.30164e-141
L3	NPTXR	7.26237e-64	0.484704	0.923	0.907	1.62735e-59
L3	PPP1R14A	4.53113e-131	0.484622	0.513	0.236	1.01534e-126
L3	ANLN	5.71637e-166	0.477272	0.363	0.08	1.28092e-161
L3	MT-ND6	1.13225e-83	0.471821	0.812	0.674	2.53714e-79
L3	HLA-C	3.90662e-85	0.471732	0.686	0.508	8.75395e-81
L3	RPS19	3.68973e-201	0.471093	0.998	0.979	8.26794e-197
L3	MT-CYB	2.46678e-188	0.468858	1	1	5.52755e-184
L3	HSPA2	8.6489e-91	0.467788	0.56	0.348	1.93805e-86
L3	MAP4K4	2.18771e-109	0.466557	0.634	0.393	4.90222e-105
L3	ERBIN	8.5914e-119	0.464607	0.605	0.344	1.92516e-114
L3	PSD3	7.68754e-115	0.462451	0.903	0.823	1.72262e-110
L3	GPM6B	8.86948e-186	0.45511	0.998	0.986	1.98747e-181
L3	ID4	9.48905e-112	0.454629	0.657	0.407	2.12631e-107
L3	PLPPR4	1.86777e-103	0.453476	0.549	0.314	4.1853e-99
L3	FCGBP	1.80476e-168	0.451899	0.3	0.039	4.0441e-164
L3	TUBA1A	6.60824e-101	0.449492	0.978	0.97	1.48077e-96
L3	KIAA0930	1.28978e-121	0.447374	0.885	0.736	2.89014e-117
L3	NKX6-2	7.79432e-139	0.446946	0.383	0.116	1.74655e-134
L3	LAMP5	5.27408e-51	0.446364	0.619	0.509	1.18182e-46
L3	HSP90B1	3.44848e-66	0.443813	0.824	0.751	7.72735e-62
L3	SCD	5.25188e-82	0.438067	0.869	0.793	1.17684e-77
L3	NCAN	7.95225e-96	0.437176	0.655	0.437	1.78194e-91
L3	PSD2	9.81567e-99	0.436597	0.547	0.315	2.1995e-94
L3	CNTN2	1.65482e-107	0.436356	0.557	0.31	3.70811e-103
L3	LY6H	2.25239e-119	0.435845	0.962	0.922	5.04715e-115
L3	SGK1	2.69904e-131	0.43566	0.396	0.133	6.04802e-127
L3	HSPH1	1.95299e-68	0.433599	0.798	0.703	4.37626e-64
L3	MYRF	5.00897e-124	0.432516	0.39	0.136	1.12241e-119
L3	MT-CO2	2.43368e-138	0.430565	1	1	5.45339e-134
L3	ITPKB	1.08673e-104	0.427055	0.68	0.44	2.43514e-100
L3	SCD5	1.53045e-122	0.422194	0.954	0.89	3.42943e-118
L3	HIPK2	1.74587e-89	0.421797	0.721	0.523	3.91214e-85
L3	MMD	6.27836e-95	0.420426	0.556	0.327	1.40685e-90
L3	IFITM3	7.4582e-77	0.420275	0.883	0.777	1.67123e-72
L3	ATP1B2	4.14312e-98	0.417176	0.92	0.817	9.2839e-94
L3	OLIG1	9.45828e-75	0.416229	0.766	0.616	2.11941e-70
L3	B4GALNT4	1.24892e-92	0.413629	0.705	0.509	2.79858e-88
L3	RPS2	5.72098e-134	0.412886	0.972	0.94	1.28196e-129
L3	RPLP1	1.63924e-206	0.411655	1	0.999	3.67322e-202
L3	PIP4K2A	3.31807e-87	0.411556	0.587	0.376	7.43513e-83
L3	HLA-DRB1	6.34001e-104	0.409189	0.481	0.235	1.42067e-99
L3	HLA-DRA	3.41206e-94	0.408521	0.605	0.374	7.64574e-90
L3	ABCA2	2.68133e-89	0.40644	0.786	0.631	6.00832e-85
L3	THY1	2.30923e-130	0.40603	0.998	0.995	5.17453e-126
L3	C5orf63	2.32861e-99	0.403631	0.328	0.115	5.21794e-95
L3	YWHAH	6.57059e-100	0.402456	0.999	0.998	1.47234e-95
L3	MID1IP1	1.01688e-70	0.401399	0.641	0.471	2.27861e-66
L3	GABRA5	2.8332e-86	0.401348	0.528	0.313	6.34863e-82
L3	HSP90AB1	1.38108e-162	0.400411	1	0.999	3.09472e-158
L3	BIN1	3.4163e-92	0.399603	0.814	0.651	7.65525e-88
L3	PTP4A2	2.63718e-88	0.398129	0.701	0.492	5.90938e-84
L3	TUBA1B	1.16618e-214	0.39603	1	1	2.61317e-210
L3	DDN	1.47859e-76	0.395336	0.806	0.684	3.31323e-72
L3	ENPP2	6.71239e-115	0.394902	0.369	0.127	1.50411e-110
L3	PEG10	6.9605e-62	0.393378	0.631	0.485	1.55971e-57
L3	SNCA	1.39188e-76	0.392451	0.877	0.822	3.11893e-72
L3	EDNRB	3.163e-106	0.391435	0.403	0.163	7.08765e-102
L3	CA2	9.39379e-84	0.38864	0.471	0.257	2.10496e-79
L3	TUBB4A	4.36926e-122	0.388356	0.988	0.941	9.79063e-118
L3	EFHD1	1.38561e-76	0.387425	0.602	0.403	3.10487e-72
L3	MT1X	4.06023e-51	0.386956	0.901	0.817	9.09817e-47
L3	PSAT1	1.21713e-64	0.384515	0.64	0.473	2.72735e-60
L3	TMEM132A	5.1992e-77	0.383663	0.735	0.572	1.16504e-72
L3	CTSD	6.07611e-113	0.382722	0.975	0.916	1.36153e-108
L3	AIF1	2.51435e-102	0.382399	0.381	0.15	5.63415e-98
L3	MAST3	4.39341e-97	0.382297	0.949	0.896	9.84476e-93
L3	CDK18	2.21933e-98	0.380464	0.397	0.17	4.97308e-94
L3	DDIT4	3.25181e-89	0.379937	0.59	0.359	7.28666e-85
L3	CTXN1	8.43135e-56	0.378078	0.878	0.857	1.8893e-51
L3	TPT1	7.92252e-167	0.37749	0.999	0.997	1.77528e-162
L3	HNRNPA2B1	3.4018e-108	0.377267	0.965	0.911	7.62276e-104
L3	KCNJ10	1.06601e-57	0.377064	0.623	0.467	2.38872e-53
L3	SREBF2	9.07208e-87	0.376031	0.821	0.666	2.03287e-82
L3	YWHAZ	5.93308e-86	0.375384	0.99	0.99	1.32948e-81
L3	LDHA	5.62352e-80	0.375297	0.862	0.764	1.26012e-75
L3	PFKP	1.48513e-72	0.375057	0.883	0.793	3.32787e-68
L3	MT2A	6.04374e-49	0.374143	0.999	0.981	1.35428e-44
L3	GLUL	1.41255e-27	0.372174	0.993	0.997	3.16523e-23
L3	AMER2	4.1242e-72	0.372103	0.676	0.494	9.2415e-68
L3	BCAS1	1.34633e-66	0.37158	0.556	0.369	3.01686e-62
L3	PREX1	2.5994e-70	0.371385	0.574	0.386	5.82473e-66
L3	WNK1	1.16956e-76	0.369393	0.755	0.596	2.62074e-72
L3	PRKCG	2.46841e-49	0.36888	0.604	0.478	5.5312e-45
L3	RPL27A	3.32097e-87	0.368382	0.956	0.892	7.44163e-83
L3	SELENOP	3.64541e-57	0.367979	0.663	0.509	8.16864e-53
L3	DNAJB2	4.30235e-83	0.36692	0.845	0.729	9.6407e-79
L3	SCN3B	4.10554e-62	0.366418	0.851	0.776	9.19969e-58
L3	MAPRE2	3.3672e-74	0.361869	0.837	0.712	7.54523e-70
L3	MT-CO3	2.5643e-81	0.360712	1	1	5.74609e-77
L3	PTMS	5.66625e-93	0.360573	0.962	0.883	1.26969e-88
L3	DNAJA4	9.22492e-59	0.360221	0.651	0.505	2.06712e-54
L3	ARHGAP21	1.18449e-67	0.359458	0.766	0.63	2.65421e-63
L3	CAMK2D	1.29359e-61	0.359254	0.704	0.565	2.89867e-57
L3	NEUROD2	3.52757e-72	0.358594	0.673	0.489	7.90458e-68
L3	MAG	9.91971e-96	0.357871	0.413	0.181	2.22281e-91
L3	TSPAN3	6.31609e-97	0.356199	0.971	0.924	1.41531e-92
L3	RNASE1	4.13624e-70	0.355544	0.566	0.369	9.26848e-66
L3	CLIC4	4.45625e-89	0.354887	0.429	0.206	9.98557e-85
L3	SPARC	3.86848e-70	0.354783	0.681	0.493	8.66849e-66
L3	ANXA5	1.21824e-84	0.353909	0.492	0.266	2.72984e-80
L3	EZR	3.47017e-55	0.34952	0.7	0.557	7.77597e-51
L3	SH3BGRL3	1.19673e-75	0.349406	0.854	0.732	2.68164e-71
L3	RPS18	1.2709e-118	0.34872	0.996	0.993	2.84783e-114
L3	PGRMC1	1.04261e-70	0.347876	0.855	0.765	2.33628e-66
L3	HLA-A	4.60092e-62	0.347337	0.79	0.647	1.03097e-57
L3	XPO1	1.61956e-73	0.346733	0.604	0.402	3.62911e-69
L3	CTSB	7.16232e-79	0.345213	0.953	0.912	1.60493e-74
L3	FMNL2	2.40322e-64	0.34489	0.676	0.507	5.38514e-60
L3	YBX1	9.78196e-71	0.344385	0.593	0.395	2.19194e-66
L3	RPLP0	9.43748e-73	0.343979	0.899	0.824	2.11475e-68
L3	RHOQ	5.67907e-62	0.343692	0.558	0.375	1.27257e-57
L3	SLC6A8	9.4908e-69	0.343502	0.594	0.405	2.1267e-64
L3	LPAR1	2.81199e-91	0.34287	0.359	0.143	6.3011e-87
L3	MAT2A	2.04194e-69	0.342714	0.664	0.474	4.57558e-65
L3	TMEM47	1.80098e-65	0.342283	0.59	0.406	4.03563e-61
L3	NCAM1	8.39777e-81	0.340985	0.926	0.846	1.88177e-76
L3	TTYH2	2.85686e-72	0.340666	0.464	0.263	6.40164e-68
[truncated: 5,701 more rows]

## Sheet: AD upregulated Specific DEG
Layer-specific AD upregulated DEGs was selected by removing duplicated genes between any two layers.
Layer 1-up	Layer 2-up	Layer 3-up	Layer 4-up	Layer 5-up	Layer 6-up	WM-up
TAGLN	KCNIP2	RPL21	CAMTA1	CALN1	MT1E	TP53INP2
GAP43	TMEM176B	RPS7	SLITRK4	ALDH6A1	ZMYND8	PRAF2
RGS4	RGS14		CELF3	PGM2L1	NAP1L3	PHB
NEFM	SEMA3D		SYTL2	NR2F2	SYNPR	YY1
ATP6V1C1	THOC3		KIF21B	MLC1	CHGA	FXR1
DOC2A	DTNBP1		ANKRD12	ASTN1	CAB39	INF2
TTC9B	SLC9A7		CACNA1I	RAP2B	PEG3	TMEM184B
HSPA8	NDUFAF3		BRSK1	MRAS	TBR1	ZCCHC17
BNIP3	HAMP		CACNA1A	CD24	CCT5	LRP11
CREG2	CCDC3		CLDN10	ZMYM3	EIF1AX	CLCN4
RBFOX1	CDK14		RDX	KCNG1	HNRNPM	GOLGA7B
ATP6V1E1	NEUROD1		MEF2A	TRIL	EWSR1	PAQR8
DPP6	CCND2		DARS	PBXIP1	HUWE1	FGF1
PRKCZ	EPB41L4B		CREBBP	CDH13	ENAH	NRDC
NAT8L	IFRD1		PMEPA1	C2orf72	CNDP2	LINC00641
CAMKK1	MKNK2		PLXND1	SIPA1L1	MEGF9	DHX9
MZT2A	MAN1A1		RNF220	MAST1	NME3	RPN1
GNG3	DNAJC12		SUN1	FABP5	PODXL2	VSIR
SNRPD2	KCTD4		DOHH	SCPEP1	ALDOC	ERP29
PNCK	STAB1		RYBP	SEMA4F	CAPRIN1	POLR2J
MYL9	ITPKA		SLC9A3R1	VSTM2B	FOXG1	CCNY
ENO2			ACAP3	TMEM259	NCOA7	DACT3
TUBB3			PRRC2A	CYB5B	UBAC1	MEAF6
NDUFS5			TNRC18	DHRS3	HNRNPA0	PCBD1
RPS26			AHDC1	AHNAK	HDGFL3	CAPZA1
MAP1B			STK11	LZTR1	RBM39	KLF9
BEX1			MCF2L	CRIP2	OMG	SEL1L
AP2S1			MRTFA	UFM1	ABAT	CDK2AP2
PDP1			DUSP8	MYBPC1	NDUFS2	HSF1
SELENOH			LTBP3	ID3	NCOA1	SLC44A2
DYNLL1			IP6K1	EIF3I	GOLM1	TBC1D9B
MICOS10			AKT1	MEF2D	ANXA7	ARHGAP1
NCALD			STOX2	CDC42EP4	SELENOT	TMEM167A
NFE2L1			SPG21		KCND3	ANKRD11
SLC39A10			SEC61A1		KCTD2	HDGF
OPTN			ADGRB3		OS9	AKIRIN2
HINT1			FAM53C		SHISA5	GPBP1
CAMK2A			FOXO3		SF3B2	FBXW11
NBL1			SYT17		RCN2	PSMA4
INA			PTPRK		PPP2R5C	STX7
MGP			SLBP		GSK3A	MRPL55
GABRG2			KANSL1		FAM13B	TLN2
CLTC			SEC62		DEAF1	RPS12
SYT13			HDAC2		CNBP	MAL2
BRK1			GNA13		AKR1B1	MTDH
RBX1			CIZ1		BANF1	RPN2
VSNL1			DCP2		PRKCE	FBXW4
OCIAD1			MIAT		LDHB	TTC7B
ARL6IP4			REEP3		FEM1B	RNF167
TRAPPC5			FNIP2		RAD23A	SPCS3
NDUFB8			TWF1		ATXN7L3B	TRAPPC1
UNC13A			MBD3		TMX4	CLPTM1L
RPS10			SLC48A1		ARHGEF17	RASSF4
TPM3			EMX2		SCAMP1	TAF1D
ADGRB2			BNIP3L		CAMTA2	AIF1L
KLHDC3			LPIN1		TSPAN5	DLGAP4
HCFC1R1			ACTN4		SDHC	CDC34
ADD2			SSX2IP		ATP1B3	HDDC2
PLEKHB2			TMEM120A		AMPD2	GTF3A
SAP18			VPS13C		SESN1	CERCAM
NHP2			ADAM10		TTC33	MIEN1
COPRS			ASCL1		PCYT2	FAM50A
ATP2B2			RNF103		RBFOX3	TBL1XR1
ATL1			OCRL		SC5D	SRM
CYB5R3			PALM2-AKAP2		DGKG	NCOR2
GABARAP			LINC00599		RAB18	ACP1
RAB6A			LINC00320		PSMB3	SRSF1
UBL5			FBXO3		WASL	TJP1
CALY			SF1		PPM1A	BMI1
AP1S1			KDM2A		HS6ST1	BACE1
PSMC5			ATRX		MAF	RAB4A
NDUFB9					SOX2	UBXN1
CRYM					BSDC1	NOP10
ENTPD6					DHX30	MOCS2
PTPRN2					TCEA1	CYTH1
DSTN					CCT8	MAGEH1
MYL12B					FGFR1OP2	FAM200B
PDCD5					ZMAT3	C1orf216
GADD45GIP1					TRIM28	RPS4X
COX7A2L					TMEM248	CCDC124
VPS35						FAM219A
RAB11A						JADE2
ATP5MF						HGS
RNF187						HMOX2
TMEM160						SCYL1
PGAM1						SGTA
UQCR11						TPRN
CEND1						NOVA2
MRPS21						RPS27A
PHPT1						UBA2
CIT						SHC2
LAMTOR4						MVB12B
CAMK1D						HRAS
MZT2B						CTDSP2
ACOT7						LONP1
NUDCD3						TMED2
ATP6V1G2						SLCO1A2
GABRA1						RAB5A
CYP46A1						RABGAP1
KALRN						CDC42BPA
CIAO2B						WDR7
ATP6V0E2						RABEP1
SNU13						PARM1
GABARAPL1						LRRC47
BLOC1S1						CNPY2
TMA7						DNM2
APBA2						BCL2L1
NDUFA2						AFF4
PFKL						USP33
NEDD8						MLEC
GPR162						CHP1
UQCR10						RNF13
ACTR2						AP1B1
ARHGEF7						ZRANB2
ANXA6						PDK3
UBE2D3						ANK3
TUFM						EPB41L2
ATP6V1D						TUSC3
HABP4						SYNGR2
MDH2						MRPS7
ITFG1						GOLGA3
LAMTOR1						RAB5IF
CHL1						AC005261.1
NDUFB2						PIGT
TPD52						ATG13
MOAP1						TUSC2
MGST3						PSME1
ACTA2						PEF1
ATP5PD						CERS1
UQCRH						SNHG6
EIF1B						PTK2
ERI3						DPYSL5
NDUFA1						NUDT16
ELOB						EIF3B
NDUFB11						POLR3H
COX8A						EGLN2
DYNC1I1						SDC4
CCT3						VBP1
COX6C						SVOP
LGALS1						IST1
DIRAS2						WBP1
P4HA1						CFDP1
NDUFA5						NIPA1
EPN1						TRIP12
PEBP1						RAP1GAP2
KIFC2						PLK2
COX7A2						HERPUD1
NAP1L2						PITPNB
ATP5MC3						UBE2E2
ANAPC11						NF1
RPL10A						ZNF652
COX6B1						KCTD17
MICOS13						KHDRBS1
COX7C						NSD3
EMC4						COPS7A
CCT7						CTSA
NDUFA11						C6orf89
PRKCB						CDK5R2
GRINA						PRR13
ATRNL1						TOMM70
BEX2						RDH11
ATP5IF1						NCEH1
COPE						CDK19
LYNX1						HNRNPL
COX4I1						BBS2
MEF2C						SLC4A3
ATP5ME						TSPOAP1
ST6GALNAC6						ARRB2
PSMB7						BZW1
SARS						GLRB
AURKAIP1						DESI1
CHCHD10						RBBP7
SCG5						HMGCR
UQCRQ						ATG4B
MPC2						ADNP
MRPL41						MLLT1
BTF3						KPNA4
						NEO1
						ATG9A
						SUPT5H
						FAM131B
						CASTOR2
						RPL6
						PA2G4
						MAFK
						PAQR4
						RPL3
						GRHPR
						IDH3A
						NACAD
						MRPL52
						CLSTN3
						DEGS1
						MARK3
						ENOPH1
						DLG1
						CKAP5
						RTRAF
						USP14
						SYPL1
						AP3M2
						PGAM2
						YIPF3
						ACSL4
						SLCO2B1
						C12orf76
						TEX2
						RTKN
						SLC1A4
						NAXE
						C7orf50
						MRPL34
						EIF4E
						RALY
						EMC7
						DEF8
						WLS
						KAT2B
						KLHL21
						ARMCX2
						TAF7
						AC009041.2
						COX20
						PTPRD
						RNF10
						POLE4
						ANKRD46
						EIF4G3
						TMEM33
						HNRNPR
						RLIM
						USP9X
						ERBB3
						MIR100HG
						ZNF207
						NDRG2
						KRT17
						PIM3
						TULP4
						AMZ2
						INPP4A
						MCM7
						TSR2
						ESD
						RPS29
						TAGLN2
						WARS
						TMEM147
						EXOC7
						ACSL1
						ZCCHC12
						SGCB
						GLYR1
						EIF3G
						RPL10
						CARNS1
						GRAMD1B
						RBPJ
						GNL1
						ZFP36L2
						UPF1
						NAT14
						RPL36
						POLR2M
						RPL7L1
						HAX1
						SSR3
						FBXO11
						PCBP4
						ERGIC3
						BCL11A
						NDUFC2
						DEXI
						GDAP1
						SMOC1
						MTMR10
						NACA
						ST3GAL5
						SPTLC2
						USP5
						EMC3
						CDK16
						FNBP1
						SNX6
						LZTS2
						RPL26
						TGFBR3L
						CLMN
						ZC3H15
						RNH1
						TRIO
						ACTR3
						CASKIN1
						EFR3B
						DOCK5
						OTUD5
						KLHL24
						TMX2
						EHMT2
						CKB
						AGPAT3
						WDR45B
						RFK
						DAG1
						TMEM127
						AKTIP
						PDHA1
						ILF2
						CNOT7
						ARMCX3
						CERS6
						WNK2
						FBXO41
						XPO6
						C9orf78
						COMMD7
						PEPD
						EI24
						FAM89B
						PPP1R12C
						METRN
						HDAC11
						RBM42
						CD46
						VAPB
						NUMBL
						MSL1
						DMAC1
						LUC7L2
						SUCLA2
						YKT6
						RAPGEF1
						P2RX7
						PRR36
						AP3B2
						SALL1
						RBM8A
						POU3F3
						MRPL43
						IFIT1
						SELENON
						PDHB
						PRPF6
						B3GAT3
						CACNB3
						DUSP1
						AZGP1
						GDE1
						POLR1D
						RPL41
						PDE1C
						RPS13
						ARHGEF2
						SCAMP3
						SLC22A17
						TMTC4
						HTT
						NUTF2
						HSPA4L
						SRP68
						CHORDC1
						PYURF
						SNHG5
						WDFY3
						ERC2
						WASF2
						MEGF8
						ALDH3A2
						RCAN1
						KDM3B
						TMEM246
						GABBR1
						FRYL
						COPZ1
						CCSAP
						GID8
						FBXO31
						C11orf68
						SF3A1
						CD22
						SDR39U1
						MSN
						MAPK4
						SLC25A46
						HSPBP1
						OLMALINC
						UBAP1
						CACNB1
						SRGAP2
						PTDSS1
						CWC15
						AP003469.4
						PABPC4
						SLTM
						TBC1D17
						ENDOD1
						BTBD9
						PPP1R1A
						USP34
						MAN2A1
						PEX5
						SYNCRIP
						HCN2
						PCLO
						FADS1
						SLC41A3
						RBM14
						CREBL2
						LARGE1
						RTL8A
						FUT9
						RAB3GAP1
						SOX9
						KARS
						CHPF
						NRSN1
						ZSWIM8
						DENND4B
						SAMD4B
						DOCK1
						PAK3
						SUPT6H
						NR1H2
						CD2BP2
						SZRD1
						MGAT1
						NT5C3B
						PGD
						RPS27
						BUD31
						EIF4E3
						NASP
						DMXL2
						FBXO21
						RNF144A
						PCDH10
						VPS29
						CAMK1G
						DYNC1I2
						LINC01578
						LRRC8D
						PPFIA4
						PPME1
						PFDN1
						MRPS34
						RER1
						TXN2
						APEX1
						TRIM47
						PSMD13
						UBXN4
						BRI3BP
						RMDN3
						NAGK
						PSMA2
						FBXL15
						WDR47
						TOMM5
						IVD
						ALAD
						TMED5
						ARAP1
						ZNF24
						RBM10
						TIMM17A
						UROD
						SERPINB6
						CEP170B
						CSKMT
						TTC1
						COPG1
						MAEA
						NUFIP2
						PDE1B
						CPNE1
						GAMT
						RIC8A
						AC010642.2
						SRSF9
						ZNF667-AS1
						PRMT1
						PGRMC2
						TMEM123
						SSB
						NFE2L2
						LMTK2
						HSD17B4
						PSMD3
						SSBP2
						NSFL1C
						CAPG
						ATMIN
						DUSP26
						IDH3B
						LSM7
						TMEM9B
						KDSR
						USP46
						TRA2B
						MCL1
						SLC35F1
						FLYWCH1
						PTBP1
