# Supplementary material for: Spatially resolved transcriptomics reveals genes associated with the vulnerability of middle temporal gyrus in Alzheimer’s disease
Source: Acta Neuropathol Commun. 2022 Dec 21;10:188. doi: 10.1186/s40478-022-01494-6 (PMC9773466; doi:10.1186/s40478-022-01494-6)
Supplement: Supplementary file 9 — Additional file 9: Table S8. The gene list of eight gene modules and their GO pathway analyses in our Visium SRT dataset. We also include the comparison and Fisher Exact test results by comparing 8 gene modules with 14 published AD-related gene lists in this table. [file 40478_2022_1494_MOESM9_ESM.xlsx]

## Sheet: 8 module genes
The table shows eight gene module names and genes, including black (54 genes), blue (97 genes), brown (84 genes), green (66 genes), pink (28 genes), red (63 genes), turquoise (373 genes), and yellow (75 genes).
Black module	Blue module	Brown module	Green module	Pink module	Red module	Turquoise module	Yellow module
MT-ND5	MTRNR2L12	GFAP	SLC5A11	AQP1	RASGRP3	SNAP25	MBP
CARTPT	AQP4	APLNR	PAIP2B	CRYAB	TGFB3	TMSB10	BCAS1
MT-ND4L	GLUL	S100A8	TYMSOS	SPP1	GPR62	ENC1	MOBP
MT-CO1	SLC1A2	TIMP1	LRP2	APOD	PIEZO2	MALAT1	PLP1
RPLP1	CST3	CHI3L2	PAQR6	CD74	MTRNR2L8	TUBA1B	LPAR1
RPS27	SPARCL1	S100A9	KIF1C	MTURN	AC009063.2	NRGN	TP53INP2
MT-ATP8	CLU	CD44	S1PR5	EEF1A1	TMC6	LINC00632	ERMN
MT-ND1	CPE	SERPINA3	TMEM125	TSC22D4	ANP32B	UCHL1	MAG
RPL41	MT2A	APOC1	AIF1L	PLEKHB1	FOLH1	VSNL1	PPP1R14A
OLIG1	VIM	S100A10	NINJ2	PTMA	GREM1	CHN1	BOK
DBI	AGT	C3	SOX10	B2M	LDB3	GAPDH	NKX6-2
RPL37A	MT1H	TMSB4X	PLPP2	BIN1	GSN	CALM1	FAM107B
RPL37	SLC1A3	C1QC	RBP7	TPT1	PKP4	MAP1B	GJB1
MT-CO2	MT3	CD99	PRR18	RPS6	TMEM98	RTN1	TF
RPL12	MT1X	HLA-B	HHIP	RPL30	EEF1D	GNAS	LINC00844
RPS24	MT1E	IFITM3	RASSF2	RPL13	GPM6B	CALM3	DAAM2
AL627171.2	FAM107A	HLA-DRA	SOX8	RPL13A	RPL11	YWHAH	CNP
RPS18	ADIRF	C1QB	CD22	RPL28	GPRC5B	CALM2	HIPK2
RPS28	AHNAK	DTNA	CDC42EP1	FTH1	COL4A5	RTN3	SEPTIN4
RPS29	MT1G	PGAM2	AL359091.1	RPS19	CDK2AP1	SYT1	FGF1
RPS21	CKB	LAPTM5	CYB5R2	RPS15	SLC31A2	STMN1	CLDN11
RPL23A	TXNIP	ITGB4	CDKN1C	RPS8	KIF5B	NEFL	SLCO1A2
S100A6	MT1M	ACTB	PHLDB1	RPS11	CSRP1	PPIA	PLAAT3
RPL34	SLC14A1	HLA-A	FGFR2	RPS2	FRMD4B	THY1	PLLP
RPS16	APOE	FTL	GLDN	RPLP2	ZEB2	OLFM1	OPALIN
RPL32	GJA1	AIF1	ABCA8	RPSA	KIAA0930	SNORC	PIP4K2A
RPS10	AHCYL1	HSP90AA1	ANKRD40	RPL18	GJC2	RTN4	CAPN3
RPL36	ZFP36L1	C1QA	CDK18	SERF2	KCNJ10	HSP90AB1	MAP4K4
MT-ND6	MTRNR2L10	FCGR3A	RHOU		DOCK5	STMN2	MOG
RPL27A	HLA-E	IFITM2	WNK1		GATM	ENO2	DBNDD2
GADD45B	NTRK2	RPLP0	ERBIN		C21orf91	NCDN	CNDP1
RPL35	IGFBP7	PMP2	TMEM63A		SNHG6	SNCG	LHPP
MT-CO3	NDRG2	NUPR1	SLAIN1		PSAT1	TUBB2A	TMEM144
FBXO2	HEPACAM	PLAAT4	PREX1		RGCC	SLC17A7	SOX2-OT
RPS20	MLC1	MGST1	RPS12		EEF1G	ATP1B1	CD9
RPL39	PON2	TIMP2	ERBB3		HTRA1	UBB	NDRG1
RPS25	METTL7A	CD81	SGK1		FMNL2	NEFM	SLC44A1
DEPP1	STOM	TMBIM1	ZCCHC24		RPS13	BEX1	MYRF
MT-ND2	MAP4	S100A11	AATK		TPPP	GPM6A	FA2H
RPL38	PLEC	FCER1G	AC018647.1		RPL36A	PSAP	ENPP2
RPL26	CNN3	RACK1	HAPLN2		RPL36AL	SNRPN	SCD
RPL31	PLPP3	VSIG4	ELOVL1		H3F3B	DNM1	EFHD1
MT-ATP6	ADD3	HSPA1A	RPL21		RPL18A	PEBP1	GPR37
RPL27	PTPRZ1	PFN1	RPS23		RPS5	BASP1	PCSK6
MAP1A	PBXIP1	RPL17	EEF1B2		DST	DIRAS2	EVI2A
RPS26	ADGRG1	FCGBP	ST18		SPOCK1	YWHAG	MID1IP1
MT-ND4	MT1F	TUBA1A	RPS27A		PFDN5	MEG3	RNASE1
KIF5A	ATP1A2	C1R	CA2		GAD1	HPCAL1	UGT8
RPL35A	GNAI2	CD63	RPS9		ARHGAP21	DKK3	CNTN2
RPL24	SOX9	CD163	RPS3		SCD5	NPTX1	CARNS1
NDUFB9	SNHG25	CTSD	RPL19		SET	ATP6V0C	MAL
CHGB	GPR37L1	HSPE1	RPL8		SEPTIN7	GAP43	PTGDS
UQCRB	ALDH6A1	HSPA5	RPL22		RPL10A	CLSTN1	ANLN
RPL14	ALDOC	OST4	APLP1		H3F3A	DYNLL1	CERCAM
	S100A13	HSPD1	RPS14		SPOCK3	ATP1A1	QDPR
	ITM2B	DNAJB1	FAU		SORT1	TSPAN7	CLDND1
	TUBB2B	HSPB1	RPL3		NCAM1	YWHAZ	HSPA2
	SCRG1	POLR2L	SEPTIN8		HMGB1	PRNP	SELENOP
	EPHX1	HNRNPC	RPL9		RPL7	ARPP19	TTYH2
	TTYH1	RPL4	RPS3A		TUBB4A	IDS	PTP4A2
	FXYD1	SEC11C	C4orf48		RPS4X	ACTG1	KLK6
	ATP1B2	RPL23	RPS17		NAP1L1	NECAB1	LAMP2
	ALDH2	HSP90B1	NACA		RPS7	AK5	SHTN1
	GLUD1	THRA	SLC38A2			PKM	PLEKHH1
	IL6ST	CALR	UBA52			STXBP1	DYNC1LI2
	TMBIM6	CHI3L1	ATP5ME			SYNPR	QKI
	SERPINE2	TPP1				PHYHIP	MARCKSL1
	NAT8L	PPDPF				HSPA8	ABCA2
	NEBL	EIF1				MDH1	SUN2
	PPP1R1B	CPNE6				UBC	EDIL3
	RAMP1	MYL6				EIF4A2	AMER2
	VSIR	SOD2				PRKAR1B	CBR1
	PRDX1	PCBP2				SYN2	NENF
	LRRC8A	CANX				BEX3	SIRT2
	ITM2C	RPL7A				NORAD	FEZ1
	DCXR	PTGES3				SNCA
	ETNPPL	PEA15				TPI1
	PALM	EEF2				APP
	SNTA1	CSTB				NSF
	ALDH1L1	TSPAN3				LY6H
	PRKCA	NPTXR				CABP1
	COX7A1	DDN				SLC22A17
	PRXL2A	YWHAE				AP2M1
	LGALS3	CTSB				MAP2K1
	CD59					CLSTN2
	COPS9					RGS4
	ENO1					PREPL
	KIF1A					SH3GL2
	SRI					SV2B
	BSG					DHCR24
	TLE5					NCALD
	PDZD4					NAPB
	ATN1					SERPINI1
	TPD52L1					PPP3CA
	NCS1					FXYD6
	CDIP1					BCAP31
	GTF2I					DCTN1
						ANXA6
						LMO4
						SYN1
						ATP6V0E2
						TSPYL1
						TMEM59L
						ATP2B1
						MLLT11
						SYP
						GDI1
						CEND1
						GAS7
						CFL1
						AP2S1
						HOPX
						CAMK2B
						PTK2B
						KLC1
						YWHAB
						DYNLL2
						SCG5
						PCSK1N
						PRKCZ
						LINC02607
						SERINC1
						NDRG4
						ATP6AP2
						EEF1A2
						PFKP
						AGAP3
						GLS
						MAPK8IP3
						ACOT7
						PLEKHB2
						VAMP2
						GRIN1
						CAMK2D
						PLD3
						ATP2B4
						CTXN1
						RAB6B
						TTC9B
						APBB1
						PI4KA
						SNAP91
						TMEM130
						PRKCB
						SREBF2
						RHBDD2
						ATP6V1E1
						HPCA
						NPTN
						CALY
						PJA2
						ATP9A
						SNCB
						PRKACB
						OAZ1
						ATP6V1B2
						CAMKK1
						ENTPD6
						SKP1
						RTL8C
						SPTAN1
						TAGLN3
						SYT4
						USP22
						MTCH1
						DPP6
						NELL2
						NUDT4
						SOD1
						PSD3
						GRIA2
						FAIM2
						SARAF
						PTPRN
						CAMKV
						ANK2
						MAP1LC3A
						PFN2
						BEX2
						PIN1
						MAPRE3
						GPI
						MEF2C
						LDHA
						MORF4L2
						CREG2
						FXYD7
						SCN3B
						SEZ6L2
						ATP6AP1
						MAP2
						PGM2L1
						STX1A
						NSG2
						NDFIP1
						WASF1
						GRB2
						ATP6V1H
						HSPH1
						SLC39A10
						B4GAT1
						SNU13
						BEX4
						PAK1
						CRYM
						OGA
						PSD
						BSCL2
						GNAO1
						MTPN
						ZNF483
						SYNPO
						GABARAPL1
						ATP5IF1
						KIF3C
						MAST3
						DNAJA1
						SNN
						ATP6V0B
						MMD
						RAB3C
						PRKCG
						NEUROD2
						GABRA5
						CPLX2
						PDP1
						MRTFB
						CDK5R1
						PDXP
						ADD2
						MBOAT7
						BSN
						TUBB
						BAIAP3
						GNG2
						GDA
						NAP1L2
						ATL1
						GRIA1
						NEGR1
						PKIA
						MDH2
						RASD1
						INPP5F
						PNMA8B
						BMERB1
						DNAJA4
						FABP3
						HK1
						MAPK10
						UNC13A
						BAIAP2
						SLC25A22
						MAPK8IP2
						CAP2
						CLTC
						ATP6V0A1
						EPN1
						KCNK1
						RUNDC3A
						MAPK1
						SPRYD3
						ELK1
						SYNJ1
						TUBB4B
						ATP6V1G2
						NRXN1
						KCNQ2
						REEP5
						LINGO1
						EVL
						TYRO3
						PNMA2
						APLP2
						PRRT2
						CYFIP2
						FAM49A
						FBXW7
						ARL6IP1
						OTUB1
						ARF3
						PNCK
						FBXO44
						TOLLIP
						SCN2A
						PCMT1
						SPINT2
						SULT4A1
						RBFOX1
						LONRF2
						ATP2A2
						PTPRN2
						FKBP1A
						CHST1
						YPEL3
						CCDC92
						GABRB3
						TSPYL4
						DSTN
						ADCY1
						NGRN
						SUB1
						ATCAY
						SYNGR3
						SLIT1
						PGRMC1
						PGAM1
						SCAMP5
						GABBR2
						AUXG01000058.1
						ZER1
						AMPH
						C1orf115
						HSPA12A
						DMTN
						SIRPA
						GALNT17
						MFSD4A
						AP1S1
						ZBTB18
						ZSCAN18
						FRRS1L
						GHITM
						CHL1
						PLPPR4
						ATP6V1A
						CADPS
						PDE2A
						PEG10
						NPDC1
						ATP6V1D
						PACSIN1
						SYNGR1
						PRRT1
						CNIH2
						USP11
						RAB3A
						INA
						ATP1A3
						SV2A
						LY6E
						G3BP2
						PGK1
						PNMA8A
						PPP2R1A
						VDAC1
						EPDR1
						GNG3
						DOC2A
						CACYBP
						CAPNS1
						CELF5
						HPCAL4
						PPP3CB
						GUCY1B1
						PPP2R2C
						RAP1GAP
						ST8SIA3
						FBXL16
						KIAA1549L
						STMN3
						SYT7
						SLC12A5
						MAPRE2
						KIFAP3
						DYNC1I1
						CNKSR2
						GABRG2
						C9orf16
						BLCAP
						ARF1
						KCNAB2
						CACNG3

## Sheet: GO pathway for each module
This table shows the GO pathway of eight genemodules identified in our Visium datasets
Black module	Blue	Brown	Green	Pink	Red	Turquoise	Yellow
protein targeting	stress response to metal ion	neutrophil degranulation	viral transcription	protein targeting to ER	protein targeting to ER	vesicle-mediated transport in synapse	ensheathment of neurons
cytoplasmic translation	response to copper ion	response to unfolded protein	protein targeting	regulation of fibroblast proliferation	SRP-dependent cotranslational protein targeting to membrane	modulation of chemical synaptic transmission	oligodendrocyte differentiation
ribosome biogenesis	detoxification of copper ion	neutrophil activation involved in immune response	mRNA catabolic process	amyloid fibril formation	cotranslational protein targeting to membrane	synapse organization	fatty acid biosynthetic process
rRNA processing	stress response to copper ion	regulation of endopeptidase activity	peripheral nervous system development	antigen processing and presentation of endogenous antigen	nuclear-transcribed mRNA catabolic process, nonsense-mediated decay	regulation of cation transmembrane transport	protein localization to axon
ribosome assembly	detoxification of inorganic compound	response to topologically incorrect protein	nucleotide-binding oligomerization domain containing signaling pathway	negative regulation of intrinsic apoptotic signaling pathway in response to DNA damage	establishment of protein localization to endoplasmic reticulum	regulation of supramolecular fiber organization	substantia nigra development
SRP-dependent cotranslational protein targeting to membrane	cellular response to zinc ion	protein folding	DNA damage response, detection of DNA damage	translational elongation	protein localization to endoplasmic reticulum	transferrin transport	myelin assembly
cotranslational protein targeting to membrane	cellular response to copper ion	'de novo' protein folding	neural precursor cell proliferation	cell killing	viral transcription	axonogenesis	carboxylic acid biosynthetic process
nuclear-transcribed mRNA catabolic process, nonsense-mediated decay	cellular zinc ion homeostasis	synapse pruning	regulation of cellular response to growth factor stimulus	axon regeneration	translational initiation	NADH metabolic process	locomotory behavior
protein targeting to ER	cellular response to cadmium ion	protein folding in endoplasmic reticulum	SRP-dependent cotranslational protein targeting to membrane	regeneration	viral gene expression	phagosome acidification	cellular response to salt stress
establishment of protein localization to endoplasmic reticulum	zinc ion homeostasis	regulation of peptidase activity	cotranslational protein targeting to membrane	negative regulation of intracellular transport	nuclear-transcribed mRNA catabolic process	regulation of membrane potential	platelet degranulation
protein localization to endoplasmic reticulum	response to toxic substance	regulation of immune effector process	nuclear-transcribed mRNA catabolic process, nonsense-mediated decay	SRP-dependent cotranslational protein targeting to membrane	protein targeting to membrane	protein polymerization	axon ensheathment
viral transcription	detoxification	chaperone-mediated protein folding	protein targeting to ER	cotranslational protein targeting to membrane	mRNA catabolic process	pH reduction	myelination
translational initiation	cellular divalent inorganic cation homeostasis	cellular response to unfolded protein	establishment of protein localization to endoplasmic reticulum	nuclear-transcribed mRNA catabolic process, nonsense-mediated decay	RNA catabolic process	glucose catabolic process	glial cell differentiation
viral gene expression	negative regulation of growth	chaperone cofactor-dependent protein refolding	translational initiation	establishment of protein localization to endoplasmic reticulum	protein targeting	synaptic vesicle cycle	gliogenesis
nuclear-transcribed mRNA catabolic process	response to zinc ion	'de novo' posttranslational protein folding	protein localization to endoplasmic reticulum	protein localization to endoplasmic reticulum	establishment of protein localization to membrane	regulation of trans-synaptic signaling	oligodendrocyte development
protein targeting to membrane	response to cadmium ion	cellular response to topologically incorrect protein	protein targeting to membrane	viral transcription	cytoplasmic translation	neurotransmitter secretion	glial cell development
establishment of protein localization to membrane	gliogenesis	regulation of intrinsic apoptotic signaling pathway	viral gene expression	translational initiation	oligodendrocyte differentiation	signal release from synapse	central nervous system myelination
mRNA catabolic process	cellular transition metal ion homeostasis	regulation of complement activation	nuclear-transcribed mRNA catabolic process	viral gene expression	positive regulation of epithelial cell apoptotic process	neurotransmitter transport	axon ensheathment in central nervous system
RNA catabolic process	regulation of metal ion transport	receptor-mediated endocytosis	establishment of protein localization to membrane	nuclear-transcribed mRNA catabolic process	oligodendrocyte development	regulation of neurotransmitter levels	regulation of gliogenesis
ribonucleoprotein complex biogenesis	transition metal ion homeostasis	cell junction disassembly	RNA catabolic process	protein targeting to membrane	muscle atrophy	regulation of synaptic plasticity	regulation of glial cell differentiation
ribosomal large subunit biogenesis	regulation of sodium ion transport	viral gene expression	cytoplasmic translation	establishment of protein localization to membrane	regulation of macrophage cytokine production	regulation of synaptic vesicle cycle	regulation of myelination
rRNA metabolic process	response to metal ion	regulation of apoptotic signaling pathway	nucleotide-binding domain, leucine rich repeat containing receptor signaling pathway	mRNA catabolic process	macrophage cytokine production	synaptic vesicle exocytosis	monocarboxylic acid biosynthetic process
ribosomal small subunit biogenesis	acidic amino acid transport	regulation of humoral immune response	neuroblast proliferation	RNA catabolic process	negative regulation of ubiquitin-protein transferase activity	regulation of neurotransmitter secretion	myelin maintenance
ncRNA processing	regulation of cardiac conduction	maintenance of location in cell	enteric nervous system development	protein targeting	T-helper 1 cell differentiation	synaptic vesicle endocytosis	organic acid biosynthetic process
ncRNA metabolic process	glial cell differentiation	chaperone-mediated protein complex assembly	cytoplasmic pattern recognition receptor signaling pathway	ribosomal small subunit biogenesis	ribosomal large subunit biogenesis	presynaptic endocytosis	neural nucleus development
ribosomal small subunit assembly	astrocyte differentiation	protein refolding	positive regulation of gliogenesis	ribosomal small subunit assembly	retrograde axonal transport	regulation of neurotransmitter transport	myelination in peripheral nervous system
ribosomal large subunit assembly	cellular response to metal ion	lymphocyte mediated immunity	mesenchyme development	ribonucleoprotein complex biogenesis	regulation of bone mineralization	synaptic vesicle recycling	peripheral nervous system axon ensheathment
ribonucleoprotein complex assembly	cell communication by electrical coupling involved in cardiac conduction	regulation of cysteine-type endopeptidase activity involved in apoptotic process	error-prone translesion synthesis	ribosome biogenesis	positive regulation of signal transduction by p53 class mediator	regulation of exocytosis	peripheral nervous system development
ribonucleoprotein complex subunit organization	regulation of glycoprotein metabolic process	protein targeting to ER	nucleotide-excision repair, DNA duplex unwinding	cytoplasmic translation	cellular amino acid biosynthetic process	regulation of synaptic vesicle exocytosis	Schwann cell development
maturation of SSU-rRNA	multicellular organismal signaling	protein stabilization	error-free translesion synthesis	rRNA processing	regulation of ubiquitin protein ligase activity	positive regulation of synaptic transmission	midbrain development
	cardiac conduction	adaptive immune response based on somatic recombination of immune receptors built from immunoglobulin superfamily domains	nucleotide-excision repair, DNA damage recognition	rRNA metabolic process	gliogenesis	calcium-ion regulated exocytosis	Schwann cell differentiation
	dicarboxylic acid transport	response to endoplasmic reticulum stress	nucleotide-excision repair, DNA gap filling	ribosome assembly	ribosome biogenesis	regulation of regulated secretory pathway	galactolipid metabolic process
	amino acid transport	humoral immune response	morphogenesis of a branching epithelium	fibroblast proliferation	positive regulation of collagen biosynthetic process	learning or memory	fatty acid metabolic process
	cellular response to inorganic substance	positive regulation of inflammatory response	global genome nucleotide-excision repair	ncRNA processing	regulation of monocyte chemotaxis	cognition	negative regulation of gliogenesis
	cell communication by electrical coupling	positive regulation of adaptive immune response based on somatic recombination of immune receptors built from immunoglobulin superfamily domains	outflow tract septum morphogenesis	ribonucleoprotein complex assembly	regulation of epithelial cell apoptotic process	regulation of transporter activity	cyclooxygenase pathway
	modulation of chemical synaptic transmission	immunoglobulin mediated immune response	modified amino acid transport	ribonucleoprotein complex subunit organization	positive regulation of collagen metabolic process	NADH regeneration	bleb assembly
	regulation of trans-synaptic signaling	positive regulation of lymphocyte mediated immunity	morphogenesis of a branching structure	ncRNA metabolic process	regulation of biomineral tissue development	canonical glycolysis	negative regulation of neurogenesis
	heart process	B cell mediated immunity	nucleotide-excision repair, preincision complex assembly	maturation of SSU-rRNA from tricistronic rRNA transcript (SSU-rRNA, 5.8S rRNA, LSU-rRNA)	regulation of biomineralization	glucose catabolic process to pyruvate	cellular component assembly involved in morphogenesis
	regulation of sodium ion transmembrane transport	positive regulation of adaptive immune response	epithelial tube branching involved in lung morphogenesis	regulation of intrinsic apoptotic signaling pathway in response to DNA damage	maturation of LSU-rRNA	synaptic vesicle priming	long-chain fatty acid metabolic process
	divalent metal ion transport	acute inflammatory response	regulation of osteoblast proliferation	maturation of SSU-rRNA	actomyosin structure organization	exocytic process	negative regulation of nervous system development
	divalent inorganic cation transport	ATF6-mediated unfolded protein response	TRIF-dependent toll-like receptor signaling pathway	positive regulation of fibroblast proliferation	cell-substrate junction assembly	glycolytic process through glucose-6-phosphate	unsaturated fatty acid biosynthetic process
	amyloid precursor protein metabolic process	regulation of cysteine-type endopeptidase activity	interleukin-1-mediated signaling pathway	positive regulation of cytokine production involved in immune response	regulation of epithelial to mesenchymal transition	regulation of ion transmembrane transport	positive regulation of execution phase of apoptosis
	L-glutamate import across plasma membrane	maintenance of location	JNK cascade	neuron projection regeneration	myeloid leukocyte cytokine production	glycolytic process through fructose-6-phosphate	negative regulation of cell development
	regulation of calcium ion transport	antigen processing and presentation of exogenous peptide antigen	ERBB2 signaling pathway	myeloid cell differentiation	cell-substrate junction organization	regulation of transmembrane transporter activity	regulation of exit from mitosis
	L-glutamate import	complement activation	MyD88-independent toll-like receptor signaling pathway	killing of cells of other organism	regulation of intrinsic apoptotic signaling pathway by p53 class mediator	NAD metabolic process	glycosylceramide metabolic process
	negative regulation of amyloid-beta formation	viral transcription	osteoblast proliferation	positive regulation of immune effector process	neurotransmitter reuptake	regulation of glutamate receptor signaling pathway	cell-cell junction assembly
	regulation of heart contraction	antigen processing and presentation of exogenous antigen	mesenchymal cell differentiation	regulation of chemokine production	regulation of cell-substrate adhesion	regulation of synapse structure or activity	positive regulation of myelination
	amino acid import across plasma membrane	establishment of protein localization to endoplasmic reticulum	MyD88-dependent toll-like receptor signaling pathway	protein folding	cellular component assembly involved in morphogenesis	regulation of ion transmembrane transporter activity	organic hydroxy compound biosynthetic process
	sodium ion export across plasma membrane	positive regulation of inflammatory response to antigenic stimulus	specification of animal organ identity	response to reactive oxygen species	rRNA processing	cellular monovalent inorganic cation homeostasis	protein autoprocessing
	calcium ion transport	endoplasmic reticulum unfolded protein response	nucleotide-excision repair, DNA incision, 5'-to lesion	negative regulation of transport	epithelial cell migration	regulation of protein polymerization	muscle cell cellular homeostasis
	neurotransmitter uptake	cellular response to heat	sodium ion transport	chemokine production	mesenchymal cell differentiation	regulation of cardiac conduction	adult locomotory behavior
	regulation of transmembrane transporter activity	establishment of protein localization to membrane	nucleotide-excision repair, DNA incision	antimicrobial humoral immune response mediated by antimicrobial peptide	carboxylic acid biosynthetic process	regulation of intracellular transport	diol biosynthetic process
	glutamate secretion	translational initiation		T cell differentiation in thymus	glial cell differentiation	phagosome maturation	tissue regeneration
	amino acid import	antigen processing and presentation of peptide antigen		iron ion transport	organic acid biosynthetic process	cytoskeleton-dependent intracellular transport	sphingolipid metabolic process
	dicarboxylic acid catabolic process	regulation of cellular response to heat		response to axon injury	epithelium migration	regulation of protein-containing complex assembly	alcohol biosynthetic process
	negative regulation of amyloid precursor protein catabolic process	positive regulation of cysteine-type endopeptidase activity involved in apoptotic process		homeostasis of number of cells	bone mineralization	regulation of synapse organization	astrocyte differentiation
	response to mechanical stimulus	leukocyte aggregation		defense response to Gram-negative bacterium	epithelial cell apoptotic process	response to calcium ion	glycosphingolipid biosynthetic process
	regulation of glycoprotein biosynthetic process	response to interferon-gamma		negative regulation of endopeptidase activity	negative regulation of proteolysis	iron ion transport	membrane raft organization
	small molecule catabolic process	positive regulation of leukocyte mediated immunity		regulation of cytokine production involved in immune response	tissue migration	regulation of neuronal synaptic plasticity	phosphatidylcholine metabolic process
	cellular sodium ion homeostasis	activation of cysteine-type endopeptidase activity involved in apoptotic process		negative regulation of response to DNA damage stimulus	rRNA metabolic process	regulation of cellular component size
	second-messenger-mediated signaling	intrinsic apoptotic signaling pathway			glial cell development	protein depolymerization
	heart contraction	sequestering of metal ion			positive regulation of bone mineralization	neuron death
	amino acid transmembrane transport	regulation of protein stability			protein-DNA complex assembly	intracellular pH reduction
	regulation of transporter activity	positive regulation of cysteine-type endopeptidase activity			embryonic epithelial tube formation	regulation of calcium ion-dependent exocytosis
	protein secretion	protein localization to endoplasmic reticulum			neurotransmitter uptake	synaptic vesicle fusion to presynaptic active zone membrane
	establishment of protein localization to extracellular region	regulation of adaptive immune response based on somatic recombination of immune receptors built from immunoglobulin superfamily domains			extracellular matrix organization	glutamate receptor signaling pathway
	muscle system process	regulation of protein catabolic process			extracellular structure organization	calcium-mediated signaling
	negative regulation of neurogenesis	regulation of lymphocyte mediated immunity			epithelial tube formation	neuron apoptotic process
	protein localization to extracellular region	humoral immune response mediated by circulating immunoglobulin			negative regulation of transmembrane receptor protein serine/threonine kinase signaling pathway	monovalent inorganic cation homeostasis
	sodium ion homeostasis	positive regulation of T cell mediated immunity			regulation of collagen biosynthetic process	regulation of metal ion transport
	regulation of blood circulation	antigen processing and presentation			T-helper 1 type immune response	vesicle fusion to plasma membrane
	negative regulation of glycoprotein metabolic process	response to temperature stimulus			extracellular matrix assembly	cellular response to peptide
	cell communication involved in cardiac conduction	antigen processing and presentation of peptide antigen via MHC class I			positive regulation of cysteine-type endopeptidase activity involved in apoptotic process	transport along microtubule
	anion transmembrane transport	response to heat			sarcomere organization	cellular response to insulin stimulus
	L-glutamate transmembrane transport	regulation of adaptive immune response			myelination	second-messenger-mediated signaling
	negative regulation of nervous system development	SRP-dependent cotranslational protein targeting to membrane			regulation of myelination	insulin receptor signaling pathway
	embryo implantation	cotranslational protein targeting to membrane			ensheathment of neurons	regulation of postsynaptic membrane potential
	sodium ion transport	protein targeting			axon ensheathment	regulation of actin filament-based process
	positive regulation of synaptic transmission	negative regulation of endopeptidase activity			positive regulation of biomineral tissue development	regulation of cation channel activity
	ERK1 and ERK2 cascade	positive regulation of endopeptidase activity			positive regulation of biomineralization	positive regulation of exocytosis
	cellular response to external stimulus	positive regulation of cytokine production			negative regulation of protein-containing complex assembly	positive regulation of protein transport
	C4-dicarboxylate transport	positive regulation of apoptotic signaling pathway			regulation of collagen metabolic process	regulation of NMDA receptor activity
	cellular response to abiotic stimulus	positive regulation of intrinsic apoptotic signaling pathway			negative regulation of ubiquitin-dependent protein catabolic process	cellular response to peptide hormone stimulus
	cellular response to environmental stimulus	nuclear-transcribed mRNA catabolic process, nonsense-mediated decay			nucleosome assembly	regulation of synaptic vesicle fusion to presynaptic active zone membrane
	export across plasma membrane	negative regulation of peptidase activity			positive regulation of epithelial to mesenchymal transition	cardiac conduction
	L-alpha-amino acid transmembrane transport	leukocyte cell-cell adhesion			regulation of mononuclear cell migration	response to insulin
	transepithelial transport	negative regulation of proteolysis			regulation of endopeptidase activity	regulation of cellular pH
	positive regulation of secretion	positive regulation of proteolysis			negative regulation of BMP signaling pathway	developmental cell growth
	negative regulation of cell development	mRNA catabolic process			positive regulation of stress fiber assembly	developmental maturation
	G protein-coupled receptor signaling pathway, coupled to cyclic nucleotide second messenger	pattern recognition receptor signaling pathway			tube formation	neuron projection extension
	fluid transport	positive regulation of peptidase activity			protein-DNA complex subunit organization	response to peptide hormone
	regulation of cation transmembrane transport	platelet degranulation			morphogenesis of embryonic epithelium	synaptic transmission, glutamatergic
	regulation of ion transmembrane transporter activity	phagocytosis			positive regulation of cysteine-type endopeptidase activity	response to metal ion
	carboxylic acid transport	regulation of T cell mediated immunity			collagen biosynthetic process	vesicle organization
	actin-mediated cell contraction	viral entry into host cell			epithelial to mesenchymal transition	positive regulation of calcium ion-dependent exocytosis
	regulation of protein secretion	protein targeting to membrane			regulation of ubiquitin-protein transferase activity	positive regulation of establishment of protein localization
	organic acid transport	regulation of leukocyte mediated immunity			positive regulation of neural precursor cell proliferation	antigen processing and presentation of exogenous peptide antigen via MHC class II
	nitric oxide mediated signal transduction	complement activation, classical pathway			neural precursor cell proliferation	regulation of neuron death
	phosphatidylinositol-mediated signaling	regulation of inflammatory response to antigenic stimulus			BMP signaling pathway	regulation of microtubule polymerization or depolymerization
		antigen processing and presentation of exogenous peptide antigen via MHC class I			mesenchyme development	protein localization to synapse
		cell chemotaxis			striated muscle cell differentiation	antigen processing and presentation of peptide antigen via MHC class II
		myeloid leukocyte migration			transport along microtubule	regulation of pH
		positive regulation of immune effector process			biomineral tissue development	multicellular organismal signaling
		RNA catabolic process			biomineralization	regulation of actin filament organization
		entry into host			axonal transport	antigen processing and presentation of peptide or polysaccharide antigen via MHC class II
		aging			regulation of peptidase activity	regulation of vesicle fusion
		positive regulation of cellular protein catabolic process			T-helper cell differentiation	hexose catabolic process
		regulation of inflammatory response			positive regulation of protein tyrosine kinase activity	acidic amino acid transport
		toll-like receptor signaling pathway			response to BMP	protein localization to cell junction
		negative regulation of apoptotic signaling pathway			cellular response to BMP stimulus	learning
		interferon-gamma-mediated signaling pathway			CD4-positive, alpha-beta T cell differentiation involved in immune response	microtubule-based transport
		regulation of response to endoplasmic reticulum stress			positive regulation of actin filament bundle assembly	regulation of neuron apoptotic process
		regulation of protein-containing complex assembly			regulation of pathway-restricted SMAD protein phosphorylation	glutamate secretion
		type I interferon signaling pathway			positive regulation of intrinsic apoptotic signaling pathway	regulation of intracellular protein transport
		cellular response to type I interferon			alpha-beta T cell activation involved in immune response	negative regulation of neuron apoptotic process
		hypersensitivity			alpha-beta T cell differentiation involved in immune response	transition metal ion transport
		response to oxidative stress			cytoplasmic microtubule organization	organelle localization by membrane tethering
		regulation of phagocytosis			regulation of focal adhesion assembly	positive regulation of neurotransmitter secretion
		movement in host environment			regulation of cell-substrate junction assembly	chemical synaptic transmission, postsynaptic
		substantia nigra development			positive regulation of protein secretion	actin polymerization or depolymerization
		negative regulation of response to biotic stimulus			ameboidal-type cell migration	cell communication by electrical coupling involved in cardiac conduction
		negative regulation of intrinsic apoptotic signaling pathway			regulation of signaling receptor activity	positive regulation of neuron differentiation
		antigen processing and presentation of exogenous peptide antigen via MHC class II			ribonucleoprotein complex biogenesis	endomembrane system organization
		response to type I interferon			pathway-restricted SMAD protein phosphorylation	regulation of neurotransmitter receptor activity
		regulation of cellular protein catabolic process			positive regulation of neurogenesis	regulation of long-term neuronal synaptic plasticity
		macrophage activation			regulation of cell-substrate junction organization	membrane docking
		astrocyte development			monocyte chemotaxis	proton transmembrane transport
		negative regulation of inclusion body assembly			myofibril assembly	vesicle docking
		negative regulation of hydrolase activity			ribosome assembly	regulation of actin cytoskeleton organization
		negative regulation of cellular catabolic process			regulation of protein processing	monosaccharide catabolic process
		antigen processing and presentation of peptide antigen via MHC class II			positive regulation of endopeptidase activity	regulation of microtubule polymerization
		cytokine production involved in immune response			cellular response to interferon-gamma	synapse assembly
		T cell mediated immunity			negative regulation of cellular response to growth factor stimulus	positive regulation of supramolecular fiber organization
		antigen processing and presentation of peptide or polysaccharide antigen via MHC class II			nucleosome organization	negative regulation of protein-containing complex assembly
		response to alkaloid			positive regulation of apoptotic signaling pathway	calcium ion transport
		response to antibiotic			regulation of protein maturation	excitatory postsynaptic potential
		cellular response to interferon-gamma			positive regulation of DNA biosynthetic process	developmental growth involved in morphogenesis
		response to cold			activation of protein kinase activity	organelle transport along microtubule
		negative regulation of transcription from RNA polymerase II promoter in response to stress			axo-dendritic transport	ADP metabolic process
		integrin-mediated signaling pathway			T cell differentiation involved in immune response	cell growth
		protein localization to plasma membrane			blood vessel endothelial cell migration	regulation of actin polymerization or depolymerization
		neuron remodeling			cytokine secretion	positive regulation of neuron projection development
		amino sugar catabolic process			microtubule-based transport	positive regulation of neurotransmitter transport
		negative regulation of endoplasmic reticulum unfolded protein response			central nervous system neuron differentiation	positive regulation of excitatory postsynaptic potential
		ER-nucleus signaling pathway			negative regulation of proteolysis involved in cellular protein catabolic process	regulation of actin filament length
		negative regulation of response to endoplasmic reticulum stress			positive regulation of peptide secretion	establishment of organelle localization
		positive regulation of defense response			ribosomal small subunit biogenesis	regulation of intracellular pH
		regulation of protein localization to membrane			chromatin assembly	cellular response to metal ion
		cellular response to antibiotic			microtubule polymerization	regulation of cardiac muscle contraction by calcium ion signaling
		response to drug			cytoskeleton-dependent intracellular transport	cell communication involved in cardiac conduction
					positive regulation of DNA metabolic process	positive regulation of regulated secretory pathway
					positive regulation of protein transport	divalent metal ion transport
					CD4-positive, alpha-beta T cell differentiation	cellular response to inorganic substance
					intrinsic apoptotic signaling pathway by p53 class mediator	regulation of signaling receptor activity
					DNA conformation change	positive regulation of intracellular transport
					positive regulation of peptidase activity	synaptic vesicle localization
					response to interferon-gamma	regulation of amine transport
					negative regulation of protein polymerization	pyruvate metabolic process
					cell-substrate adhesion	substantia nigra development
					negative regulation of protein ubiquitination	cellular protein complex disassembly
					positive regulation of NIK/NF-kappaB signaling	divalent inorganic cation transport
					regulation of actin cytoskeleton organization	nucleoside diphosphate phosphorylation
					hippocampus development	cell communication by electrical coupling
					negative regulation of cell motility	nucleotide phosphorylation
					positive regulation of supramolecular fiber organization	synaptic vesicle maturation
					regulation of cytokine production involved in immune response	modulation of excitatory postsynaptic potential
					focal adhesion assembly	import into cell
					positive regulation of establishment of protein localization	glycolytic process
					regulation of ossification	receptor internalization
					organelle transport along microtubule	purine nucleoside diphosphate metabolic process
					regulation of supramolecular fiber organization	purine ribonucleoside diphosphate metabolic process
					regulation of Wnt signaling pathway	regulation of heart contraction
					regulation of cysteine-type endopeptidase activity involved in apoptotic process	regulation of muscle system process
					negative regulation of transforming growth factor beta receptor signaling pathway	positive regulation of intracellular protein transport
					positive regulation of cell division	ATP generation from ADP
					negative regulation of cellular protein catabolic process	protein localization to cell periphery
					astral microtubule organization	calcium ion transmembrane transport
					regulation of deoxyribonuclease activity	positive regulation of secretion by cell
					regulation of toll-like receptor 9 signaling pathway	microtubule polymerization or depolymerization
					sequestering of extracellular ligand from receptor	heart contraction
					sequestering of actin monomers	negative regulation of protein polymerization
					determination of dorsal/ventral asymmetry	ribonucleoside diphosphate metabolic process
					microtubule nucleation by microtubule organizing center	neural nucleus development
					bone trabecula formation	dicarboxylic acid transport
					regulation of tubulin deacetylation	regulation of endocytosis
					actin filament reorganization	actin filament organization
					dendritic transport	amine transport
					positive regulation of extracellular matrix assembly	negative regulation of neuron death
					negative regulation of cell-cell adhesion mediated by cadherin	regulation of autophagy
					regulation of apoptotic cell clearance	long-term memory
					chromatin assembly or disassembly	vesicle fusion
					establishment or maintenance of cell polarity	regulation of calcium ion transport into cytosol
					negative regulation of blood vessel endothelial cell migration	calcium ion-regulated exocytosis of neurotransmitter
					negative regulation of cellular response to transforming growth factor beta stimulus	cellular response to calcium ion
					neural tube closure	heart process
					bone remodeling	membrane fusion
					regulation of stress fiber assembly	regulation of synapse maturation
					roof of mouth development	protein-containing complex disassembly
					regulation of neural precursor cell proliferation	regulation of postsynaptic membrane neurotransmitter receptor levels
					muscle cell differentiation	receptor metabolic process
					tube closure	long-term synaptic potentiation
					negative regulation of protein modification by small protein conjugation or removal
					cytoplasm organization
					dense core granule localization
					regulation of secondary metabolic process
					regulation of melanin biosynthetic process
					serotonin uptake
					cardiac muscle cell myoblast differentiation
					fibroblast growth factor production
					regulation of fibroblast growth factor production
					dense core granule cytoskeletal transport
					regulation of secondary metabolite biosynthetic process
					dense core granule transport
					negative regulation of bone development
					protein localization to presynapse
					positive regulation of cysteine-type endopeptidase activity involved in apoptotic signaling pathway
					regulation of BMP signaling pathway
					regulation of protein tyrosine kinase activity
					positive regulation of cell projection organization
					neurotransmitter transport
					positive regulation of ossification
					positive regulation of cytoskeleton organization
					negative regulation of locomotion
					execution phase of apoptosis
					regulation of protein polymerization
					ncRNA processing
					negative regulation of cellular component movement
					establishment of T cell polarity
					L-serine metabolic process
					positive regulation of vesicle fusion
					hemidesmosome assembly
					bone mineralization involved in bone maturation
					collagen-activated tyrosine kinase receptor signaling pathway
					nerve growth factor signaling pathway
					maintenance of organelle location
					negative regulation of pathway-restricted SMAD protein phosphorylation
					extracellular matrix constituent secretion
					commissural neuron axon guidance
					fibroblast activation
					hepatocyte apoptotic process
					extracellular regulation of signal transduction
					extracellular negative regulation of signal transduction
					regulation of non-motile cilium assembly
					regulation of receptor clustering
					CD4-positive, alpha-beta T cell activation
					mononuclear cell migration
					regulation of neurotransmitter levels
					primary neural tube formation
					regulation of actin filament-based process
					positive regulation of GTPase activity
					regulation of cysteine-type endopeptidase activity
					DNA packaging
					ribonucleoprotein complex subunit organization
					ossification
					establishment of lymphocyte polarity
					mesenchymal to epithelial transition involved in metanephros morphogenesis
					activation of transmembrane receptor protein tyrosine kinase activity
					negative regulation of microtubule polymerization
					positive regulation of synaptic transmission, GABAergic
					locomotory exploration behavior
					negative regulation of oligodendrocyte differentiation
					bone trabecula morphogenesis
					tubulin deacetylation
					L-glutamate import across plasma membrane
					axo-dendritic protein transport
					negative regulation of protein localization to cell surface
					regulation of dendritic cell differentiation
					regulation of actomyosin structure organization
					negative regulation of organelle organization
					monocarboxylic acid biosynthetic process
					cytokine production involved in immune response
					regulation of actin filament bundle assembly
					positive regulation of plasma membrane bounded cell projection assembly
					cellular copper ion homeostasis
					C-terminal protein amino acid modification
					response to laminar fluid shear stress
					regulation of RNA polymerase II transcription preinitiation complex assembly
					Golgi localization
					L-glutamate import
					neural tube formation
					contractile actin filament bundle assembly
					stress fiber assembly
					alpha-beta T cell differentiation
					negative regulation of endothelial cell migration
					regulation of transmembrane receptor protein serine/threonine kinase signaling pathway
					T cell activation involved in immune response
					limbic system development
					regulation of DNA biosynthetic process
					maturation of LSU-rRNA from tricistronic rRNA transcript (SSU-rRNA, 5.8S rRNA, LSU-rRNA)
					secretory granule localization
					V(D)J recombination
					negative regulation of osteoblast proliferation
					collagen-activated signaling pathway
					regulation of developmental pigmentation
					negative regulation of neurotransmitter transport
					positive regulation of SMAD protein signal transduction
					regulation of podosome assembly
					chemokine (C-X-C motif) ligand 2 production
					regulation of chemokine (C-X-C motif) ligand 2 production
					cell junction assembly
					collagen metabolic process
					neutrophil homeostasis
					regulation of response to tumor cell
					regulation of immune response to tumor cell
					negative regulation of histone acetylation
					protein neddylation
					negative regulation of cytokine secretion
					actin filament severing
					positive regulation of actin nucleation
					metanephric renal vesicle morphogenesis
					regulation of extracellular matrix assembly
					regulation of plasma membrane organization
					positive regulation of sodium ion transmembrane transporter activity

## Sheet: 14 datasets vs 8 modules
This table shows the overlapped genes between eight modules' gene lists identified in our Visium datasets and 14 previously published AD-related gene lists			This table shows the overlapped genes between AD upregulated/downregulated DEGs and public datasets			This table shows the overlapped genes between AD upregulated/downregulated DEGs and public datasets
ID	Black	Blue	Brown	Green	Pink	Red	Turquoise	Yellow
Brokaw 2020 (human AD vs CT)_DOWN	non-overlap	PRKCA	ACTB	FGFR2; RPS27A	non-overlap	non-overlap	YWHAH; NEFL; PPIA; UBB; DYNLL1; YWHAZ; MAP2K1; CAMK2B; DYNLL2; CAMK2D; PRKCB; PRKACB; SPTAN1; PIN1; PAK1; MAPK10; MAPK1; GHITM; PPP2R1A; CNKSR2; CACNG3	non-overlap
Brokaw 2020 (human AD vs CT)_UP	non-overlap	NTRK2; IL6ST	PCBP2	non-overlap	non-overlap	TGFB3; HMGB1	YWHAH	FGF1; MAP4K4
Piras (human AD vs CT)_DOWN	non-overlap	SPARCL1	non-overlap	non-overlap	non-overlap	non-overlap	TUBA1B; RTN1; SYT1; TUBB2A; RGS4; NCALD; SERPINI1; FXYD6; SYP; GAS7; CAMK2D; PI4KA; PJA2; ATP9A; SCN3B; ATP6AP1; NSG2; NDFIP1; SLC39A10; PAK1; GABARAPL1; RAB3C; GNG2; GDA; ATL1; PKIA; UNC13A; CAP2; CLTC; SYNJ1; PNMA2; ARF3; ADCY1; ATCAY; PGAM1; ATP6V1D; SYNGR1; USP11; GNG3; PPP2R2C	non-overlap
Piras (human AD vs CT)_UP	OLIG1	MT3; FAM107A; TPD52L1	GFAP; APLNR; APOC1; CD99; DTNA; CD81	KIF1C; SOX8; SLAIN1; ZCCHC24	PLEKHB1; RPS6	ANP32B; CDK2AP1; KIF5B; CSRP1; KIAA0930	non-overlap	FAM107B; LHPP; EFHD1; MID1IP1; ANLN
Zhang (human AD vs CT)_DOWN	RPL41; CHGB	non-overlap	NPTXR; DDN; YWHAE	non-overlap	non-overlap	RPS5; GAD1	SNAP25; ENC1; NRGN; UCHL1; VSNL1; MAP1B; RTN1; GNAS; CALM3; YWHAH; RTN3; SYT1; STMN1; NEFL; OLFM1; ENO2; SNCG; TUBB2A; ATP1B1; BEX1; BASP1; DIRAS2; YWHAG; HPCAL1; ATP6V0C; GAP43; ATP1A1; TSPAN7; YWHAZ; ARPP19; IDS; MDH1; EIF4A2; SYN2; SNCA; TPI1; NSF; AP2M1; RGS4; SV2B; NCALD; SERPINI1; LMO4; ATP6V0E2; TSPYL1; TMEM59L; ATP2B1; MLLT11; SYP; CFL1; HOPX; KLC1; YWHAB; DYNLL2; SCG5; PRKCZ; NDRG4; ATP6…	FEZ1
Zhang (human AD vs CT)_UP	RPS27; DBI; RPS16	AQP4; CLU; MT2A; VIM; MT1H; MT1X; MT1E; FAM107A; TXNIP; MT1M; GJA1; ZFP36L1; METTL7A; STOM; ADD3; SOX9; EPHX1; IL6ST; TMBIM6; RAMP1; LRRC8A; CD59; TPD52L1	GFAP; S100A9; CD44; SERPINA3; S100A10; C1QC; IFITM3; DTNA; LAPTM5; ITGB4; C1QA; IFITM2; NUPR1; CD81; S100A11; FCER1G; VSIG4; C1R; CD163; HSPB1; PCBP2	PREX1; SGK1; RPS3; SLC38A2	SPP1	EEF1D; GPM6B; CSRP1; FMNL2; DST; SORT1; NCAM1	MALAT1; ELK1	NDRG1; EFHD1; MID1IP1; LAMP2; SUN2
Mathys (human AD vs CT)_DOWN	S100A6; GADD45B; FBXO2; NDUFB9; CHGB	SPARCL1	TMSB4X; CSTB	SLC5A11; EEF1B2	non-overlap	LDB3; RPL36AL; H3F3B	SNAP25; NRGN; VSNL1; CHN1; YWHAH; SYT1; STMN1; RTN4; STMN2; SNCG; TUBB2A; BEX1; GPM6A; PEBP1; GAP43; DYNLL1; TSPAN7; ACTG1; MDH1; UBC; RGS4; SH3GL2; MLLT11; SCG5; ATP6AP2; PLEKHB2; CALY; ATP6V1B2; SOD1; GRIA2; BEX2; GPI; SNU13; BEX4; PAK1; TUBB4B; DSTN; SUB1; ZSCAN18; NPDC1; ATP6V1D; RAB3A; GNG3	PIP4K2A; CARNS1
Mathys (human AD vs CT)_UP	RPLP1; RPS27; OLIG1; DBI; RPS28; RPL35	MTRNR2L12; CPE; MT2A; MT1E; AHNAK; MT1M; APOE; GJA1; ZFP36L1; METTL7A; PLEC; TMBIM6; RAMP1; PALM; PDZD4; NCS1	GFAP; APOC1; C1QC; DTNA; ITGB4; CD81; VSIG4; FCGBP; CD63; RPL7A	SOX10; SOX8; CA2; SLC38A2	SPP1; EEF1A1; TSC22D4; PTMA; BIN1; RPL30; RPS19; RPS2	MTRNR2L8; GPRC5B; CSRP1; HTRA1	SLC17A7; PRNP; IDS; SNCA; SYN1; CAMK2B; EEF1A2; GRIN1; CAMK2D; APBB1; PTPRN; PSD; KIF3C; MBOAT7; NEGR1; ELK1; LINGO1; FBXO44; CELF5	NKX6-2; MID1IP1; ANLN; QDPR; CLDND1; SUN2
Leng (human AD vs CT)_DOWN	MT-ND4L; MT-CO1; MT-ND1; MT-CO2; MT-CO3; MT-ND2; RPL31; MT-ND4; UQCRB	MTRNR2L12; SPARCL1; CLU; PDZD4; NCS1; CDIP1	THRA; NPTXR	AATK	non-overlap	MTRNR2L8; EEF1D; SPOCK1; TUBB4A	TUBA1B; NRGN; SLC17A7; NPTX1; ARPP19; PHYHIP; SYN2; CABP1; RGS4; SYN1; TSPYL1; TMEM59L; CEND1; AP2S1; CAMK2B; PTK2B; DYNLL2; EEF1A2; MAPK8IP3; GRIN1; RHBDD2; HPCA; ENTPD6; SYT4; PTPRN; MEF2C; FXYD7; PSD; MTPN; SYNPO; MAST3; ATP6V0B; NEUROD2; CPLX2; BAIAP2; TUBB4B; KCNQ2; TOLLIP; SULT4A1; SYNGR3; C1orf115; SIRPA; USP11; DOC2A	non-overlap
Leng (human AD vs CT)_UP	RPL41	non-overlap	MGST1; SOD2	RPL21; RPS14	FTH1	SET; SPOCK3; RPL7	TMSB10; MALAT1; YWHAH; ATP1B1; SNRPN; MAP2K1	PLP1; TF; CLDN11; PIP4K2A
Grubman (human AD vs CT)_DOWN	non-overlap	non-overlap	non-overlap	non-overlap	non-overlap	non-overlap	STMN2; GPM6A; TSPAN7; GRIA2; RAB3A	CARNS1
Grubman (human AD vs CT)_UP	RPS27; RPS28	AHNAK; METTL7A; PLEC	GFAP; APOC1; ITGB4; VSIG4; FCGBP	SLC5A11; SLC38A2	SPP1; BIN1; RPS19	GPRC5B; CSRP1; HTRA1	SYN1; LINGO1	MID1IP1; QDPR
Seyfried (human mix)	MT-ND5; MT-ND1; DBI; MT-CO2; FBXO2; MT-ATP6; MAP1A; NDUFB9; CHGB; UQCRB	AQP4; GLUL; SLC1A2; CLU; MT2A; VIM; ADIRF; AHNAK; GJA1; AHCYL1; NTRK2; HEPACAM; MLC1; STOM; MAP4; PLEC; CNN3; ADD3; PBXIP1; ATP1A2; TUBB2B; EPHX1; ATP1B2; NEBL; PPP1R1B; PRDX1; PALM; SNTA1; LGALS3; ENO1; SRI	GFAP; CD44; S100A10; C1QC; CD99; C1QB; DTNA; PGAM2; S100A11; CTSD; HSPD1; HSPB1; HNRNPC; TPP1; CPNE6; MYL6; PEA15; CSTB; NPTXR	non-overlap	SPP1; EEF1A1; B2M	GSN; GPM6B; CSRP1; PSAT1; HTRA1; SET; NCAM1; HMGB1	SNAP25; NRGN; GAPDH; MAP1B; RTN1; GNAS; RTN3; SYT1; STMN1; OLFM1; RTN4; STMN2; SNCG; SLC17A7; ATP1B1; GPM6A; DNM1; BASP1; YWHAG; HPCAL1; DKK3; NPTX1; GAP43; ATP1A1; TSPAN7; YWHAZ; ARPP19; NECAB1; PKM; STXBP1; PHYHIP; SYN2; SNCA; APP; LY6H; AP2M1; SH3GL2; SV2B; NAPB; PPP3CA; FXYD6; SYN1; ATP2B1; SYP; CEND1; GAS7; CAMK2B; PTK2B; YWHAB; AGAP3; GLS; VAMP2; CAMK2D; ATP2B4; PI4KA; SNAP91; HPCA; NPTN; S…	LHPP; SIRT2
PIG (human mix)	S100A6	CST3; CLU; APOE; ITM2B; VSIR	GFAP; SERPINA3; C1QC; C1QB; LAPTM5; C1QA; CD63; CTSD; CTSB	non-overlap	B2M	non-overlap	non-overlap	CD9
OLIG (human mix)	non-overlap	non-overlap	ITGB4	PHLDB1; TMEM63A	CRYAB; APOD; TSC22D4; PLEKHB1; BIN1	GSN; KIAA0930; GATM	non-overlap	MBP; BCAS1; MOBP; PLP1; LPAR1; ERMN; MAG; PPP1R14A; TF; CNP; PLLP; MOG; NDRG1; SLC44A1; MYRF; FA2H; EFHD1; UGT8; MAL; ANLN; TTYH2
Otero-Garcia (human AT8+ UP)	MT-ND5; MT-ND4L; MT-CO1; RPLP1; RPS27; RPL41; MT-CO2; RPS18; RPL32; MT-CO3; MT-ND2; MT-ATP6; MT-ND4	AQP4; GLUL; CST3; SPARCL1; CLU; MT2A; VIM; AGT; SLC1A3; MT1X; MT1E; ADIRF; MT1G; SLC14A1; APOE; GJA1; ZFP36L1; NTRK2; IGFBP7; NDRG2; HEPACAM; PLPP3; ADD3; MT1F; ATP1A2; GPR37L1; ALDOC; FXYD1; IL6ST; SERPINE2; ITM2C; GTF2I	GFAP; IFITM3; DTNA; ITGB4; FTL; NUPR1; TIMP2; HSPA1A; EIF1; CANX	ABCA8; CDK18; TMEM63A; AATK; RPL21; RPS3; RPL19	SPP1; PTMA; BIN1; TPT1; RPS6; FTH1; RPS8; RPL18	GPRC5B; CSRP1; ZEB2; FMNL2; H3F3B; RPL18A; GAD1; SCD5; NCAM1	SNAP25; TMSB10; ENC1; TUBA1B; MAP1B; GNAS; SYT1; STMN2; SNCG; ATP1B1; NEFM; BEX1; SNRPN; MEG3; HPCAL1; GAP43; TSPAN7; ARPP19; SYNPR; PRKAR1B; SYN2; SNCA; APP; NSF; CLSTN2; RGS4; PREPL; PPP3CA; ATP6V0E2; TSPYL1; GAS7; KLC1; PCSK1N; NDRG4; PFKP; CAMK2D; ATP2B4; TTC9B; CALY; SNCB; ATP6V1B2; DPP6; NELL2; FAIM2; FXYD7; SEZ6L2; PGM2L1; STX1A; BEX4; RAB3C; GABRA5; BAIAP3; NEGR1; MAPK10; SYNJ1; APLP2; AR…	MOBP; PLP1; ERMN; MAG; PPP1R14A; NKX6-2; TF; CLDN11; PLLP; MAP4K4; TMEM144; MYRF; UGT8; CARNS1; PTGDS; ANLN; CERCAM; TTYH2; SHTN1; SIRT2
DAM (mouse mix)	RPL37; RPS24; RPS18; RPS28; RPS21; RPS20	APOE; SERPINE2; RAMP1	TIMP2; CD63; CTSD; RPL23; CTSB	non-overlap	SPP1; B2M; FTH1; RPS19; RPS2; RPLP2; RPSA	PSAT1; RPL18A; RPS5; RPL10A	GNAS; ATP6V0C; TPI1; PLD3; FABP3; SYNGR1; ATP1A3	CD9
ARM (mouse mix)	RPL41; RPS28; RPL32	APOE; ADGRG1; SERPINE2; RAMP1	CD63; CTSD; RPL23; CTSB	FAU	SPP1; CD74; EEF1A1; B2M; FTH1	PSAT1	MALAT1; GAPDH; PKM; TPI1; PLD3; APLP2; ATP1A3	CD9
A1 astrocyte (mouse mix)	non-overlap	VIM	GFAP; TIMP1; CD44; IFITM3; HSPB1; CHI3L1	non-overlap	B2M	non-overlap	OLFM1	non-overlap
WAM (mouse mix)	MT-CO1; RPLP1; RPS27; RPL41; RPL37A; RPL37; RPS18; RPS28; RPS29; RPS16; RPL32; RPL36; RPL27A; RPL35; RPS25; RPL38; RPL31; RPL14	VIM; APOE; VSIR; PRDX1; LGALS3; ENO1	TMSB4X; IFITM3; C1QB; LAPTM5; RPLP0; FCER1G; RPL17; CD63; EIF1; MYL6; EEF2; CTSB	RPL21; RPS23; EEF1B2; RPS27A; RPS9; RPS3; RPS14; FAU; RPL9; RPS17	SPP1; CD74; EEF1A1; PTMA; B2M; RPS6; RPL13; RPL28; FTH1; RPS19; RPS11; RPLP2; RPSA	RPL18A	GAPDH; CALM1; PPIA; UBB; PEBP1; ATP6V0C; PKM; TPI1; SOD1; TUBB4B; ARF3; SIRPA; VDAC1	MBP

## Sheet: Gene enrichment analysis-Fisher
This table shows the Fisher’s exact test results between 14 previously published AD-related gene lists with eight module genes identified in our Visium datasets. The elements in each cell indicate the number of overlapped genes, p-value, and adjusted p-value (Benjamini-Hochberg method).
Value in the cell means number of overlapped gene/p-value/p.adj (BH)
ID	Black	Blue	Brown	Green	Pink	Red	Turquoise	Yellow
Brokaw 2020 (human AD vs CT)_DOWN	0/1/1	1/0.5762/1	1/0.5244/1	2/0.1146/0.4585	0/1/1	0/1/1	21/0/0	0/1/1
Brokaw 2020 (human AD vs CT)_UP	0/1/1	2/0.0711/0.1896	1/0.3163/0.6325	0/1/1	0/1/1	2/0.0329/0.1805	1/0.8172/1	2/0.0451/0.1805
Piras (human AD vs CT)_DOWN	0/1/1	1/0.6976/1	0/1/1	0/1/1	0/1/1	0/1/1	40/0/0	0/1/1
Piras (human AD vs CT)_UP	1/0.3503/0.4003	3/0.0422/0.0563	6/1e-04/4e-04	4/0.0019/0.0038	2/0.0207/0.0331	5/1e-04/6e-04	0/1/1	5/3e-04/9e-04
Zhang (human AD vs CT)_DOWN	2/0.9119/1	0/1/1	3/0.9496/1	0/1/1	0/1/1	2/0.9495/1	173/0/0	1/0.9966/1
Zhang (human AD vs CT)_UP	3/0.5587/0.7449	23/0/0	21/0/0	4/0.4747/0.7449	1/0.7863/0.8987	7/0.0509/0.1357	2001-02-01	5/0.3751/0.7449
Mathys (human AD vs CT)_DOWN	5/0.0259/0.1037	1/0.9537/1	2/0.7405/0.9874	2/0.6129/0.9874	0/1/1	3/0.3122/0.8324	43/0/0	2/0.6819/0.9874
Mathys (human AD vs CT)_UP	6/2e-04/2e-04	16/0/0	10/0/0	4/0.0175/0.0175	8/0/0	4/0.0149/0.0171	19/0/0	6/9e-04/0.0012
Leng (human AD vs CT)_DOWN	9/0/0	6/0.0013/0.0035	2/0.2798/0.4478	1/0.5618/0.7491	0/1/1	4/0.0078/0.0156	44/0/0	0/1/1
Leng (human AD vs CT)_UP	1/0.4275/0.4886	0/1/1	2/0.2134/0.3347	2/0.1473/0.3347	1/0.251/0.3347	3/0.027/0.108	6/0.1863/0.3347	4/0.0074/0.0595
Grubman (human AD vs CT)_DOWN	0/1/1	0/1/1	0/1/1	0/1/1	0/1/1	0/1/1	5/1e-04/0.0012	1/0.0988/0.3951
Grubman (human AD vs CT)_UP	2/0.0081/0.0129	3/0.0018/0.0037	5/0/0	2/0.0119/0.0158	3/0/2e-04	3/5e-04/0.0014	2/0.239/0.239	2/0.0151/0.0173
Seyfried (human mix)	10/0/0	31/0/0	19/0/0	0/1/1	3/0.0813/0.1084	8/0.002/0.0032	134/0/0	2/0.7655/0.8749
PIG (human mix)	1/0.1116/0.2232	5/0/0	9/0/0	0/1/1	1/0.0595/0.1586	0/1/1	0/1/1	1/0.1516/0.2426
OLIG (human mix)	0/1/1	0/1/1	1/0.1461/0.2337	2/0.0068/0.0136	5/0/0	3/2e-04/6e-04	0/1/1	21/0/0
Otero-Garcia (human AT8+ UP)	13/0/0	32/0/0	10/0/0	7/6e-04/6e-04	8/0/0	9/0/0	68/0/0	20/0/0
DAM (mouse mix)	6/0/0	3/0.015/0.02	5/1e-04/2e-04	0/1/1	7/0/0	4/4e-04/7e-04	7/0.0038/0.0061	1/0.3297/0.3768
ARM (mouse mix)	3/0.003/0.0061	4/0.0018/0.0049	4/0.0011/0.0043	1/0.2988/0.3319	5/0/0	1/0.2873/0.3319	7/0.004/0.0064	1/0.3319/0.3319
A1 astrocyte (mouse mix)	0/1/1	1/0.1952/0.5205	6/0/0	0/1/1	1/0.0607/0.2427	0/1/1	1/0.5684/1	0/1/1
WAM (mouse mix)	18/0/0	6/3e-04/4e-04	12/0/0	10/0/0	13/0/0	1/0.4495/0.5087	13/1e-04/1e-04	1/0.5087/0.5087
