# Supplementary material for: Spatially resolved transcriptomics reveals genes associated with the vulnerability of middle temporal gyrus in Alzheimer’s disease
Source: Acta Neuropathol Commun. 2022 Dec 21;10:188. doi: 10.1186/s40478-022-01494-6 (PMC9773466; doi:10.1186/s40478-022-01494-6)
Supplement: Supplementary file 10 — Additional file 10: Table S9. The number of spots with Aβ, AT8, and Aβ/AT8 pathology, the number of their adjacent 3-level spots, the AD pathology-associated gene signatures, and GO pathway analyses corresponding to each pathology are shown in this table. [file 40478_2022_1494_MOESM10_ESM.xlsx]

## Sheet: Summary
This table presents the number of spots with Aβ, AT8, and Aβ/AT8 pathology, and the number of their adjacent 3-level spots.
AD-1	Positive spots	Level 1 spots	Level 2 spots	Level 3 spots
Aβ	482	1270	625	290
AT8	1120	1404	510	245
AT8/Aβ	293	495	522	325
AD-2	Positive spots	Level 1 spots	Level 2 spots	Level 3 spots
Aβ	444	993	531	273
AT8	417	744	515	378
AT8/Aβ	203	209	280	250
AD-3	Positive spots	Level 1 spots	Level 2 spots	Level 3 spots
Aβ	403	1167	913	572
AT8	557	1249	973	686
AT8/Aβ	62	166	247	298
Total	Positive spots	Level 1 spots	Level 2 spots	Level 3 spots
Aβ	1329	3430	2069	1135
AT8	2094	3397	1998	1309
AT8/Aβ	558	870	1049	873

## Sheet: Aβ
This table presents both Aβ upregulated and downregulated DEGs by comparing Aβ-specific positive spots with adjacent spots (level 1/2/3 spots without AD pathology). Column G indecates which level of spots were compared with Aβ-specific positive spots. Column B to F represent p-values (p_val), average log fold-changes (|avg_log2FC| > 0.25), as well as adjusted p-values (p_val_adj < 0.05).
Marker	p_val	avg_log2FC	pct.1	pct.2	p_val_adj	level
GLUL	1.11771e-23	0.335254	0.995	0.989	2.41995e-19	level2
MTRNR2L1	2.13696e-07	0.472374	0.708	0.665	0.00462673	level2
MT-CO3	1.53814e-59	0.337836	1	1	3.33023e-55	level3
MT-CO1	1.79138e-53	0.441136	1	1	3.87852e-49	level3
SLC1A2	2.25955e-46	0.386719	1	0.999	4.89215e-42	level3
MT-CO2	9.00853e-45	0.299654	1	1	1.95044e-40	level3
MT-CYB	6.38419e-41	0.29823	1	1	1.38224e-36	level3
MT-ATP6	1.00077e-40	0.346415	1	1	2.16676e-36	level3
MT-ND1	4.03115e-39	0.331874	1	1	8.72784e-35	level3
GLUL	1.94301e-38	0.575945	0.995	0.994	4.2068e-34	level3
MT-ND5	9.02237e-34	0.312219	1	1	1.95343e-29	level3
MT-ND2	4.14339e-27	0.293994	1	1	8.97085e-23	level3
MT1E	4.00546e-26	0.388609	0.97	0.949	8.67223e-22	level3
CXCL14	6.5705e-25	0.372918	0.55	0.355	1.42258e-20	level3
MT2A	1.35553e-22	0.320826	1	1	2.93486e-18	level3
RORB	9.4244e-19	0.266167	0.383	0.218	2.04048e-14	level3
MT-ATP8	4.97597e-18	0.258623	0.99	0.986	1.07735e-13	level3
SLC1A3	3.34006e-17	0.263727	0.995	0.984	7.23156e-13	level3
HAPLN4	1.55172e-16	0.260127	0.306	0.168	3.35963e-12	level3
MT1G	7.64313e-14	0.255586	0.819	0.705	1.65481e-09	level3
MT1F	2.1453e-12	0.252821	0.566	0.426	4.64479e-08	level3
MTRNR2L1	7.64892e-09	0.586089	0.708	0.637	0.000165607	level3
CRYAB	2.82864e-16	-0.250326	0.995	0.997	6.12428e-12	level2
SERPINA3	1.92525e-10	-0.302887	0.489	0.585	4.16835e-06	level2
CRYAB	2.86585e-42	-0.474354	0.995	0.996	6.20484e-38	level3
TMSB4X	2.66641e-39	-0.260615	1	1	5.77305e-35	level3
RPL10	7.88726e-28	-0.269302	0.991	0.996	1.70767e-23	level3
TUBA1A	3.44466e-24	-0.26155	0.986	0.997	7.45804e-20	level3
TPT1	6.34531e-20	-0.259164	0.997	1	1.37382e-15	level3
HSPA8	9.42891e-19	-0.263642	0.976	0.991	2.04145e-14	level3
RPS12	1.61195e-18	-0.300066	0.995	0.995	3.49004e-14	level3
MTURN	3.67633e-18	-0.303669	0.985	0.992	7.95962e-14	level3
SERPINA3	2.7222e-17	-0.423452	0.489	0.642	5.89384e-13	level3
MOBP	1.1573e-15	-0.56237	0.617	0.681	2.50567e-11	level3
SEPTIN4	6.21592e-15	-0.387396	0.759	0.84	1.34581e-10	level3
MBP	7.98954e-15	-0.686817	0.998	0.999	1.72982e-10	level3
HSP90B1	1.42793e-14	-0.258419	0.842	0.891	3.09162e-10	level3
DBNDD2	3.28655e-13	-0.483185	0.829	0.873	7.11572e-09	level3
MAG	3.88529e-13	-0.382966	0.424	0.528	8.41203e-09	level3
C1QB	8.63502e-13	-0.256136	0.79	0.862	1.86957e-08	level3
CLDND1	1.33958e-12	-0.422931	0.801	0.856	2.90032e-08	level3
NDRG1	6.06325e-12	-0.349805	0.76	0.847	1.31276e-07	level3
TUBB2B	1.33188e-11	-0.272251	0.76	0.8	2.88366e-07	level3
C1QA	3.98886e-11	-0.250429	0.604	0.698	8.63628e-07	level3
HSPB1	4.26967e-11	-0.265458	0.929	0.962	9.24426e-07	level3
MAP4K4	4.49538e-11	-0.332928	0.632	0.694	9.73295e-07	level3
TP53INP2	8.00323e-11	-0.296269	0.353	0.45	1.73278e-06	level3
CLDN11	8.13396e-11	-0.410654	0.507	0.575	1.76108e-06	level3
SHTN1	1.14408e-10	-0.272711	0.624	0.702	2.47704e-06	level3
HSPA1A	9.61044e-10	-0.274478	0.698	0.754	2.08076e-05	level3
HIPK2	1.20778e-09	-0.28959	0.751	0.796	2.61497e-05	level3
PTP4A2	1.57566e-09	-0.284307	0.699	0.767	3.41145e-05	level3
BCAS1	3.9068e-09	-0.355769	0.599	0.645	8.45862e-05	level3
PLP1	1.53721e-08	-0.564947	0.989	0.981	0.000332822	level3
PIP4K2A	1.77924e-08	-0.301675	0.626	0.669	0.000385222	level3
EDIL3	9.93006e-08	-0.266806	0.768	0.827	0.00214996	level3
SELENOP	2.61103e-07	-0.366189	0.663	0.706	0.00565314	level3
RNASE1	5.56919e-07	-0.274657	0.576	0.629	0.0120578	level3
TF	5.82212e-07	-0.426819	0.635	0.662	0.0126055	level3
CNP	7.94557e-07	-0.392027	0.914	0.922	0.0172029	level3
PPP1R14A	1.50639e-06	-0.29859	0.551	0.592	0.0326149	level3
PLAAT3	1.89335e-06	-0.262159	0.492	0.545	0.040993	level3

## Sheet: GO (Aβ vs level 3)
GO pathway of upregulated DEGs (Aβ vs level 3)	GO pathway of downregulated DEGs (Aβ vs level 3)
stress response to metal ion	ensheathment of neurons
detoxification	protein folding
neurotransmitter uptake	glial cell differentiation
response to toxic substance	platelet degranulation
negative regulation of growth	tissue homeostasis
amino acid import across plasma membrane	stress-activated MAPK cascade
import into cell	intrinsic apoptotic signaling pathway
regulation of neurotransmitter levels	RNA catabolic process
cellular amino acid biosynthetic process	synapse organization
response to drug	response to hypoxia
detoxification of copper ion	axon ensheathment
stress response to copper ion	cell junction disassembly
detoxification of inorganic compound	myelination
cellular response to zinc ion	substantia nigra development
cellular response to copper ion	glial cell development
cellular zinc ion homeostasis	synapse pruning
cellular response to cadmium ion	chaperone-mediated protein folding
zinc ion homeostasis	neural nucleus development
response to copper ion	stress-activated protein kinase signaling cascade
response to zinc ion	embryonic brain development
response to cadmium ion	regulation of intrinsic apoptotic signaling pathway
cellular transition metal ion homeostasis	gliogenesis
transition metal ion homeostasis	positive regulation of endothelial cell chemotaxis
cellular response to metal ion	response to unfolded protein
cellular response to inorganic substance	regulation of JNK cascade
L-aspartate transmembrane transport	regulation of cellular response to heat
L-glutamate import across plasma membrane	astrocyte differentiation
L-glutamate import	response to topologically incorrect protein
response to metal ion	midbrain development
L-glutamate transmembrane transport	JNK cascade
C4-dicarboxylate transport	mRNA catabolic process
transepithelial transport	central nervous system myelination
cellular divalent inorganic cation homeostasis	axon ensheathment in central nervous system
neurotransmitter transport	protein refolding
glutamate secretion	negative regulation of intrinsic apoptotic signaling pathway
amino acid import	oligodendrocyte differentiation
L-alpha-amino acid transmembrane transport	regulation of endothelial cell chemotaxis
acidic amino acid transport	regulation of stress-activated MAPK cascade
L-amino acid transport	regulation of stress-activated protein kinase signaling cascade
amino acid transmembrane transport	myeloid cell differentiation
dicarboxylic acid transport	endothelial cell chemotaxis
carboxylic acid transmembrane transport	chaperone cofactor-dependent protein refolding
organic acid transmembrane transport	cellular response to heat
amino acid transport	response to iron ion
import across plasma membrane	anatomical structure homeostasis
positive regulation of synaptic transmission	positive regulation of RNA splicing
monocyte activation	'de novo' posttranslational protein folding
retinal rod cell development	positive regulation of JNK cascade
natural killer cell chemotaxis	regulation of protein stability
retinal cone cell differentiation	positive regulation of chemotaxis
retinal cone cell development	cellular response to unfolded protein
auditory behavior	'de novo' protein folding
retinal rod cell differentiation	negative regulation of supramolecular fiber organization
cellular copper ion homeostasis	astrocyte development
protein localization to nucleolus	oligodendrocyte development
mechanosensory behavior	response to heat
protein homotrimerization	cellular response to topologically incorrect protein
cellular response to extracellular stimulus	positive regulation of stress-activated MAPK cascade
glutamine family amino acid biosynthetic process	positive regulation of stress-activated protein kinase signaling cascade
dicarboxylic acid catabolic process	positive regulation of epithelial cell migration
copper ion homeostasis	regulation of mRNA stability
protein trimerization	regulation of axonogenesis
positive regulation of lymphocyte chemotaxis	response to decreased oxygen levels
glutamine metabolic process	regulation of supramolecular fiber organization
anion transmembrane transport	negative regulation of cell growth
negative regulation of execution phase of apoptosis	translational initiation
response to light stimulus	regulation of RNA stability
negative regulation of myoblast differentiation	locomotory behavior
cellular response to external stimulus	cytoskeleton-dependent intracellular transport
camera-type eye photoreceptor cell differentiation	response to oxygen levels
glutamine family amino acid catabolic process	regulation of mRNA catabolic process
response to auditory stimulus	axo-dendritic transport
regulation of lymphocyte chemotaxis	regulation of apoptotic signaling pathway
cellular amino acid metabolic process	regulation of cell growth
carboxylic acid transport	adult locomotory behavior
organic acid transport	regulation of mitochondrial membrane permeability
carboxylic acid biosynthetic process	actin filament organization
positive regulation of synaptic transmission, glutamatergic	regulation of chemotaxis
neurotransmitter reuptake	retina homeostasis
organic acid biosynthetic process	SMAD protein signal transduction
glutamate metabolic process	positive regulation of blood vessel endothelial cell migration
multicellular organism aging	response to temperature stimulus
eye photoreceptor cell development	negative regulation of apoptotic signaling pathway
protein palmitoylation	regulation of protein-containing complex assembly
monocyte differentiation	lens development in camera-type eye
mononuclear cell differentiation	regulation of DNA-binding transcription factor activity
positive regulation of lymphocyte migration	response to oxidative stress
positive regulation of glucose import	positive regulation of axonogenesis
regulation of execution phase of apoptosis	regulation of membrane permeability
positive regulation of glucose transmembrane transport	negative regulation of growth
eye photoreceptor cell differentiation	axonogenesis
response to radiation	negative regulation of NF-kappaB transcription factor activity
response to antibiotic	regulation of interleukin-8 production
modulation of chemical synaptic transmission	cell growth
regulation of trans-synaptic signaling	autophagosome assembly
photoreceptor cell development	regulation of axon extension
cranial nerve development	modulation of process of other organism involved in symbiotic interaction
neuromuscular process controlling balance	autophagosome organization
visual behavior	megakaryocyte differentiation
regulation of myoblast differentiation	interleukin-8 production
negative regulation of osteoblast differentiation	positive regulation of myeloid cell differentiation
negative regulation of signaling receptor activity	cell-cell adhesion via plasma-membrane adhesion molecules
retina morphogenesis in camera-type eye	intrinsic apoptotic signaling pathway in response to DNA damage
regulation of glucose import	SRP-dependent cotranslational protein targeting to membrane
photoreceptor cell differentiation	DNA damage response, signal transduction by p53 class mediator
regulation of lymphocyte migration	cotranslational protein targeting to membrane
lymphocyte chemotaxis	substrate-dependent cell migration, cell extension
alpha-amino acid biosynthetic process	protein folding in endoplasmic reticulum
cellular response to retinoic acid	ATF6-mediated unfolded protein response
cellular response to drug	sequestering of actin monomers
neural retina development	positive regulation of megakaryocyte differentiation
regulation of synaptic transmission, glutamatergic	positive regulation of ligase activity
positive regulation of insulin secretion	regulation of nucleotide-binding oligomerization domain containing signaling pathway
glutamine family amino acid metabolic process	positive regulation of autophagosome assembly
cellular response to vascular endothelial growth factor stimulus	lysosomal transport
glucose import	regulation of extent of cell growth
antimicrobial humoral immune response mediated by antimicrobial peptide	modulation of process of other organism
regulation of glucose transmembrane transport	regulation of epithelial cell migration
nerve development	regulation of complement activation
negative regulation of ossification	negative regulation of heterotypic cell-cell adhesion
myoblast differentiation	regulation of protein complex stability
	regulation of cell-cell adhesion involved in gastrulation
	cellular response to iron ion
	chaperone-mediated protein transport
	negative regulation of inclusion body assembly
	positive regulation of tumor necrosis factor-mediated signaling pathway
	protein localization to presynapse
	microtubule polymerization or depolymerization
	regulation of phosphoprotein phosphatase activity
	regulation of cell morphogenesis involved in differentiation
	ATP metabolic process
	nuclear-transcribed mRNA catabolic process, nonsense-mediated decay
	protein targeting to ER
	positive regulation of vacuole organization
	regulation of ligase activity
	positive regulation of keratinocyte migration
	cell-cell adhesion involved in gastrulation
	negative regulation of transcription from RNA polymerase II promoter in response to stress
	erythrocyte differentiation
	positive regulation of cell-substrate adhesion
	axon extension
	aging
	regulation of DNA binding
	establishment of protein localization to endoplasmic reticulum
	regulation of neuron death
	protein dephosphorylation
	neuron remodeling
	netrin-activated signaling pathway
	positive regulation of astrocyte differentiation
	axo-dendritic protein transport
	regulation of RNA polymerase II regulatory region sequence-specific DNA binding
	regulation of transforming growth factor beta receptor signaling pathway
	erythrocyte homeostasis
	regulation of cellular response to transforming growth factor beta stimulus
	cyclic nucleotide catabolic process
	Cdc42 protein signal transduction
	positive regulation by host of viral process
	regulation of keratinocyte migration
	nucleotide-binding oligomerization domain containing 2 signaling pathway
	positive regulation of autophagy
	positive regulation of endothelial cell migration
	signal transduction in response to DNA damage
	negative regulation of transmembrane receptor protein serine/threonine kinase signaling pathway
	regulation of humoral immune response
	chemokine (C-X-C motif) ligand 2 production
	regulation of chemokine (C-X-C motif) ligand 2 production
	positive regulation of ATP biosynthetic process
	adult behavior
	regulation of mRNA metabolic process
	regulation of autophagy
	regulation of protein dephosphorylation
	cytoplasmic sequestering of transcription factor
	chaperone-mediated autophagy
	regulation of inclusion body assembly
	positive regulation of metallopeptidase activity
	positive regulation of neuron migration
	complement activation, classical pathway
	mitochondrial membrane organization
	negative regulation of protein-containing complex assembly
	DNA damage response, signal transduction by p53 class mediator resulting in transcription of p21 class mediator
	nuclear body organization
	megakaryocyte development
	regulation of mitotic spindle assembly
	transmembrane receptor protein serine/threonine kinase signaling pathway
	neuron death
	post-translational protein modification
	epithelial cell migration
	negative regulation of neuron apoptotic process
	response to metal ion
	phosphatidylinositol acyl-chain remodeling
	DNA damage response, signal transduction resulting in transcription
	myelin maintenance
	modulation by host of viral genome replication
	cellular response to ATP
	amyloid fibril formation
	vacuolar transport
	epithelium migration
	negative regulation of proteolysis
	protein localization to endoplasmic reticulum
	tissue migration
	myeloid cell homeostasis
	positive regulation of myelination
	ARF protein signal transduction
	regulation of ARF protein signal transduction
	positive regulation of bone resorption
	ether lipid metabolic process
	positive regulation of bone remodeling
	keratinocyte migration
	negative regulation of oxidative stress-induced intrinsic apoptotic signaling pathway
	regulation of metalloendopeptidase activity
	humoral immune response mediated by circulating immunoglobulin
	humoral immune response
	regulation of RNA splicing
	positive regulation of cell morphogenesis involved in differentiation
	negative regulation of endoplasmic reticulum stress-induced intrinsic apoptotic signaling pathway
	regulation of ATP biosynthetic process
	regulation of ubiquitin-dependent protein catabolic process
	regulation of cellular component size
	transport along microtubule
	actin filament bundle organization
	visual system development
	glycerol ether metabolic process
	maintenance of gastrointestinal epithelium
	phosphatidylserine acyl-chain remodeling
	negative regulation of transcription regulatory region DNA binding
	positive regulation of cellular catabolic process
	neuron migration
	regulation of blood vessel endothelial cell migration
	sensory system development
	lens morphogenesis in camera-type eye
	protein targeting to lysosome
	regulation of nuclease activity
	chaperone-mediated protein complex assembly
	regulation of establishment of cell polarity
	regulation of proton transport
	calcium-independent cell-cell adhesion via plasma membrane cell-adhesion molecules
	positive regulation of mRNA splicing, via spliceosome
	cytoplasmic sequestering of protein
	neuron projection extension
	tumor necrosis factor-mediated signaling pathway
	postsynapse organization
	vacuole organization
	inclusion body assembly
	regulation of spindle assembly
	regulation of phosphatase activity
	complement activation
	viral transcription
	retina layer formation
	regulation of establishment or maintenance of cell polarity
	positive regulation of focal adhesion assembly
	regulation of cell size
	negative regulation of cellular response to growth factor stimulus
	ether metabolic process
	positive regulation of nucleotide biosynthetic process
	regulation of heterotypic cell-cell adhesion
	phosphatidylethanolamine acyl-chain remodeling
	apoptotic process involved in morphogenesis
	positive regulation of purine nucleotide biosynthetic process
	negative regulation of DNA-binding transcription factor activity

## Sheet: AT8
This table presents both AT8 upregulated and downregulated DEGs by comparing AT8-specific positive spots with adjacent spots (level 1/2/3 spots without AD pathology). Column G indecates which level of spots were compared with Aβ-specific positive spots. Column B to F represent p-values (p_val), average log fold-changes (|avg_log2FC| > 0.25), as well as adjusted p-values (p_val_adj < 0.05).
Marker	p_val	avg_log2FC	pct.1	pct.2	p_val_adj	level
MT-CO3	2.61616e-113	0.374935	1	1	5.66426e-109	level2
MT-CO1	9.91607e-99	0.493203	1	1	2.14693e-94	level2
MT-CO2	3.1778e-93	0.333935	1	1	6.88026e-89	level2
MT-ATP6	3.03131e-82	0.379651	1	1	6.5631e-78	level2
MT-CYB	5.39057e-77	0.299105	1	1	1.16711e-72	level2
MT-ND1	3.82904e-71	0.344751	1	1	8.29025e-67	level2
MT-ND3	1.26923e-70	0.312917	1	1	2.74802e-66	level2
GLUL	1.27463e-65	0.529745	0.991	0.993	2.7597e-61	level2
MT-ND5	1.87487e-53	0.298627	1	1	4.05928e-49	level2
MT-ND2	1.20982e-52	0.32469	1	1	2.61938e-48	level2
MT1E	5.98365e-50	0.428547	0.971	0.954	1.29552e-45	level2
RORB	2.16789e-49	0.358991	0.483	0.261	4.6937e-45	level2
MT2A	7.57497e-46	0.362576	1	0.999	1.64006e-41	level2
CHGA	1.58861e-45	0.46075	0.873	0.799	3.43951e-41	level2
MT1G	1.25569e-44	0.463197	0.836	0.715	2.71869e-40	level2
LINC00632	4.6111e-40	0.358867	0.683	0.481	9.9835e-36	level2
MT1F	4.35014e-36	0.334319	0.653	0.459	9.41849e-32	level2
NEFH	3.40108e-34	0.322758	0.456	0.278	7.36367e-30	level2
KCNA2	3.17479e-27	0.253198	0.652	0.493	6.87373e-23	level2
MT1X	1.39117e-20	0.251833	0.884	0.857	3.01201e-16	level2
MALAT1	8.80368e-17	0.257095	0.972	0.985	1.90608e-12	level2
MT-CO3	2.8574e-163	0.537362	1	1	6.18655e-159	level3
MT-CO1	4.10135e-140	0.705059	1	1	8.87982e-136	level3
MT-CO2	1.22238e-136	0.475021	1	1	2.64658e-132	level3
MT-ATP6	3.31034e-123	0.551428	1	1	7.16723e-119	level3
MT-CYB	5.40368e-115	0.434938	1	1	1.16995e-110	level3
MT-ND1	5.76743e-106	0.49457	1	1	1.24871e-101	level3
MT-ND3	1.01669e-103	0.445588	1	1	2.20123e-99	level3
MT-ND4	4.51853e-90	0.313442	1	1	9.78306e-86	level3
GLUL	9.81412e-90	0.768399	0.991	0.991	2.12485e-85	level3
MT-ND5	8.82496e-85	0.43802	1	1	1.91069e-80	level3
MT-ND2	6.5022e-71	0.442512	1	1	1.40779e-66	level3
MT1E	1.3249e-64	0.588971	0.971	0.961	2.86855e-60	level3
SNAP25	9.58049e-59	0.31011	1	1	2.07427e-54	level3
MT1G	1.84523e-58	0.636868	0.836	0.69	3.9951e-54	level3
RORB	1.59835e-57	0.4511	0.483	0.214	3.4606e-53	level3
MT2A	4.78345e-57	0.481927	1	0.998	1.03566e-52	level3
GNAS	1.3196e-55	0.264436	1	1	2.85706e-51	level3
TUBA1B	1.43649e-55	0.287168	1	1	3.11014e-51	level3
CHGA	9.66062e-55	0.575091	0.873	0.78	2.09162e-50	level3
SLC1A2	2.2895e-53	0.37671	1	0.998	4.95699e-49	level3
MAP1A	8.7799e-52	0.311261	0.998	0.997	1.90094e-47	level3
MT1F	2.22189e-50	0.4939	0.653	0.403	4.81062e-46	level3
MT-ND4L	3.67281e-50	0.334532	1	1	7.952e-46	level3
NRGN	1.25277e-46	0.256199	1	1	2.71237e-42	level3
KIF5A	4.07052e-44	0.309322	0.992	0.992	8.81307e-40	level3
NEFH	1.3689e-43	0.404779	0.456	0.221	2.9638e-39	level3
LINC00632	2.55611e-43	0.443682	0.683	0.452	5.53423e-39	level3
MAP1B	1.50933e-42	0.284156	1	0.999	3.26785e-38	level3
C5orf63	4.17302e-41	0.319233	0.317	0.115	9.035e-37	level3
HAPLN4	1.29336e-38	0.319762	0.359	0.152	2.80026e-34	level3
MT-ATP8	7.72365e-38	0.318564	0.993	0.989	1.67225e-33	level3
KCNA2	3.06669e-34	0.32398	0.652	0.439	6.63969e-30	level3
GJB6	5.83827e-33	0.286331	0.474	0.258	1.26404e-28	level3
SCN1A	6.92611e-33	0.310895	0.382	0.187	1.49957e-28	level3
NECAB1	1.55256e-32	0.277055	0.924	0.921	3.36145e-28	level3
SCN1B	1.58548e-31	0.341006	0.668	0.481	3.43273e-27	level3
CACNB4	2.2998e-31	0.281415	0.536	0.32	4.9793e-27	level3
PRDM8	1.34685e-30	0.258724	0.411	0.214	2.91606e-26	level3
ELAVL2	1.02891e-28	0.284331	0.599	0.41	2.22769e-24	level3
MT1X	2.11109e-28	0.345327	0.884	0.865	4.57072e-24	level3
SMYD2	1.0404e-26	0.275041	0.415	0.233	2.25257e-22	level3
TBR1	2.2334e-26	0.310708	0.695	0.531	4.83552e-22	level3
RGS5	2.88093e-26	0.271063	0.497	0.306	6.23749e-22	level3
HES6	2.27459e-25	0.256216	0.381	0.21	4.9247e-21	level3
TRIM37	3.44987e-25	0.278287	0.749	0.598	7.4693e-21	level3
LUZP1	3.90796e-25	0.251572	0.494	0.307	8.46113e-21	level3
H1F0	4.18473e-25	0.250664	0.527	0.333	9.06036e-21	level3
KCNC1	8.20843e-25	0.282322	0.569	0.392	1.77721e-20	level3
EPHB6	8.91961e-25	0.256385	0.736	0.573	1.93119e-20	level3
LMO4	6.61988e-24	0.254313	0.95	0.933	1.43327e-19	level3
MT-ND6	1.05074e-23	0.346282	0.788	0.709	2.27497e-19	level3
STMN2	1.77777e-23	0.256541	0.972	0.969	3.84904e-19	level3
PFKP	6.88891e-23	0.27175	0.928	0.916	1.49152e-18	level3
CYSTM1	1.44052e-22	0.271303	0.708	0.562	3.11886e-18	level3
ATP1B3	6.65613e-22	0.264466	0.606	0.429	1.44112e-17	level3
TPD52L1	2.4866e-21	0.258116	0.661	0.489	5.38373e-17	level3
ELAVL4	4.75259e-21	0.283158	0.734	0.63	1.02898e-16	level3
SNCG	3.31092e-20	0.258291	0.934	0.933	7.16847e-16	level3
CAMTA1	9.43942e-20	0.260799	0.81	0.744	2.04373e-15	level3
MALAT1	2.17257e-12	0.27342	0.972	0.988	4.70383e-08	level3
SERPINA3	5.73558e-10	-0.334971	0.497	0.557	1.24181e-05	level1
GFAP	1.41523e-79	-0.389003	1	1	3.0641e-75	level2
MTRNR2L10	4.49679e-53	-0.478332	0.71	0.845	9.73599e-49	level2
TUBA1A	9.36089e-51	-0.310355	0.986	0.994	2.02673e-46	level2
HPCAL1	6.91594e-42	-0.3647	0.639	0.811	1.49737e-37	level2
CRYAB	2.47478e-35	-0.350413	0.991	0.996	5.35814e-31	level2
SERPINA3	4.15831e-34	-0.730956	0.497	0.614	9.00315e-30	level2
HSPA8	2.55524e-32	-0.278055	0.966	0.987	5.53234e-28	level2
S100B	4.6349e-32	-0.337491	0.861	0.928	1.0035e-27	level2
HSPB1	4.86932e-32	-0.36829	0.921	0.952	1.05426e-27	level2
MTRNR2L8	5.99468e-31	-0.25482	0.997	0.998	1.29791e-26	level2
PPDPF	1.49218e-27	-0.28077	0.77	0.861	3.23072e-23	level2
TUBB2B	2.01554e-26	-0.386612	0.747	0.807	4.36384e-22	level2
HSPA1A	2.60866e-22	-0.3295	0.697	0.763	5.64801e-18	level2
CALR	2.63099e-22	-0.28027	0.745	0.818	5.69636e-18	level2
C1QB	4.03691e-20	-0.276838	0.771	0.852	8.74031e-16	level2
HSP90B1	1.28769e-19	-0.253766	0.833	0.882	2.78798e-15	level2
PAQR6	1.06847e-15	-0.300616	0.58	0.649	2.31334e-11	level2
SPARC	2.50671e-15	-0.281704	0.659	0.734	5.42727e-11	level2
AQP1	2.67869e-15	-0.284749	0.246	0.342	5.79962e-11	level2
MOBP	1.44608e-10	-0.350479	0.615	0.649	3.13091e-06	level2
GFAP	1.09088e-105	-0.541691	1	1	2.36185e-101	level3
TUBA1A	6.04484e-73	-0.431676	0.986	0.998	1.30877e-68	level3
CRYAB	6.89446e-67	-0.565875	0.991	0.998	1.49272e-62	level3
S100B	1.94637e-58	-0.510259	0.861	0.949	4.21408e-54	level3
MTRNR2L10	1.48267e-56	-0.545738	0.71	0.856	3.21012e-52	level3
RPL10	2.75016e-42	-0.308345	0.991	0.998	5.95438e-38	level3
FTL	4.41278e-41	-0.274344	1	1	9.5541e-37	level3
RPL13	1.22533e-38	-0.262473	1	1	2.65297e-34	level3
SERPINA3	2.76096e-38	-0.871335	0.497	0.635	5.97775e-34	level3
HSPA8	3.60192e-38	-0.338305	0.966	0.991	7.79852e-34	level3
RPL4	5.34352e-38	-0.266347	0.994	0.999	1.15692e-33	level3
HPCAL1	3.52644e-37	-0.365519	0.639	0.829	7.63509e-33	level3
PPDPF	5.96407e-36	-0.355825	0.77	0.898	1.29128e-31	level3
HSPB1	8.62136e-35	-0.444877	0.921	0.955	1.86661e-30	level3
MTRNR2L8	2.03404e-31	-0.293403	0.997	0.998	4.4039e-27	level3
PAQR6	3.33452e-31	-0.495041	0.58	0.694	7.21957e-27	level3
HSPA1A	5.75185e-30	-0.436798	0.697	0.776	1.24533e-25	level3
SPARC	2.82283e-29	-0.435895	0.659	0.773	6.1117e-25	level3
TUBB2B	1.23695e-28	-0.424511	0.747	0.819	2.67812e-24	level3
MOBP	2.76543e-27	-0.609996	0.615	0.689	5.98742e-23	level3
C1QB	2.6877e-25	-0.371155	0.771	0.848	5.81914e-21	level3
NDRG2	5.20597e-25	-0.251514	0.985	0.996	1.12715e-20	level3
MTURN	1.73674e-24	-0.316031	0.982	0.989	3.76022e-20	level3
H3F3B	2.01264e-24	-0.283366	0.863	0.935	4.35757e-20	level3
APLNR	3.69682e-24	-0.354456	0.184	0.322	8.00399e-20	level3
HSP90B1	6.84053e-23	-0.313937	0.833	0.892	1.48104e-18	level3
STMN4	1.40539e-22	-0.262615	0.792	0.909	3.04282e-18	level3
MGST1	1.79471e-22	-0.329335	0.658	0.766	3.88573e-18	level3
CTXN1	2.00752e-22	-0.250707	0.886	0.959	4.34648e-18	level3
CALR	6.94781e-21	-0.303141	0.745	0.835	1.50427e-16	level3
AQP1	7.15751e-21	-0.449926	0.246	0.368	1.54967e-16	level3
AHCYL1	6.76354e-20	-0.261951	0.846	0.923	1.46437e-15	level3
PLEKHB1	1.37792e-19	-0.306997	0.941	0.973	2.98334e-15	level3
NUPR1	3.41703e-19	-0.352761	0.636	0.692	7.39822e-15	level3
CHI3L2	9.58186e-19	-0.301117	0.08	0.177	2.07457e-14	level3
MBP	1.17756e-18	-0.689047	1	0.995	2.54954e-14	level3
MARCKSL1	2.11189e-18	-0.28564	0.796	0.899	4.57245e-14	level3
RPS12	2.38386e-18	-0.250988	0.994	0.999	5.16129e-14	level3
SEPTIN4	8.05118e-18	-0.394948	0.775	0.843	1.74316e-13	level3
IFITM3	2.70696e-16	-0.273401	0.867	0.916	5.86083e-12	level3
CD99	9.87495e-15	-0.250408	0.607	0.705	2.13803e-10	level3
HSPA5	3.43234e-14	-0.256963	0.634	0.716	7.43136e-10	level3
C3	8.76123e-14	-0.280321	0.695	0.774	1.89689e-09	level3
C1QA	1.93813e-13	-0.271923	0.63	0.697	4.19624e-09	level3
ITGB4	2.93952e-13	-0.264616	0.282	0.385	6.36436e-09	level3
HIPK2	3.38761e-13	-0.370223	0.762	0.799	7.33452e-09	level3
FGF1	1.38753e-12	-0.284598	0.457	0.538	3.00414e-08	level3
PIP4K2A	2.20245e-12	-0.314287	0.649	0.71	4.76853e-08	level3
ABCA2	2.3945e-12	-0.293802	0.804	0.866	5.18434e-08	level3
CD44	2.45031e-11	-0.250854	0.159	0.238	5.30516e-07	level3
MTRNR2L1	6.58174e-09	-0.25872	0.636	0.7	0.000142501	level3
LINC00844	1.07637e-08	-0.353776	0.687	0.702	0.000233045	level3
TP53INP2	5.47383e-07	-0.273999	0.373	0.414	0.0118514	level3

## Sheet: GO (AT8 vs level 3)
GO pathway of upregulated DEGs (AT8 vs level 3)	GO pathway of downregulated DEGs (AT8 vs level 3)
response to toxic substance	protein folding
associative learning	positive regulation of angiogenesis
multicellular organismal signaling	cell junction disassembly
axonogenesis	negative regulation of execution phase of apoptosis
neurotransmitter uptake	mRNA catabolic process
regulation of catecholamine secretion	neutrophil degranulation
regulation of membrane potential	response to metal ion
modulation of chemical synaptic transmission	negative regulation of proteolysis
regulation of microtubule cytoskeleton organization	synapse organization
microtubule-based transport	response to endoplasmic reticulum stress
detoxification of copper ion	protein folding in endoplasmic reticulum
stress response to copper ion	ATF6-mediated unfolded protein response
detoxification of inorganic compound	synapse pruning
stress response to metal ion	response to unfolded protein
cellular response to zinc ion	response to topologically incorrect protein
cellular response to copper ion	protein targeting to ER
cellular zinc ion homeostasis	establishment of protein localization to endoplasmic reticulum
cellular response to cadmium ion	chaperone-mediated protein folding
zinc ion homeostasis	protein refolding
response to copper ion	positive regulation of vasculature development
response to zinc ion	cellular response to unfolded protein
response to cadmium ion	protein localization to endoplasmic reticulum
cellular transition metal ion homeostasis	cellular response to topologically incorrect protein
transition metal ion homeostasis	regulation of intrinsic apoptotic signaling pathway
detoxification	regulation of angiogenesis
regulation of microtubule depolymerization	chaperone cofactor-dependent protein refolding
cellular response to metal ion	RNA catabolic process
cytoskeleton-dependent intracellular transport	viral transcription
cellular response to inorganic substance	intrinsic apoptotic signaling pathway
microtubule depolymerization	regulation of endopeptidase activity
response to metal ion	'de novo' posttranslational protein folding
regulation of microtubule-based process	regulation of vasculature development
response to insecticide	translational initiation
protein localization to presynapse	viral gene expression
negative regulation of growth	SRP-dependent cotranslational protein targeting to membrane
catecholamine secretion	'de novo' protein folding
learning	regulation of execution phase of apoptosis
axo-dendritic protein transport	maintenance of location
transport along microtubule	regulation of peptidase activity
heart contraction	cotranslational protein targeting to membrane
transmission of nerve impulse	substantia nigra development
catecholamine transport	protein targeting to membrane
heart process	intrinsic apoptotic signaling pathway in response to DNA damage by p53 class mediator
regulation of trans-synaptic signaling	maintenance of location in cell
protein homooligomerization	neutrophil activation involved in immune response
regulation of ion transmembrane transport	nuclear-transcribed mRNA catabolic process, nonsense-mediated decay
retrograde axonal transport	cellular response to heat
monoamine transport	ER-nucleus signaling pathway
regulation of microtubule polymerization or depolymerization	positive regulation of endothelial cell migration
protein localization to synapse	response to organophosphorus
organelle transport along microtubule	negative regulation of signaling receptor activity
regulation of synaptic plasticity	neuron remodeling
central nervous system neuron differentiation	embryonic brain development
regulation of protein depolymerization	negative regulation of endopeptidase activity
membrane depolarization	neural nucleus development
regulation of amine transport	response to purine-containing compound
amine transport	negative regulation of peptidase activity
central nervous system projection neuron axonogenesis	chaperone-mediated autophagy
positive regulation of potassium ion transmembrane transporter activity	response to heat
potassium ion transmembrane transport	protein targeting
negative regulation of microtubule depolymerization	intrinsic apoptotic signaling pathway by p53 class mediator
protein localization to cell junction	positive regulation of epithelial cell migration
neurotransmitter transport	regulation of cellular response to heat
import into cell	negative regulation of cysteine-type endopeptidase activity involved in apoptotic process
protein complex oligomerization	receptor-mediated endocytosis
regulation of neurotransmitter levels	midbrain development
response to drug	regulation of response to endoplasmic reticulum stress
protein depolymerization	negative regulation of cysteine-type endopeptidase activity
potassium ion transport	establishment of protein localization to membrane
microtubule polymerization or depolymerization	response to cAMP
positive regulation of sodium ion transport	response to steroid hormone
neuronal action potential	execution phase of apoptosis
positive regulation of microtubule polymerization or depolymerization	regulation of autophagy
regulation of protein-containing complex disassembly	regulation of endothelial cell chemotaxis
dopamine secretion	autophagosome assembly
regulation of dopamine secretion	nuclear-transcribed mRNA catabolic process
regulation of heart contraction	regulation of heterotypic cell-cell adhesion
central nervous system neuron axonogenesis	transepithelial transport
learning or memory	negative regulation of intrinsic apoptotic signaling pathway
membrane depolarization during action potential	modulation of process of other organism involved in symbiotic interaction
regulation of ion transmembrane transporter activity	autophagosome organization
regulation of hormone secretion	response to hypoxia
negative regulation of microtubule polymerization or depolymerization	intrinsic apoptotic signaling pathway in response to DNA damage
positive regulation of potassium ion transmembrane transport	fluid transport
regulation of transmembrane transporter activity	response to decreased oxygen levels
adult behavior	cellular response to gamma radiation
action potential	regulation of chemotaxis
cardiac muscle contraction	acute inflammatory response
axon guidance	response to temperature stimulus
neuron projection guidance	modulation of process of other organism
regulation of transporter activity	endothelial cell chemotaxis
glutamate secretion	positive regulation of cellular catabolic process
cardiac conduction	regulation of endothelial cell migration
positive regulation of potassium ion transport	regulation of complement activation
cognition	response to oxygen levels
regulation of blood circulation	regulation of protein catabolic process
anterograde axonal transport	response to drug
protein localization to postsynapse	microtubule polymerization or depolymerization
neurotransmitter receptor transport	developmental induction
dopamine transport	sequestering of calcium ion
membrane repolarization	regulation of apoptotic signaling pathway
cellular divalent inorganic cation homeostasis	endoplasmic reticulum unfolded protein response
hormone secretion	positive regulation of RNA splicing
regulation of microtubule polymerization	regulation of autophagosome assembly
response to nerve growth factor	regulation of transforming growth factor beta receptor signaling pathway
negative regulation of cytoskeleton organization	regulation of cellular protein catabolic process
hormone transport	regulation of cellular response to transforming growth factor beta stimulus
cardiac muscle cell action potential involved in contraction	tissue homeostasis
positive regulation of synaptic transmission	negative regulation of transmembrane receptor protein serine/threonine kinase signaling pathway
receptor localization to synapse	regulation of humoral immune response
sodium ion transmembrane transport	myelination
axonal transport	ensheathment of neurons
striated muscle contraction	axon ensheathment
regulation of insulin secretion	regulation of protein-containing complex assembly
regulation of cation transmembrane transport	complement activation, classical pathway
export across plasma membrane	positive regulation of catabolic process
regulation of cation channel activity	positive regulation of chemotaxis
regulation of sodium ion transmembrane transport	endothelial cell migration
regulation of potassium ion transmembrane transporter activity	response to oxidative stress
microtubule-based movement	response to glucocorticoid
protein transport along microtubule	response to calcium ion
microtubule-based protein transport	neuron maturation
locomotory behavior	regulation of vacuole organization
axo-dendritic transport	positive regulation of cellular protein catabolic process
acidic amino acid transport	regulation of protein stability
cellular response to drug	negative regulation of hydrolase activity
negative regulation of protein depolymerization	regulation of epithelial cell migration
cardiac muscle cell contraction	humoral immune response mediated by circulating immunoglobulin
response to mechanical stimulus	negative regulation of response to endoplasmic reticulum stress
positive regulation of transmembrane transport	cellular response to oxidative stress
adult locomotory behavior	regulation of cellular response to growth factor stimulus
cardiac muscle cell action potential	cellular response to cAMP
forebrain development	response to corticosteroid
ventricular septum development	regulation of cell morphogenesis
insulin secretion	response to gamma radiation
regulation of peptide hormone secretion	vacuole organization
regulation of metal ion transport	regulation of signaling receptor activity
microtubule polymerization	negative regulation of intracellular transport
negative regulation of protein-containing complex disassembly	protein transmembrane transport
cellular protein complex disassembly	complement activation
central nervous system neuron development	regulation of vascular endothelial growth factor production
response to carbohydrate	heterotypic cell-cell adhesion
protein tetramerization	modulation by host of symbiont process
long-term synaptic potentiation	positive regulation of intrinsic apoptotic signaling pathway
regulation of sodium ion transport	negative regulation of cellular response to growth factor stimulus
establishment of organelle localization	regulation of mRNA metabolic process
synapse organization	regulation of mRNA stability
sodium ion transport	vascular endothelial growth factor production
regulation of potassium ion transmembrane transport	protein stabilization
response to leukemia inhibitory factor	cellular response to radiation
cellular response to leukemia inhibitory factor	gastrulation
dicarboxylic acid transport	regionalization
primary neural tube formation	aminoglycan catabolic process
peptide hormone secretion	positive regulation of sprouting angiogenesis
peptidyl-lysine monomethylation	positive regulation of phagocytosis
forebrain neuron fate commitment	cellular response to ionizing radiation
fructose 1,6-bisphosphate metabolic process	cellular response to metal ion
monocyte activation	cellular response to chemical stress
retinal rod cell development	neuron death
dendritic transport	regulation of organelle assembly
neuron projection maintenance	skeletal muscle cell differentiation
positive regulation of myoblast proliferation	regulation of RNA stability
telencephalon development	axo-dendritic transport
protein secretion	epithelial cell migration
establishment of protein localization to extracellular region	epithelium migration
cell fate specification	cytoskeleton-dependent intracellular transport
protein localization to extracellular region	transforming growth factor beta receptor signaling pathway
adenylate cyclase-activating dopamine receptor signaling pathway	tissue migration
synaptic vesicle docking	bone development
cranial nerve structural organization	regulation of lipid biosynthetic process
positive regulation of synaptic plasticity	regulation of mRNA catabolic process
dense core granule localization	cellular response to hypoxia
retinal cone cell differentiation	neuroinflammatory response
retinal cone cell development	regulation of protein ubiquitination
L-aspartate transmembrane transport	interaction with host
adenylate cyclase-activating adrenergic receptor signaling pathway involved in heart process	visual system development
dense core granule cytoskeletal transport	ubiquitin-dependent ERAD pathway
regulation of relaxation of muscle	regulation of cysteine-type endopeptidase activity involved in apoptotic process
dense core granule transport	sensory system development
regulation of organelle transport along microtubule	regulation of epithelial cell proliferation
organic hydroxy compound transport	cellular response to decreased oxygen levels
neural tube formation	cellular response to inorganic substance
sensory perception of pain	lens development in camera-type eye
positive regulation of ion transmembrane transporter activity	regulation of fibroblast proliferation
regulation of potassium ion transport	astrocyte differentiation
neuromuscular process	gonad development
mast cell chemotaxis	fibroblast proliferation
fructose 6-phosphate metabolic process	positive regulation of protein catabolic process
response to light intensity	regulation of proteolysis involved in cellular protein catabolic process
positive regulation of ion transport	regulation of microtubule polymerization or depolymerization
cardiac septum development	immunoglobulin mediated immune response
positive regulation of transporter activity	homotypic cell-cell adhesion
post-embryonic animal morphogenesis	development of primary sexual characteristics
negative regulation of centrosome duplication	regulation of synapse organization
gap junction assembly	negative regulation of transforming growth factor beta receptor signaling pathway
optic nerve development	glial cell differentiation
negative regulation of microtubule polymerization	B cell mediated immunity
peripheral nervous system neuron differentiation	negative regulation of apoptotic signaling pathway
peripheral nervous system neuron development	negative regulation of cellular response to transforming growth factor beta stimulus
retinal rod cell differentiation	cellular response to oxygen levels
mast cell migration	regulation of cysteine-type endopeptidase activity
L-glutamate import across plasma membrane	regulation of synapse structure or activity
positive regulation of neuron projection development	interaction with symbiont
cellular copper ion homeostasis	regulation of protein modification by small protein conjugation or removal
establishment or maintenance of transmembrane electrochemical gradient	regulation of lipid metabolic process
spinal cord association neuron differentiation	myeloid cell differentiation
cellular potassium ion homeostasis	neuron apoptotic process
negative regulation of catecholamine secretion	hypersensitivity
regulation of cell fate specification	ammonium transport
detection of mechanical stimulus involved in sensory perception of pain	regulation of intracellular lipid transport
L-glutamate import	regulation of intracellular sterol transport
positive regulation of cardiac muscle contraction	regulation of intracellular cholesterol transport
protein localization to nucleolus	nail development
regulation of circadian rhythm	positive regulation of megakaryocyte differentiation
actin-mediated cell contraction	regulation of nucleotide-binding oligomerization domain containing signaling pathway
embryonic organ morphogenesis	ammonium transmembrane transport
secretory granule localization	complement-dependent cytotoxicity
sodium ion export across plasma membrane	positive regulation of oxidative phosphorylation
negative regulation of centrosome cycle	regulation of PERK-mediated unfolded protein response
protein homotrimerization	regulation of apoptotic cell clearance
postsynaptic cytoskeleton organization	regulation of receptor catabolic process
embryonic epithelial tube formation	positive regulation of autophagosome assembly
histone H3-K36 methylation	regulation of phagocytosis
response to potassium ion	positive regulation of neuron death
positive regulation of striated muscle contraction	response to toxic substance
neuromuscular process controlling posture	cellular response to transforming growth factor beta stimulus
relaxation of cardiac muscle	positive regulation of cytokine production
positive regulation of calcineurin-NFAT signaling cascade	response to radiation
G protein-coupled receptor signaling pathway involved in heart process	regulation of transmembrane receptor protein serine/threonine kinase signaling pathway
postsynaptic modulation of chemical synaptic transmission	female gonad development
positive regulation of calcineurin-mediated signaling	megakaryocyte differentiation
cardiac ventricle development	ERAD pathway
regulation of osteoblast differentiation	regulation of viral genome replication
glutamine family amino acid biosynthetic process	positive regulation of myeloid cell differentiation
ventral spinal cord interneuron differentiation	response to gravity
histone H2A monoubiquitination	Leydig cell differentiation
dicarboxylic acid catabolic process	negative regulation of heterotypic cell-cell adhesion
anatomical structure arrangement	endothelial cell chemotaxis to fibroblast growth factor
copper ion homeostasis	skin morphogenesis
protein trimerization	negative regulation of skeletal muscle tissue development
neurotransmitter receptor transport to plasma membrane	regulation of protein complex stability
neurotransmitter receptor transport to postsynaptic membrane	regulation of cell-cell adhesion involved in gastrulation
positive regulation of voltage-gated potassium channel activity	chaperone-mediated protein transport
epithelial tube formation	negative regulation of inclusion body assembly
cellular sodium ion homeostasis	positive regulation of cholesterol metabolic process
protein localization to microtubule	positive regulation of tumor necrosis factor-mediated signaling pathway
amyloid precursor protein biosynthetic process	protein localization to presynapse
regulation of amyloid precursor protein biosynthetic process	positive regulation of transcription from RNA polymerase II promoter in response to endoplasmic reticulum stress
regulation of circadian sleep/wake cycle, sleep	regulation of lamellipodium morphogenesis
establishment of protein localization to postsynaptic membrane	regulation of endothelial cell chemotaxis to fibroblast growth factor
protein-containing complex disassembly	digestive system process
epithelial tube morphogenesis	epithelial cell proliferation
response to vitamin A	response to transforming growth factor beta
potassium ion export across plasma membrane	pattern specification process
positive regulation of protein localization to cell surface	regulation of DNA-binding transcription factor activity
negative regulation of protein-containing complex assembly	development of primary female sexual characteristics
synaptic vesicle priming	regulation of receptor-mediated endocytosis
positive regulation of protein depolymerization	positive regulation of inflammatory response to antigenic stimulus
adenylate cyclase-activating G protein-coupled receptor signaling pathway	ER overload response
positive regulation of cation transmembrane transport	lateral ventricle development
regulation of G protein-coupled receptor signaling pathway	pancreatic juice secretion
establishment of monopolar cell polarity	hemidesmosome assembly
positive regulation of sodium ion transmembrane transport	cell chemotaxis to fibroblast growth factor
tube formation	positive regulation of vacuole organization
multicellular organism growth	saliva secretion
	response to mercury ion
	cell-cell adhesion involved in gastrulation
	cellular response to salt stress
	negative regulation of transcription from RNA polymerase II promoter in response to stress
	regulation of protein folding
	regulation of cell chemotaxis to fibroblast growth factor
	DNA damage response, signal transduction by p53 class mediator
	signal transduction by p53 class mediator
	anatomical structure homeostasis
	regulation of transcription from RNA polymerase II promoter in response to stress
	lysosomal transport
	positive regulation of proteasomal protein catabolic process
	posttranslational protein targeting to endoplasmic reticulum membrane
	polyol transport
	one-carbon compound transport
	glucocorticoid receptor signaling pathway
	amino sugar catabolic process
	positive regulation of phagocytosis, engulfment
	positive regulation of digestive system process
	regulation of type B pancreatic cell proliferation
	cellular response to manganese ion
	T cell extravasation
	axo-dendritic protein transport
	negative regulation of endoplasmic reticulum unfolded protein response
	negative regulation of autophagosome assembly
	positive regulation of membrane invagination
	regulation of female gonad development
	ameboidal-type cell migration
	proteasomal protein catabolic process
	sex differentiation
	regulation of DNA-templated transcription in response to stress
	protein depolymerization
	adult heart development
	regulation of cholesterol esterification
	corticosteroid receptor signaling pathway
	low-density lipoprotein particle receptor catabolic process
	maintenance of protein localization in endoplasmic reticulum
	ceramide transport
	angiotensin-activated signaling pathway
	positive regulation by host of viral process
	sphingosine biosynthetic process
	sphingoid biosynthetic process
	nucleotide-binding oligomerization domain containing 2 signaling pathway
	leukocyte aggregation
	cellular response to antibiotic
	cellular response to lithium ion
	neutrophil extravasation
	negative regulation of phospholipid metabolic process
	regulation of IRE1-mediated unfolded protein response
	stress-activated MAPK cascade
	female sex differentiation
	regulation of acute inflammatory response to antigenic stimulus
	negative regulation of DNA damage response, signal transduction by p53 class mediator
	negative regulation of glycolytic process
	regulation of protein glycosylation
	regulation of phagocytosis, engulfment
	cellular hyperosmotic response
	chemokine (C-X-C motif) ligand 2 production
	regulation of chemokine (C-X-C motif) ligand 2 production
	regulation of hepatocyte proliferation
	positive regulation of endothelial cell chemotaxis
	erythrocyte differentiation
	positive regulation of protein ubiquitination
	glial cell development
	hyaluronan catabolic process
	positive regulation of heterotypic cell-cell adhesion
	S-adenosylmethionine metabolic process
	sequestering of metal ion
	trophoblast cell migration
	cellular response to nitric oxide
	regulation of inclusion body assembly
	regulation of trophoblast cell migration
	negative regulation of intrinsic apoptotic signaling pathway in response to DNA damage by p53 class mediator
	positive regulation of metallopeptidase activity
	regulation of membrane invagination
	stress-activated protein kinase signaling cascade
	viral genome replication
	positive regulation of proteolysis involved in cellular protein catabolic process
	complement activation, alternative pathway
	DNA damage response, signal transduction by p53 class mediator resulting in transcription of p21 class mediator
	nuclear body organization
	megakaryocyte development
	regulation of retinoic acid receptor signaling pathway
	anatomical structure arrangement
	lamellipodium morphogenesis
	stress response to metal ion
	regulation of mitotic spindle assembly
	platelet degranulation
	erythrocyte homeostasis
	regulation of ERK1 and ERK2 cascade
	gliogenesis
	positive regulation of autophagy
	regulation of steroid metabolic process
	macroautophagy
	ATP metabolic process
	cell chemotaxis
	response to hydroperoxide
	steroid esterification
	sterol esterification
	cholesterol esterification
	DNA damage response, signal transduction resulting in transcription
	amyloid precursor protein biosynthetic process
	regulation of amyloid precursor protein biosynthetic process
	modulation by host of viral genome replication
	negative regulation of viral entry into host cell
	cellular response to ATP
	positive regulation of neuroinflammatory response
	response to salt
	regulation of intrinsic apoptotic signaling pathway in response to DNA damage by p53 class mediator
	amyloid fibril formation
	signal transduction in response to DNA damage
	viral entry into host cell
	positive regulation of humoral immune response
	morphogenesis of an endothelium
	sphingosine metabolic process
	positive regulation of myelination
	branch elongation of an epithelium
	endothelial tube morphogenesis
	regulation of sphingolipid biosynthetic process
	cellular response to reactive nitrogen species
	negative regulation of oxidative stress-induced intrinsic apoptotic signaling pathway
	regulation of metalloendopeptidase activity
	regulation of membrane lipid metabolic process
	aging
	regulation of neuron death
	positive regulation of JNK cascade
	ERK1 and ERK2 cascade
	response to manganese ion
	gas transport
	regulation of phospholipid biosynthetic process
	response to nitric oxide
	positive regulation of amyloid-beta formation
	negative regulation of endoplasmic reticulum stress-induced intrinsic apoptotic signaling pathway
	regulation of gonad development
	cellular response to external stimulus

## Sheet: Aβ&AT8
This table presents both Aβ/AT8 upregulated and downregulated DEGs by comparing Aβ/AT8 double positive spots with adjacent spots (level 1/2/3 spots without AD pathology). Column G indecates which level of spots were compared with Aβ/AT8 double positive spots. Column B to F represent p-values (p_val), average log fold-changes (|avg_log2FC| > 0.25), as well as adjusted p-values (p_val_adj < 0.05).
Marker	p_val	avg_log2FC	pct.1	pct.2	p_val_adj	level
MTRNR2L1	9.59986e-07	0.590075	0.714	0.629	0.0207847	level1
GLUL	1.43814e-23	0.437161	1	0.993	3.11372e-19	level3
MT-CO1	8.34167e-14	0.281391	1	1	1.80605e-09	level3
MALAT1	2.66236e-12	0.311415	0.984	0.987	5.76428e-08	level3
MT1E	4.93402e-11	0.268372	0.978	0.954	1.06826e-06	level3
CSRP1	7.53336e-11	0.270671	0.98	0.922	1.63105e-06	level3
MT1F	7.00142e-10	0.265231	0.728	0.57	1.51588e-05	level3
MT1G	1.92252e-09	0.273509	0.865	0.776	4.16246e-05	level3
CHGA	2.15408e-06	0.257659	0.877	0.836	0.0466379	level3
SERPINA3	3.21465e-16	-0.857008	0.364	0.534	6.96004e-12	level3
HSPA8	1.53362e-11	-0.290472	0.964	0.984	3.32043e-07	level3
TUBB2B	2.18207e-11	-0.458457	0.715	0.805	4.72441e-07	level3
HSPA1A	6.35234e-11	-0.336329	0.658	0.754	1.37535e-06	level3
CALR	6.45569e-09	-0.28111	0.697	0.782	0.000139772	level3
HSPB1	1.29987e-08	-0.348545	0.919	0.936	0.000281435	level3
PPDPF	1.75522e-07	-0.260712	0.751	0.823	0.00380023	level3
MTRNR2L10	4.72897e-07	-0.319121	0.721	0.784	0.0102387	level3
MGST1	9.48677e-07	-0.275122	0.627	0.698	0.0205398	level3

## Sheet: GO (Aβ&AT8 vs level 3)
GO pathway of upregulated DEGs (Aβ/AT8 vs level 3)	GO pathway of downregulated DEGs (Aβ/AT8 vs level 3)
detoxification of copper ion	response to unfolded protein
stress response to copper ion	response to topologically incorrect protein
detoxification of inorganic compound	chaperone-mediated protein folding
stress response to metal ion	protein folding
cellular response to zinc ion	positive regulation of chemotaxis
cellular response to copper ion	cellular response to unfolded protein
cellular zinc ion homeostasis	neutrophil degranulation
cellular response to cadmium ion	protein refolding
zinc ion homeostasis	neutrophil activation involved in immune response
response to copper ion	cellular response to topologically incorrect protein
response to zinc ion	regulation of mRNA stability
response to cadmium ion	regulation of RNA stability
cellular transition metal ion homeostasis	chaperone cofactor-dependent protein refolding
transition metal ion homeostasis	regulation of mRNA catabolic process
detoxification	positive regulation of RNA splicing
cellular response to metal ion	'de novo' posttranslational protein folding
cellular response to inorganic substance	regulation of chemotaxis
response to toxic substance	'de novo' protein folding
negative regulation of growth	regulation of protein stability
response to metal ion	cellular response to oxidative stress
cellular divalent inorganic cation homeostasis	regulation of mRNA metabolic process
regulation of insulin secretion	axo-dendritic transport
insulin secretion	cellular response to chemical stress
regulation of peptide hormone secretion	mRNA catabolic process
monocyte activation	regulation of cellular response to heat
positive regulation of myoblast proliferation	RNA catabolic process
peptide hormone secretion	negative regulation of intrinsic apoptotic signaling pathway
regulation of hormone secretion	response to oxidative stress
adenylate cyclase-activating adrenergic receptor signaling pathway involved in heart process	lysosomal transport
regulation of relaxation of muscle	cellular response to heat
mast cell chemotaxis	positive regulation of endothelial cell migration
mast cell migration	vacuolar transport
negative regulation of catecholamine secretion	regulation of RNA splicing
positive regulation of cardiac muscle contraction	positive regulation of cell morphogenesis involved in differentiation
protein localization to nucleolus	transport along microtubule
hormone secretion	response to heat
hormone transport	regulation of intrinsic apoptotic signaling pathway
positive regulation of striated muscle contraction	positive regulation of epithelial cell migration
relaxation of cardiac muscle	protein stabilization
G protein-coupled receptor signaling pathway involved in heart process	regulation of nuclear division
glutamine family amino acid biosynthetic process	microtubule-based transport
dicarboxylic acid catabolic process	cytoskeleton-dependent intracellular transport
regulation of protein secretion	protein folding in endoplasmic reticulum
regulation of peptide secretion	ATF6-mediated unfolded protein response
glutamine metabolic process	regulation of nucleotide-binding oligomerization domain containing signaling pathway
regulation of myoblast proliferation	response to temperature stimulus
regulation of the force of heart contraction	negative regulation of apoptotic signaling pathway
glutamine family amino acid catabolic process	Leydig cell differentiation
negative regulation of amine transport	regulation of protein complex stability
positive regulation of G protein-coupled receptor signaling pathway	chaperone-mediated protein transport
myoblast proliferation	negative regulation of inclusion body assembly
adenylate cyclase-activating adrenergic receptor signaling pathway	positive regulation of tumor necrosis factor-mediated signaling pathway
myeloid leukocyte cytokine production	protein localization to presynapse
relaxation of muscle	regulation of endothelial cell migration
protein secretion	negative regulation of transcription from RNA polymerase II promoter in response to stress
establishment of protein localization to extracellular region	glucocorticoid receptor signaling pathway
positive regulation of synaptic transmission, glutamatergic	axo-dendritic protein transport
adrenergic receptor signaling pathway	embryonic brain development
protein localization to extracellular region	tissue homeostasis
glutamate metabolic process	intracellular receptor signaling pathway
protein palmitoylation	corticosteroid receptor signaling pathway
negative regulation of insulin secretion	positive regulation by host of viral process
monocyte differentiation	nucleotide-binding oligomerization domain containing 2 signaling pathway
mononuclear cell differentiation	cellular response to lithium ion
defense response to fungus	positive regulation of endothelial cell chemotaxis
neurotransmitter uptake	trophoblast cell migration
negative regulation of peptide hormone secretion	chaperone-mediated autophagy
positive regulation of heart contraction	regulation of inclusion body assembly
sarcomere organization	regulation of trophoblast cell migration
mast cell degranulation	endothelial cell migration
positive regulation of muscle contraction	intrinsic apoptotic signaling pathway
mast cell activation involved in immune response	regulation of retinoic acid receptor signaling pathway
mast cell mediated immunity	regulation of mitotic spindle assembly
response to fungus	response to endoplasmic reticulum stress
regulation of catecholamine secretion	regulation of epithelial cell migration
catecholamine secretion	response to hydroperoxide
mast cell activation	modulation by host of viral genome replication
negative regulation of hormone secretion	regulation of cell morphogenesis involved in differentiation
platelet aggregation	negative regulation of oxidative stress-induced intrinsic apoptotic signaling pathway
killing of cells of other organism	ATP metabolic process
alpha-amino acid biosynthetic process	cell chemotaxis
myofibril assembly	negative regulation of endoplasmic reticulum stress-induced intrinsic apoptotic signaling pathway
catecholamine transport	maintenance of gastrointestinal epithelium
regulation of synaptic transmission, glutamatergic	protein targeting to lysosome
positive regulation of insulin secretion	regulation of nuclease activity
glutamine family amino acid metabolic process	chaperone-mediated protein complex assembly
lysosome localization	negative regulation of cell cycle arrest
cellular response to vascular endothelial growth factor stimulus	glutathione derivative metabolic process
positive regulation of blood circulation	glutathione derivative biosynthetic process
defense response to Gram-negative bacterium	viral life cycle
regulation of cardiac muscle contraction	response to lithium ion
cellular amino acid biosynthetic process	positive regulation of mRNA splicing, via spliceosome
monoamine transport	dendritic cell chemotaxis
homotypic cell-cell adhesion	inclusion body assembly
negative regulation of blood vessel diameter	regulation of spindle assembly
regulation of amine transport	negative regulation of execution phase of apoptosis
protein lipidation	regulation of endothelial cell chemotaxis
negative regulation of protein secretion	epithelial cell migration
synaptic transmission, glutamatergic	microtubule-based movement
dicarboxylic acid metabolic process	epithelium migration
regulation of striated muscle contraction	regulation of supramolecular fiber organization
lipoprotein biosynthetic process	regulation of oxidative stress-induced intrinsic apoptotic signaling pathway
amine transport	tissue migration
defense response to Gram-positive bacterium	epithelial structure maintenance
positive regulation of peptide hormone secretion	negative regulation of multi-organism process
negative regulation of peptide secretion	microtubule nucleation
cytokine production involved in immune response	dendritic cell migration
phospholipase C-activating G protein-coupled receptor signaling pathway	positive regulation of microtubule polymerization
alpha-amino acid catabolic process	modulation by host of viral process
cellular component assembly involved in morphogenesis	response to drug
cellular amino acid catabolic process	endothelial cell chemotaxis
regulation of protein localization to nucleus	regulation of endoplasmic reticulum stress-induced intrinsic apoptotic signaling pathway
positive regulation of hormone secretion	regulation of apoptotic signaling pathway
lipoprotein metabolic process	regulation of meiotic nuclear division
antimicrobial humoral response	retinoic acid receptor signaling pathway
	positive regulation of mRNA processing
	positive regulation of microtubule polymerization or depolymerization
	positive regulation of erythrocyte differentiation
	regulation of mitotic spindle organization
	negative regulation of intracellular steroid hormone receptor signaling pathway
	nuclear division
	negative regulation of signal transduction in absence of ligand
	negative regulation of extrinsic apoptotic signaling pathway in absence of ligand
	positive regulation of viral genome replication
	positive regulation of pattern recognition receptor signaling pathway
	nucleotide-binding oligomerization domain containing signaling pathway
	nucleotide-binding domain, leucine rich repeat containing receptor signaling pathway
	regulation of spindle organization
	positive regulation of substrate adhesion-dependent cell spreading
	positive regulation of cytokine production
	regulation of protein-containing complex assembly
	regulation of translation
	cortical actin cytoskeleton organization
	protein targeting to vacuole
	response to testosterone
	regulation of execution phase of apoptosis
	anatomical structure homeostasis
	intrinsic apoptotic signaling pathway in response to oxidative stress
	protein localization to lysosome
	organelle fission
	ameboidal-type cell migration
	regulation of axon guidance
	RNA splicing
	regulation of mitochondrial outer membrane permeabilization involved in apoptotic signaling pathway
	acute-phase response
	regulation of cell morphogenesis
	anterograde axonal transport
	regulation of extrinsic apoptotic signaling pathway in absence of ligand
	positive regulation of cytokine-mediated signaling pathway
	regulation of erythrocyte differentiation
	ER-nucleus signaling pathway
	regulation of microtubule polymerization
	vascular endothelial growth factor signaling pathway
	negative regulation of response to endoplasmic reticulum stress
	regulation of meiotic cell cycle
	establishment of protein localization to vacuole
	positive regulation of interleukin-1 beta production
	regulation of substrate adhesion-dependent cell spreading
	positive regulation of interleukin-8 production
	mitochondrial outer membrane permeabilization
	positive regulation of response to cytokine stimulus
	embryo implantation
	negative regulation of cellular response to oxidative stress
	negative regulation of oxidative stress-induced cell death
	negative regulation of signaling receptor activity
	axonal transport
	negative regulation of mitochondrion organization
	cortical cytoskeleton organization
	positive regulation of interleukin-1 production
	protein transmembrane transport
	negative regulation of response to oxidative stress
	negative regulation of reproductive process
	positive regulation of mitochondrial membrane permeability involved in apoptotic process
	positive regulation of viral life cycle
	regulation of tumor necrosis factor-mediated signaling pathway
	modulation by host of symbiont process
	platelet aggregation
	regulation of protein import
	intrinsic apoptotic signaling pathway in response to endoplasmic reticulum stress
	mitochondrial outer membrane permeabilization involved in programmed cell death
	positive regulation of mitochondrial membrane permeability
	mitotic spindle assembly
	regulation of mitochondrial membrane permeability involved in apoptotic process
	positive regulation of membrane permeability
	cytoplasmic pattern recognition receptor signaling pathway
	positive regulation of phagocytosis
	protein localization to vacuole
	protein transport along microtubule
	microtubule-based protein transport
	antigen processing and presentation of exogenous peptide antigen via MHC class I, TAP-dependent
	regulation of intracellular steroid hormone receptor signaling pathway
	cellular response to vascular endothelial growth factor stimulus
	signal transduction in absence of ligand
	extrinsic apoptotic signaling pathway in absence of ligand
	microtubule polymerization
	regulation of mitochondrial membrane permeability
	regulation of oxidative stress-induced cell death
	retina homeostasis
	regulation of multi-organism process
	regulation of translational initiation
	positive regulation of blood vessel endothelial cell migration
	cellular senescence
	negative regulation of protein ubiquitination
	antigen processing and presentation of exogenous peptide antigen via MHC class I
	positive regulation of NIK/NF-kappaB signaling
	positive regulation of mRNA metabolic process
	regulation of microtubule polymerization or depolymerization
	protein localization to synapse
	homotypic cell-cell adhesion
	positive regulation of axonogenesis
	negative regulation of transforming growth factor beta receptor signaling pathway
	positive regulation of proteasomal ubiquitin-dependent protein catabolic process
	regulation of membrane permeability
	negative regulation of cellular response to transforming growth factor beta stimulus
	regulation of cellular response to oxidative stress
	negative regulation of protein modification by small protein conjugation or removal
	regulation of response to endoplasmic reticulum stress
	regulation of interleukin-8 production
	interaction with symbiont
	execution phase of apoptosis
	positive regulation of leukocyte chemotaxis
	regulation of interleukin-1 beta production
	cell death in response to oxidative stress
	regulation of phagocytosis
	vascular endothelial growth factor receptor signaling pathway
	antigen processing and presentation of peptide antigen via MHC class I
	modulation of process of other organism involved in symbiotic interaction
	regulation of pattern recognition receptor signaling pathway
	regulation of viral genome replication
	vesicle fusion
	interleukin-8 production
	positive regulation of myeloid cell differentiation
	regulation of response to oxidative stress
	digestive system process
	positive regulation of ubiquitin-dependent protein catabolic process
	cellular oxidant detoxification
	protein localization to cell junction
	interleukin-1 beta production
	substrate adhesion-dependent cell spreading
	regulation of cell cycle arrest
	positive regulation of viral process
	organelle membrane fusion
	regulation of postsynapse organization
	negative regulation of extrinsic apoptotic signaling pathway
